# Supplementary material for: Comprehensive evaluation of coding region point mutations in microsatellite‐unstable colorectal cancer
Source: EMBO Mol Med. 2018 Aug 14;10(9):e8552. doi: 10.15252/emmm.201708552 (PMC6402450; doi:10.15252/emmm.201708552)
Supplement: Supplementary file 3 — Dataset EV1 [file EMMM-10-e8552-s003.xlsx]

## Sheet: MutSigList
Dataset EV1. Ranked list of genes produced by MutSigCV based on SNV changes in the discovery set of 36 MSI CRCs
Gene	p	pFDR	MutationsNonsilent	MutationsSilent	MutationsNoncoding	CoverageNonsilent	CoverageSilent	CoverageNoncoding	NumNeighbors	MutationsNeighbors	CoverageNeighbors	NumPatients	MutationRate	BackgroundRate	RateRatio	Chosen for further validation
BRAF	5.02824e-05	0.945712	12	2	0	200340	36720	143100	24	17	2888460	11	5.98982e-05	5.88549e-06	10.1773	Yes
TMEM80	0.00241251	1	4	0	0	43524	12096	20304	50	26	4506840	4	9.19033e-05	5.76901e-06	15.9305	Yes
TGFBR1	0.0058692	1	5	0	0	131544	24084	62640	50	16	3820068	4	3.80101e-05	4.18841e-06	9.07507	Yes
CASP8	0.00809614	1	5	0	1	164808	19980	62856	50	32	5241132	5	3.03383e-05	6.10555e-06	4.96898	Yes
FOXN3	0.00858641	1	6	0	0	136188	22896	33804	50	21	4334472	6	4.40567e-05	4.84488e-06	9.09346	Yes
DCTN5	0.00859652	1	3	0	0	50544	8748	29916	50	36	5305608	3	5.93542e-05	6.78527e-06	8.74751	Yes
TRIM39	0.0101335	1	3	0	0	39960	8748	3672	50	14	2258928	3	7.50751e-05	6.19763e-06	12.1135	Yes
RER1	0.0104112	1	3	0	0	54432	9396	25380	50	27	4606416	3	5.51146e-05	5.86139e-06	9.403	Yes
ARPC4	0.0125536	1	2	0	0	21816	3240	6156	50	12	2999916	2	9.16758e-05	4.00011e-06	22.9183	No because mutations are found in less than three tumors
CDKAL1	0.0171722	1	8	0	2	161244	26676	78516	40	28	3758940	5	4.96142e-05	7.44891e-06	6.66061	Yes
CTNNB1	0.0174303	1	6	0	0	210060	43308	103464	38	12	3361284	4	2.85633e-05	3.57006e-06	8.00077	Yes
PIK3CA	0.0194964	1	9	0	2	303912	42444	128952	26	18	2194560	9	2.96138e-05	8.2021e-06	3.61052	Yes
GLYATL2	0.0202513	1	3	0	0	85320	10260	32508	26	19	2954988	3	3.51617e-05	6.42981e-06	5.46855	Yes
ATF1	0.0230178	1	3	0	0	73332	14796	39960	50	19	4306716	3	4.09098e-05	4.41171e-06	9.273	Yes
CRYBB1	0.0234024	1	5	0	1	67284	14688	45468	25	15	2294244	4	7.43119e-05	6.5381e-06	11.366	Yes
PRR15L	0.0245054	1	2	0	0	28512	5184	5292	50	24	4098168	2	7.01459e-05	5.85628e-06	11.9779	No because mutations are found in less than three tumors
MRPS33	0.0267471	1	2	0	0	29700	4968	3996	50	28	4323132	2	6.73401e-05	6.47679e-06	10.3971	No because mutations are found in less than three tumors
FN3KRP	0.0279013	1	3	0	0	84888	15552	40608	50	18	4854708	3	3.53407e-05	3.70774e-06	9.53159	Yes
C8orf76	0.0280678	1	2	0	0	29376	4320	10368	50	24	4137804	2	6.80828e-05	5.80018e-06	11.7381	No because mutations are found in less than three tumors
ANXA5	0.0281556	1	3	0	1	88236	15768	61020	50	18	4112964	3	3.39997e-05	4.37641e-06	7.76887	Yes
CMTM2	0.0291602	1	3	0	0	68364	12312	22140	50	22	4300020	3	4.38827e-05	5.11626e-06	8.57712	Yes
TSLP	0.03005	1	3	0	0	44712	7128	38016	50	23	2623320	3	6.70961e-05	8.76752e-06	7.6528	Yes
THRB	0.0304089	1	4	1	0	129492	20196	66744	50	22	4215780	4	3.08899e-05	5.21849e-06	5.91933	Yes
CYP39A1	0.0308434	1	4	0	1	132300	19764	64584	50	27	3635820	4	3.02343e-05	7.42611e-06	4.07135	Yes
SMARCB1	0.0325322	1	4	1	0	107028	17820	79812	41	23	3953232	3	3.73734e-05	5.81802e-06	6.42373	Yes
PLG	0.0346236	1	5	1	0	215568	38448	141804	48	24	4341168	5	2.31945e-05	5.52847e-06	4.19547	Yes
ITM2A	0.0346765	1	3	0	0	67608	11988	23004	50	32	4392468	3	4.43734e-05	7.2852e-06	6.0909	Yes
ORMDL3	0.0357015	1	2	0	0	41688	8208	25704	25	11	3123144	2	4.79754e-05	3.52209e-06	13.6213	No because mutations are found in less than three tumors
NPL	0.0367955	1	3	0	1	88452	15552	61344	50	41	5398812	3	3.39167e-05	7.59426e-06	4.46609	Yes
GPR108	0.0376132	1	4	0	1	147204	29052	124200	50	28	5611788	4	2.71732e-05	4.9895e-06	5.44607	Yes
CEACAM19	0.0379576	1	4	0	0	78516	17172	57672	43	20	2131380	4	5.0945e-05	9.38359e-06	5.42916	Yes
MSRB3	0.041052	1	2	0	0	52812	10368	39096	50	25	5394600	2	3.78702e-05	4.63426e-06	8.17178	No because mutations are found in less than three tumors
EYA4	0.041509	1	5	0	0	183492	34776	90720	15	5	1354968	3	2.72491e-05	3.69012e-06	7.38434	Yes
LDHD	0.0415416	1	4	0	1	132084	32292	74088	50	16	4080888	3	3.02838e-05	3.92072e-06	7.72404	Yes
FMR1	0.041636	1	5	0	1	181872	23652	86724	18	3	1336500	4	2.74919e-05	2.24467e-06	12.2476	Yes
PSMD10	0.041661	1	2	0	0	62640	11016	28944	50	24	5082804	2	3.19285e-05	4.7218e-06	6.76193	No because mutations are found in less than three tumors
SPPL3	0.0424197	1	3	0	0	101520	22464	50220	50	28	5310900	3	2.95508e-05	5.27218e-06	5.60505	Yes
SLC36A1	0.0429527	1	4	0	0	129060	25488	50004	50	24	4197744	3	3.09933e-05	5.71736e-06	5.42092	Yes
PSMB6	0.0434788	1	3	0	0	65772	13932	48168	50	22	3641544	3	4.56121e-05	6.04139e-06	7.54993	Yes
GDAP1L1	0.0451019	1	4	0	0	103248	19440	18360	50	24	3680532	3	3.87417e-05	6.5208e-06	5.94125	Yes
ZNF419	0.0454772	1	4	1	0	136836	18144	38340	50	23	2883600	2	2.92321e-05	7.97614e-06	3.66494	Yes
MSGN1	0.0457008	1	3	0	0	51732	11124	2052	50	10	1964412	3	5.79912e-05	5.09058e-06	11.3919	Yes
EIF5A	0.0463013	1	2	0	0	44604	7884	23976	50	27	4724028	2	4.4839e-05	5.71546e-06	7.84522	No because mutations are found in less than three tumors
OR1E1	0.0489268	1	3	0	0	85644	16416	1728	16	1	786780	3	3.50287e-05	1.271e-06	27.5599	Yes
CLVS1	0.0490304	1	3	0	0	99360	15660	13392	50	19	3744036	3	3.01932e-05	5.07474e-06	5.94971	Yes
TREM1	0.0510787	1	2	0	0	66528	12096	23328	50	15	3703536	2	3.00625e-05	4.05018e-06	7.42251	No because mutations are found in less than three tumors
PEMT	0.0516079	1	3	0	0	64692	11880	25056	32	17	2741040	3	4.63736e-05	6.20203e-06	7.47717	Yes
SLITRK4	0.0518281	1	5	0	0	237276	36396	756	50	15	2757132	5	2.10725e-05	5.44044e-06	3.87331	Yes
SLC4A11	0.0520584	1	8	1	1	239220	49572	119988	47	23	2873664	8	3.3442e-05	8.00372e-06	4.17831	Yes
PNCK	0.0528208	1	4	0	0	97848	19116	74844	30	12	2471904	3	4.08797e-05	4.85456e-06	8.4209	Yes
RPS6	0.0532804	1	3	0	0	68148	12852	47088	50	16	2435616	3	4.40218e-05	6.56918e-06	6.70127	Yes
VHL	0.0534779	1	2	0	0	57132	12204	18792	50	16	4301424	2	3.50067e-05	3.7197e-06	9.41115	No because mutations are found in less than three tumors
C2orf80	0.0537654	1	2	0	0	54000	8856	51624	50	20	3460536	2	3.7037e-05	5.77945e-06	6.4084	No because mutations are found in less than three tumors
CHRM1	0.0544721	1	4	0	0	120960	28404	6264	50	12	2713284	4	3.30688e-05	4.42268e-06	7.47708	Yes
SLC31A1	0.0545802	1	2	1	0	52380	9504	27324	50	25	3591324	2	3.81825e-05	6.96122e-06	5.48503	No because mutations are found in less than three tumors
FAM204A	0.0548617	1	2	0	0	67392	8424	26028	50	54	8199144	2	2.96771e-05	6.58605e-06	4.50605	No because mutations are found in less than three tumors
OR1N1	0.0550514	1	3	0	0	84564	16524	2160	50	35	4067496	3	3.54761e-05	8.6048e-06	4.12282	Yes
HS3ST2	0.0562537	1	4	0	0	95904	20304	18684	50	25	3895884	4	4.17084e-05	6.41703e-06	6.49964	Yes
ING3	0.0578516	1	3	1	0	117720	19332	92664	50	21	3913380	3	2.54842e-05	5.36621e-06	4.74902	Yes
KIT	0.0587928	1	6	3	0	270324	46008	115128	50	28	4084668	5	2.21956e-05	6.8549e-06	3.23791	Yes
RNF121	0.0599251	1	3	1	0	90396	15876	72684	44	15	2623752	3	3.31873e-05	5.717e-06	5.80502	Yes
GLUL	0.0599644	1	3	0	0	103464	17712	45792	50	16	3787020	3	2.89956e-05	4.22496e-06	6.86293	Yes
IMMP2L	0.0603677	1	2	0	0	48060	8964	32508	50	19	2854548	2	4.16146e-05	6.65605e-06	6.25216	No because mutations are found in less than three tumors
CREB3L4	0.0608352	1	3	0	0	106272	21816	50652	39	21	3420468	3	2.82294e-05	6.13951e-06	4.598	Yes
CXorf65	0.0614487	1	2	0	1	51408	8424	42552	50	19	3469932	2	3.89045e-05	5.47561e-06	7.10504	No because mutations are found in less than three tumors
SAE1	0.0618573	1	3	0	0	99036	14796	38016	48	20	3739392	3	3.0292e-05	5.34846e-06	5.66369	Yes
DTX1	0.0622429	1	5	1	1	131220	28512	57564	50	28	3695112	5	3.81039e-05	7.57758e-06	5.02851	Yes
ENO3	0.0630586	1	3	0	0	105624	21384	38556	32	9	2546208	3	2.84026e-05	3.53467e-06	8.03545	Yes
TBC1D3B	0.0632414	1	1	0	0	13176	2052	10908	50	12	2078352	1	7.58956e-05	5.77381e-06	13.1448	No because mutations are found in less than three tumors
CPA5	0.0638032	1	3	0	0	123228	18360	36720	50	16	3733236	3	2.43451e-05	4.28583e-06	5.68038	Yes
DRD4	0.0638672	1	6	1	0	93096	27108	23868	47	20	2217456	4	6.44496e-05	9.01934e-06	7.14571	Yes
LHFPL5	0.0643593	1	2	0	0	59400	11880	31644	50	15	3797604	2	3.367e-05	3.94986e-06	8.52436	No because mutations are found in less than three tumors
WASF3	0.0646581	1	4	1	0	135108	27864	78948	50	29	4015548	4	2.96059e-05	7.22193e-06	4.09945	Yes
RABL3	0.0649567	1	2	0	1	65664	11124	49896	50	32	5316948	2	3.04581e-05	6.01849e-06	5.06075	No because mutations are found in less than three tumors
C9orf135	0.0652515	1	2	0	0	64692	9828	39636	50	15	3296592	2	3.09157e-05	4.55015e-06	6.79444	No because mutations are found in less than three tumors
ACTL6A	0.0660206	1	3	0	0	119016	20304	50976	41	19	3236220	3	2.52067e-05	5.87105e-06	4.29339	Yes
G3BP2	0.0665495	1	3	0	0	125712	23976	54756	50	28	5230440	3	2.38641e-05	5.35328e-06	4.45784	Yes
KCNJ5	0.0672759	1	3	0	0	115128	20952	6264	50	18	3804624	3	2.6058e-05	4.73109e-06	5.50782	Yes
EOGT	0.0683066	1	3	0	0	126792	17064	47088	50	54	8228844	3	2.36608e-05	6.56228e-06	3.60557	Yes
HSDL2	0.0685546	1	2	0	0	116208	19548	55512	50	17	5045868	2	1.72105e-05	3.36909e-06	5.10835	No because mutations are found in less than three tumors
DTD1	0.0691185	1	2	0	0	50868	9072	16632	50	16	2922588	2	3.93174e-05	5.4746e-06	7.18179	No because mutations are found in less than three tumors
OR9I1	0.0695193	1	2	0	0	85428	16632	0	50	18	4055940	2	2.34115e-05	4.43794e-06	5.27532	No because mutations are found in less than three tumors
C4orf26	0.0696502	1	2	0	0	42660	1188	7344	47	23	2987604	2	4.68823e-05	7.69848e-06	6.08982	No because mutations are found in less than three tumors
SGCB	0.0699266	1	2	0	0	86832	12960	27864	50	16	4026780	2	2.3033e-05	3.9734e-06	5.7968	No because mutations are found in less than three tumors
AMD1	0.0699792	1	3	0	0	94392	14148	53244	23	9	1823580	3	3.17824e-05	4.93535e-06	6.43974	Yes
EPB41L3	0.070746	1	6	2	2	292248	54756	124740	43	18	3214944	5	2.05305e-05	5.59885e-06	3.66691	Yes
CCDC47	0.0708845	1	3	0	1	138240	18576	58752	44	16	3278340	3	2.17014e-05	4.88052e-06	4.44653	Yes
SCNM1	0.07136	1	1	0	0	9936	1404	7344	50	31	4375404	1	0.000100644	7.08506e-06	14.2051	No because mutations are found in less than three tumors
ASCL4	0.0715539	1	3	0	0	45252	11124	8532	46	8	2116044	3	6.62954e-05	3.78064e-06	17.5355	Yes
PLA2G12A	0.0720632	1	2	0	0	52164	9396	28296	50	25	3858624	2	3.83406e-05	6.47899e-06	5.91768	No because mutations are found in less than three tumors
TIMM23	0.0720756	1	1	0	0	9936	2592	324	19	1	758592	1	0.000100644	1.31823e-06	76.3478	No because mutations are found in less than three tumors
PAK7	0.0724955	1	5	1	1	198288	34992	75600	32	4	1300644	4	2.52158e-05	3.0754e-06	8.19921	Yes
MAN1B1	0.0726807	1	4	0	1	190080	36720	80460	50	17	4270752	4	2.10438e-05	3.98056e-06	5.28663	Yes
ARL13B	0.073302	1	3	0	1	120852	18144	55296	50	20	3156084	3	2.48238e-05	6.33697e-06	3.91729	Yes
PAQR5	0.0734253	1	3	0	0	91260	15984	56052	22	11	1860300	3	3.28731e-05	5.91302e-06	5.55944	Yes
TMEM241	0.0735982	1	2	0	1	80784	15444	93744	50	55	8273880	2	2.47574e-05	6.64743e-06	3.72436	No because mutations are found in less than three tumors
CDH8	0.0737195	1	5	0	1	220968	38232	113508	44	15	2504952	5	2.26277e-05	5.98814e-06	3.77876	Yes
TAOK3	0.0737854	1	5	0	0	258552	32724	112968	28	12	2804544	5	1.93385e-05	4.27877e-06	4.51963	Yes
EQTN	0.0741903	1	2	0	0	82404	13176	57780	50	54	8235648	2	2.42707e-05	6.55686e-06	3.70157	No because mutations are found in less than three tumors
STK38L	0.075497	1	3	1	0	132624	18036	104760	50	25	3807108	3	2.26203e-05	6.56666e-06	3.44472	Yes
FAM210A	0.0757055	1	2	0	0	74736	13716	1728	50	54	8180136	2	2.67609e-05	6.60136e-06	4.05384	No because mutations are found in less than three tumors
DEFB1	0.0759548	1	1	0	0	19008	3348	16308	50	21	4199364	1	5.26094e-05	5.00076e-06	10.5203	No because mutations are found in less than three tumors
URI1	0.0762706	1	3	0	0	142884	23328	88236	50	54	8276256	3	2.09961e-05	6.52469e-06	3.21794	Yes
COL10A1	0.077046	1	3	0	0	171072	49572	3672	50	31	5562000	3	1.75365e-05	5.57353e-06	3.14638	Yes
PKD2L1	0.0776268	1	5	1	0	222588	38664	109836	41	13	2679912	5	2.2463e-05	4.85091e-06	4.63069	No
OR52N2	0.0778683	1	4	0	0	88020	16308	12420	15	2	623160	4	4.54442e-05	3.20945e-06	14.1595	No
XCR1	0.0779558	1	3	0	0	89424	18792	8532	50	17	2702268	3	3.3548e-05	6.29101e-06	5.33269	No
GLUD2	0.0783563	1	4	0	0	143748	25812	13392	50	22	2716200	3	2.78265e-05	8.09955e-06	3.43556	No
TM4SF5	0.0787083	1	2	0	0	43308	10908	35532	50	37	5065956	2	4.61808e-05	7.30366e-06	6.32298	No
C10orf10	0.0791015	1	2	0	0	55836	13176	7452	50	35	5142636	2	3.58192e-05	6.80585e-06	5.263	No
ZNF706	0.079277	1	1	0	0	21816	3132	13608	50	16	3876120	1	4.58379e-05	4.12784e-06	11.1046	No
SMIM11	0.079344	1	1	0	0	16956	2160	19332	50	54	8186184	1	5.89762e-05	6.59648e-06	8.94055	No
LRP5L	0.0795773	1	3	0	0	69012	12960	20844	50	19	2424708	3	4.34707e-05	7.836e-06	5.54757	No
VCAM1	0.0799216	1	4	1	0	204444	35100	68796	50	21	3179412	4	1.95653e-05	6.60499e-06	2.96219	No
HDHD2	0.0809471	1	2	0	0	71388	12852	17928	50	24	3876768	2	2.80159e-05	6.19072e-06	4.52547	No
ARV1	0.0811144	1	2	0	0	77436	10692	39528	50	29	5232816	2	2.58278e-05	5.54195e-06	4.66041	No
C1orf101	0.0813951	1	4	1	0	237600	37152	116316	50	18	3267756	4	1.6835e-05	5.50837e-06	3.05626	No
CSH1	0.0820486	1	2	0	0	36072	5508	48600	22	7	1240272	2	5.54447e-05	5.64392e-06	9.82378	No
PROKR1	0.082296	1	3	0	0	107568	20088	14688	50	21	3705480	3	2.78893e-05	5.66728e-06	4.92111	No
RCVRN	0.0826174	1	2	0	0	57024	8100	12096	48	16	3182652	2	3.5073e-05	5.02725e-06	6.97656	No
TSTD2	0.0826273	1	3	0	1	145800	21708	76248	50	37	5529384	3	2.05761e-05	6.69152e-06	3.07495	No
LILRB3	0.0833629	1	2	0	0	46332	8856	250992	13	1	826200	2	4.31667e-05	1.21036e-06	35.6643	No
AQP9	0.084239	1	2	0	0	79380	16524	40284	48	12	2730240	2	2.51953e-05	4.39522e-06	5.73243	No
PBK	0.0842544	1	2	0	0	93420	14364	45900	50	20	3921372	2	2.14087e-05	5.10026e-06	4.19757	No
OR5D14	0.0843266	1	3	0	0	85752	16308	1728	14	1	589140	3	3.49846e-05	1.69739e-06	20.6108	No
OR2T4	0.0843306	1	3	0	0	95148	17928	3672	15	1	670572	3	3.15298e-05	1.49126e-06	21.143	No
EXOC6	0.0847729	1	4	1	0	237816	32292	118908	37	17	3149280	4	1.68197e-05	5.39806e-06	3.11588	No
OR9Q2	0.0850155	1	3	0	0	84456	17604	1728	15	1	653400	3	3.55215e-05	1.53046e-06	23.2097	No
BIRC7	0.0853466	1	2	0	0	79056	17604	30996	50	9	3036744	1	2.52985e-05	2.9637e-06	8.53613	No
ABHD10	0.085383	1	3	1	0	83376	16092	23760	41	30	4400244	2	3.59816e-05	6.8178e-06	5.27759	No
MAST2	0.085504	1	8	0	1	462888	100872	177768	13	2	1312308	8	1.72828e-05	1.52403e-06	11.3402	No
OR2Z1	0.0855901	1	3	0	0	82512	19548	1728	15	1	626940	3	3.63583e-05	1.59505e-06	22.7945	No
COMMD3	0.0859999	1	1	0	0	16740	2484	3240	50	29	4933980	1	5.97372e-05	5.87761e-06	10.1635	No
ZNF660	0.0860814	1	3	0	0	95796	11772	9180	50	26	2646324	2	3.13165e-05	9.82495e-06	3.18745	No
VIPAS39	0.0861943	1	3	1	0	137700	22356	106380	50	55	8293428	3	2.17865e-05	6.63176e-06	3.28518	No
OGN	0.086643	1	2	0	0	84132	12744	7452	50	23	4178628	2	2.37722e-05	5.5042e-06	4.31891	No
ARFRP1	0.0870734	1	2	0	0	57348	8100	23220	50	29	5490828	2	3.48748e-05	5.28153e-06	6.60316	No
ATG9A	0.0878551	1	4	0	0	225504	46656	107244	43	21	4505544	4	1.7738e-05	4.66092e-06	3.80569	No
HLA-B	0.0879178	1	4	2	0	96552	21060	50976	17	3	838512	3	4.14285e-05	3.57777e-06	11.5794	No
MAGEA12	0.0880911	1	2	0	0	86184	16632	1728	50	18	4057668	2	2.32062e-05	4.43605e-06	5.23127	No
NXPE3	0.0884569	1	3	0	0	153792	27648	24732	50	54	8217072	3	1.95069e-05	6.57168e-06	2.96832	No
GLT1D1	0.088492	1	2	0	0	72684	13824	53892	50	15	3479004	2	2.75164e-05	4.31158e-06	6.38197	No
WBP5	0.0891929	1	2	0	0	35748	2700	756	6	4	677376	2	5.59472e-05	5.90514e-06	9.47432	No
APLP2	0.0894723	1	3	0	0	202284	34128	127980	50	6	3217752	2	1.48306e-05	1.86466e-06	7.95355	No
PPP1CC	0.090075	1	2	0	0	91800	12960	35748	50	16	3616704	1	2.17865e-05	4.42392e-06	4.92471	No
BPIFB2	0.0909127	1	3	0	1	118044	30672	80136	50	55	8275500	3	2.54143e-05	6.64612e-06	3.82392	No
ORM2	0.0909839	1	2	0	0	40284	5724	16524	17	2	780948	1	4.96475e-05	2.56099e-06	19.3861	No
OR2L13	0.0914	1	2	0	0	85644	15768	12312	43	8	2264760	2	2.33525e-05	3.53238e-06	6.61097	No
CCDC11	0.0914576	1	3	0	0	151092	15768	23328	50	16	3598128	3	1.98555e-05	4.44676e-06	4.46515	No
HSD3B2	0.0916828	1	3	0	0	102492	18360	21168	49	26	3119580	2	2.92706e-05	8.33446e-06	3.512	No
TRA2A	0.0917528	1	2	0	0	70956	13716	42876	50	21	4163400	2	2.81865e-05	5.04395e-06	5.58817	No
COQ3	0.0920912	1	2	0	0	101412	18468	46764	40	16	3667248	2	1.97215e-05	4.36294e-06	4.52023	No
NQO2	0.0922016	1	2	0	0	63612	11556	39960	50	29	4381560	1	3.14406e-05	6.61865e-06	4.75031	No
ERI2	0.0928476	1	2	0	0	91152	12960	54000	50	22	4046760	2	2.19414e-05	5.43645e-06	4.03598	No
MTF2	0.0931845	1	3	0	0	165996	26028	84672	16	8	1888056	3	1.80727e-05	4.23716e-06	4.26529	No
KLK2	0.0932232	1	2	0	0	73548	15120	39528	50	38	5354100	2	2.71931e-05	7.09736e-06	3.83144	No
LCE3B	0.0938215	1	1	0	0	26352	4752	7884	50	10	1727352	1	3.79478e-05	5.78921e-06	6.55492	No
CAPZA1	0.0943287	1	2	0	1	81540	11448	59724	50	28	4955904	2	2.45278e-05	5.64983e-06	4.34134	No
PRRT2	0.0945419	1	3	0	0	94932	23544	23544	50	29	4259412	3	3.16016e-05	6.80845e-06	4.64152	No
PMM2	0.09533	1	2	0	0	69984	10044	21492	50	21	3770712	2	2.8578e-05	5.56924e-06	5.13139	No
SPP2	0.0959176	1	2	0	0	59832	8856	45900	50	35	4360824	2	3.34269e-05	8.02601e-06	4.16483	No
PDK4	0.0963377	1	2	0	0	114048	19440	57780	50	13	4066092	2	1.75365e-05	3.19717e-06	5.48499	No
TARS2	0.0967469	1	5	0	0	192240	40716	107460	34	16	2869452	5	2.60092e-05	5.57598e-06	4.6645	No
FUT6	0.0972371	1	3	0	0	97200	19440	13068	50	22	4245804	3	3.08642e-05	5.18159e-06	5.95652	No
NIT2	0.0973337	1	2	0	0	75600	14148	61776	50	33	5459724	2	2.6455e-05	6.04426e-06	4.37688	No
USP3	0.097562	1	3	0	0	146880	21924	50760	13	2	1127196	3	2.04248e-05	1.77431e-06	11.5114	No
C1orf43	0.0976104	1	2	0	0	69120	13176	42660	50	21	3683340	2	2.89352e-05	5.70135e-06	5.07515	No
KIF5B	0.0977093	1	5	2	2	273456	38880	146124	31	15	2617272	4	1.82845e-05	5.73116e-06	3.19036	No
KLHDC8A	0.0981262	1	3	0	0	92880	20844	27648	50	24	3331476	2	3.22997e-05	7.20401e-06	4.48358	No
NKIRAS2	0.0982673	1	2	0	0	53568	8208	27972	50	29	4271400	2	3.73357e-05	6.78934e-06	5.49917	No
DYRK4	0.0985591	1	3	0	0	145692	22896	99144	41	17	3300588	3	2.05914e-05	5.1506e-06	3.99786	No
RPSA	0.100138	1	2	0	0	76680	15984	71280	50	24	3851388	2	2.60824e-05	6.23152e-06	4.18556	No
HNRNPAB	0.100457	1	2	0	0	81324	12744	35208	50	15	3771576	2	2.4593e-05	3.97712e-06	6.18362	No
FAM102B	0.10071	1	2	0	0	93420	17712	78732	50	16	3474360	2	2.14087e-05	4.60516e-06	4.64884	No
CCNJ	0.100977	1	3	0	0	105300	18684	6588	50	40	3924288	3	2.849e-05	1.01929e-05	2.79508	No
BHLHB9	0.101052	1	3	0	0	152496	26460	3996	50	19	2953692	3	1.96726e-05	6.43263e-06	3.05826	No
ABHD14A	0.101446	1	2	0	0	69768	18360	3024	50	24	4380804	2	2.86664e-05	5.47845e-06	5.23259	No
KIR2DL1	0.101631	1	2	0	0	89316	18252	28188	50	18	4085748	2	2.23924e-05	4.40556e-06	5.08276	No
CDC42SE1	0.10204	1	1	0	0	22356	3564	12204	50	21	4629852	1	4.47307e-05	4.53578e-06	9.86174	No
SWI5	0.103182	1	2	0	0	62532	13932	31320	50	54	8209944	2	3.19836e-05	6.57739e-06	4.86266	No
ITGA7	0.103189	1	6	1	0	302832	65880	142020	28	8	2310768	6	1.9813e-05	3.46205e-06	5.7229	No
FZD10	0.103754	1	5	0	0	156060	30132	4428	50	16	2736396	4	3.2039e-05	5.84711e-06	5.47946	No
SIRPG	0.104353	1	3	1	0	102816	22896	21600	50	30	3284496	2	2.91783e-05	9.13382e-06	3.19454	No
PLD2	0.10483	1	4	0	1	235764	48276	123768	50	22	5083884	4	1.69661e-05	4.3274e-06	3.92063	No
RGS21	0.105036	1	2	0	0	43848	5724	27324	14	1	604152	2	4.56121e-05	1.65521e-06	27.5567	No
MYLIP	0.105111	1	3	0	0	124416	20088	32292	50	30	4598532	3	2.41127e-05	6.52382e-06	3.69609	No
ZFAND3	0.105264	1	2	0	0	62424	11448	41256	50	27	5157756	2	3.2039e-05	5.23483e-06	6.12034	No
AOC3	0.105755	1	4	1	0	204012	43524	36720	43	8	3229848	2	1.96067e-05	2.4769e-06	7.91583	No
SPRR2G	0.106064	1	1	0	0	20304	3672	2052	50	12	2253096	1	4.92514e-05	5.326e-06	9.24734	No
SYNDIG1	0.107258	1	2	0	0	71280	12636	32184	50	54	8209512	2	2.80584e-05	6.57774e-06	4.26566	No
SLC23A3	0.107419	1	3	0	0	135648	30240	51300	50	20	3543696	2	2.21161e-05	5.64382e-06	3.91863	No
KCTD10	0.10798	1	2	0	0	86184	15552	38988	50	16	4206924	2	2.32062e-05	3.80325e-06	6.10166	No
HIST1H4C	0.10808	1	2	0	0	27000	6696	5292	44	19	1989360	2	7.40741e-05	9.55081e-06	7.75579	No
OR4C15	0.108269	1	3	0	0	102708	17496	9504	14	1	598104	3	2.9209e-05	1.67195e-06	17.47	No
STRN	0.108416	1	4	0	1	210060	34128	113616	16	9	2072304	4	1.90422e-05	4.34299e-06	4.38458	No
PRPF18	0.108797	1	2	0	0	98172	12960	54540	50	26	5015196	2	2.03724e-05	5.18424e-06	3.92968	No
ELOF1	0.109036	1	1	0	0	23220	3996	11124	50	22	4029480	1	4.30663e-05	5.45976e-06	7.88795	No
HIST3H2A	0.1091	1	2	0	0	27108	7128	4536	50	31	4057560	2	7.3779e-05	7.64006e-06	9.65686	No
KRTAP13-2	0.109414	1	2	0	0	46872	10152	7884	50	28	2565000	2	4.26694e-05	1.09162e-05	3.90882	No
CLSTN2	0.109938	1	5	1	0	264492	45252	125820	41	19	3860784	5	1.89042e-05	4.92128e-06	3.84131	No
ASMTL	0.110111	1	4	0	2	171720	34668	75492	50	23	4278960	4	2.32937e-05	5.37514e-06	4.33361	No
BCL2	0.110197	1	2	0	0	52164	11124	12960	42	25	2943216	2	3.83406e-05	8.49411e-06	4.51379	No
PRDM9	0.11026	1	9	2	1	240084	37044	57132	14	4	665280	6	3.74869e-05	6.01251e-06	6.23482	No
AKAP14	0.110345	1	2	0	0	56700	8424	24624	19	2	875124	2	3.52734e-05	2.28539e-06	15.4343	No
TTK	0.110512	1	4	0	1	238680	32400	121608	32	10	2047788	4	1.67588e-05	4.88332e-06	3.43186	No
PPP1R3B	0.110677	1	2	0	0	81000	11664	11124	50	21	4037364	2	2.46914e-05	5.20141e-06	4.74705	No
GPC5	0.111663	1	3	0	0	157464	28188	71388	50	24	4361364	3	1.9052e-05	5.50287e-06	3.46219	No
VDR	0.111838	1	2	0	0	118044	20844	79056	50	13	4507920	2	1.69428e-05	2.88381e-06	5.87515	No
VEGFC	0.112264	1	3	1	0	110160	16092	40392	50	23	2777328	3	2.72331e-05	8.28134e-06	3.28849	No
CAMTA1	0.112406	1	9	1	0	457164	85212	172584	21	10	2170044	7	1.96866e-05	4.6082e-06	4.27208	No
USP16	0.112407	1	3	0	0	235440	31320	89208	50	17	4109724	3	1.27421e-05	4.13653e-06	3.08038	No
SPRR2D	0.113361	1	1	0	0	19980	3672	2376	50	15	2329020	1	5.00501e-05	6.44048e-06	7.77117	No
ARRDC3	0.113549	1	2	0	0	114696	19764	50112	50	16	3988332	2	1.74374e-05	4.0117e-06	4.34663	No
ST8SIA1	0.113586	1	3	0	0	98172	17496	25704	42	26	3030048	3	3.05586e-05	8.58072e-06	3.56131	No
LILRA6	0.113627	1	1	0	0	12528	2268	0	16	1	612576	1	7.98212e-05	1.63245e-06	48.8966	No
AHCYL2	0.114002	1	3	1	1	161676	30672	100440	50	25	4611816	3	1.85556e-05	5.42086e-06	3.42301	No
GABRQ	0.114485	1	5	0	1	175392	30996	64584	50	15	1924560	4	2.85076e-05	7.79399e-06	3.65764	No
MRGPRE	0.114505	1	3	0	0	80784	20628	2376	50	16	3295620	3	3.71361e-05	4.85493e-06	7.64915	No
ERCC6L	0.114994	1	5	1	0	355644	52920	4860	50	24	4291920	5	1.4059e-05	5.5919e-06	2.51417	No
DDRGK1	0.115522	1	2	0	1	84456	17604	50976	50	16	3948156	2	2.3681e-05	4.05252e-06	5.84351	No
KCNIP1	0.115729	1	2	0	0	75492	10476	54000	43	21	3484080	2	2.64929e-05	6.02742e-06	4.39539	No
CENPT	0.115745	1	4	0	0	146880	35208	73332	22	7	1734264	4	2.72331e-05	4.03629e-06	6.74706	No
ASB13	0.116123	1	2	0	0	74736	15660	50652	50	21	4787640	2	2.67609e-05	4.38629e-06	6.10102	No
TMUB1	0.11626	1	2	0	0	60156	15768	12744	50	27	4113720	2	3.32469e-05	6.5634e-06	5.0655	No
HAL	0.116765	1	3	0	1	177228	35964	143532	48	15	3547800	3	1.69273e-05	4.22797e-06	4.00366	No
EDN3	0.117046	1	2	0	0	66960	14256	33588	50	24	3752028	2	2.98686e-05	6.39654e-06	4.66949	No
HBS1L	0.117081	1	3	0	0	188136	33804	122580	30	12	2950128	3	1.59459e-05	4.06762e-06	3.92021	No
BSCL2	0.117202	1	3	0	0	110160	20628	0	50	24	4510296	2	2.72331e-05	5.32116e-06	5.11789	No
MEST	0.11726	1	3	0	0	91260	17388	85104	18	3	965520	2	3.28731e-05	3.10713e-06	10.5799	No
GTPBP10	0.117894	1	2	0	0	107352	17064	61344	32	10	2433456	2	1.86303e-05	4.10938e-06	4.5336	No
CENPL	0.117908	1	2	0	1	95688	16092	29916	50	20	3153276	2	2.09013e-05	6.34261e-06	3.29537	No
GPANK1	0.11825	1	2	0	0	94932	20736	13716	50	54	8199144	2	2.10677e-05	6.58605e-06	3.19884	No
FBXO24	0.11837	1	3	0	0	154764	31968	14796	50	11	2812104	3	1.93844e-05	3.91166e-06	4.95553	No
UPP1	0.11905	1	2	0	0	84996	15768	52920	50	30	5444172	2	2.35305e-05	5.51048e-06	4.27014	No
TP53	0.119214	1	3	0	0	105624	22032	50976	33	19	2595348	3	2.84026e-05	7.32079e-06	3.87972	No
VNN1	0.119315	1	3	0	0	141156	25380	46332	50	25	3282228	3	2.12531e-05	7.61678e-06	2.7903	No
BICC1	0.119342	1	8	0	0	264600	51300	156600	8	4	730512	8	3.02343e-05	5.47561e-06	5.52163	No
GFOD2	0.119448	1	3	0	0	106704	23760	11880	50	28	3893508	3	2.81152e-05	7.19146e-06	3.90952	No
SLC39A1	0.119721	1	2	0	1	85968	19332	18144	50	18	3463128	2	2.32645e-05	5.19761e-06	4.47599	No
THNSL1	0.119747	1	4	0	0	208548	32508	5292	50	31	3220020	4	1.91802e-05	9.62727e-06	1.99228	No
HDAC1	0.120767	1	2	0	0	135756	20736	98604	50	7	3370464	2	1.47323e-05	2.07687e-06	7.09353	No
JAM3	0.120884	1	2	0	0	85104	15660	65016	50	15	3325320	2	2.35007e-05	4.51084e-06	5.20981	No
IFIT5	0.121318	1	3	0	0	136944	19548	24732	43	24	3005100	3	2.19068e-05	7.98642e-06	2.743	No
C22orf15	0.121319	1	1	0	0	16524	3456	31104	50	15	2938896	1	6.0518e-05	5.10396e-06	11.8571	No
FZD3	0.121557	1	3	1	0	185544	30564	28620	50	20	3888540	3	1.61687e-05	5.14332e-06	3.14363	No
TCEAL8	0.12159	1	1	0	0	32292	4212	2700	50	20	5009256	1	3.09674e-05	3.99261e-06	7.75619	No
SLC39A5	0.12197	1	3	0	0	135972	39312	68148	25	12	2347488	3	2.20634e-05	5.11185e-06	4.31612	No
NET1	0.12202	1	3	0	2	173124	30348	72900	50	19	4045464	2	1.73286e-05	4.69662e-06	3.6896	No
TPST1	0.122135	1	2	1	0	102492	17712	33156	50	25	4627584	2	1.95137e-05	5.40239e-06	3.61205	No
CTTN	0.122245	1	3	1	0	153684	24624	75924	50	21	4521528	3	1.95206e-05	4.64445e-06	4.20299	No
RBX1	0.122254	1	2	0	0	30780	4536	28296	1	1	424548	2	6.49773e-05	2.35545e-06	27.586	No
PIK3R3	0.122324	1	3	0	0	132408	17280	54864	50	34	4187592	3	2.26572e-05	8.11922e-06	2.79057	No
LRFN5	0.123275	1	5	0	0	198720	34560	25056	50	25	2236356	5	2.5161e-05	1.11789e-05	2.25076	No
XRCC2	0.123838	1	2	0	0	79056	11988	23868	50	22	3027348	2	2.52985e-05	7.26709e-06	3.48125	No
HNF1B	0.125044	1	4	0	0	151740	28836	62964	19	9	1514376	3	2.63609e-05	5.94304e-06	4.43559	No
MORC2	0.125674	1	7	1	0	265572	49032	144936	15	6	1125684	7	2.63582e-05	5.33009e-06	4.94517	No
ATP5B	0.125713	1	3	0	0	140508	31212	78840	48	16	2669220	3	2.13511e-05	5.99426e-06	3.56192	No
ADNP2	0.126962	1	4	0	0	304020	62748	8532	50	14	3788856	4	1.3157e-05	3.69505e-06	3.56072	No
MEIG1	0.127083	1	1	0	0	25920	2916	22788	50	17	3623508	1	3.85802e-05	4.69159e-06	8.22328	No
AP2S1	0.127238	1	1	0	0	33372	6480	24084	50	24	4993920	1	2.99652e-05	4.80584e-06	6.23517	No
QTRTD1	0.12737	1	2	0	0	115776	21060	42228	50	21	4479732	1	1.72747e-05	4.68778e-06	3.68506	No
SERPINA5	0.127409	1	3	0	0	111672	20196	34668	28	9	1517184	3	2.68644e-05	5.93204e-06	4.52869	No
VGLL4	0.127764	1	2	0	0	77328	16956	29592	50	26	5290164	2	2.58639e-05	4.91478e-06	5.26246	No
TMEM62	0.127947	1	3	0	0	170532	28404	95040	50	34	4901688	3	1.7592e-05	6.93639e-06	2.53619	No
CHN2	0.128143	1	3	0	0	133056	20196	76140	38	14	2503116	3	2.25469e-05	5.59303e-06	4.03125	No
ZNF212	0.128588	1	3	0	0	135216	25488	45468	50	48	6055884	3	2.21867e-05	7.92618e-06	2.79917	No
DDX58	0.128664	1	5	0	0	265248	34776	130464	16	3	982476	5	1.88503e-05	3.05351e-06	6.17332	No
GRIK1	0.128915	1	4	1	0	269136	45468	107460	50	12	2588868	4	1.48624e-05	4.63523e-06	3.20639	No
RETNLB	0.129635	1	1	0	0	30240	6048	27972	50	17	3681504	1	3.30688e-05	4.61768e-06	7.16134	No
KRTAP5-11	0.130468	1	1	0	0	26676	5724	14796	23	1	938952	1	3.74869e-05	1.06502e-06	35.1984	No
HHAT	0.130947	1	3	1	0	133056	27000	57132	50	19	3305988	3	2.25469e-05	5.74715e-06	3.92315	No
HIST1H2AL	0.131171	1	1	0	0	33912	8532	9504	50	21	3851172	1	2.94881e-05	5.45289e-06	5.40779	No
PFKM	0.131387	1	4	3	0	211680	42228	108000	19	10	1975968	3	1.88964e-05	5.06081e-06	3.73388	No
SERTM1	0.131531	1	1	0	0	28620	6372	3996	50	54	8175060	1	3.49406e-05	6.60546e-06	5.28966	No
BAMBI	0.131798	1	2	0	0	72576	11988	18576	50	31	4192128	2	2.75573e-05	7.39481e-06	3.72657	No
FCGR2A	0.131858	1	2	0	0	82188	15444	62856	50	29	3947832	2	2.43345e-05	7.3458e-06	3.3127	No
ASH2L	0.132316	1	3	0	0	172800	30996	63720	50	31	4943160	3	1.73611e-05	6.27129e-06	2.76835	No
FAM47C	0.132439	1	9	1	0	259308	65988	1404	14	2	638496	8	3.47078e-05	3.13236e-06	11.0804	No
HCK	0.132498	1	4	1	0	144828	25704	83916	50	25	3729564	3	2.7619e-05	6.7032e-06	4.12027	No
SMPX	0.132644	1	1	0	0	24300	4644	22248	50	20	3417336	1	4.11523e-05	5.85251e-06	7.03156	No
C3orf62	0.133142	1	2	0	0	75384	11448	15012	50	27	3162780	2	2.65308e-05	8.53679e-06	3.10782	No
CRYM	0.133251	1	2	0	0	82836	18576	47952	50	34	5071572	2	2.41441e-05	6.70404e-06	3.60143	No
A1CF	0.133632	1	3	0	1	170856	32076	102600	50	35	5001912	3	1.75586e-05	6.99732e-06	2.50934	No
CRIPT	0.133765	1	1	0	0	28944	4104	30564	50	27	4391172	1	3.45495e-05	6.1487e-06	5.61899	No
ZNF35	0.133898	1	3	1	0	149904	21168	22788	50	25	3004776	3	2.00128e-05	8.32009e-06	2.40536	No
CARM1	0.134249	1	3	0	1	157356	30996	74520	50	25	5195232	3	1.9065e-05	4.8121e-06	3.96189	No
SPRR1B	0.134387	1	1	0	0	24732	4428	9828	50	15	2337228	1	4.04334e-05	6.41786e-06	6.30015	No
GORAB	0.134955	1	2	0	0	110700	17496	37584	32	10	2758752	2	1.80668e-05	3.62483e-06	4.9842	No
MAATS1	0.134967	1	4	1	0	215460	33372	119556	50	55	8317620	4	1.85649e-05	6.61247e-06	2.80756	No
AP3B1	0.135708	1	3	0	1	304560	50220	154872	50	20	5442120	3	9.85028e-06	3.67504e-06	2.68032	No
NUFIP1	0.135741	1	3	0	0	138996	21708	56808	50	26	3491856	3	2.15834e-05	7.4459e-06	2.89869	No
MTMR6	0.135869	1	3	0	0	176796	24732	121392	30	20	3142800	3	1.69687e-05	6.36375e-06	2.66646	No
PTGR2	0.135935	1	2	0	0	97956	16092	64908	35	21	3061692	2	2.04173e-05	6.85895e-06	2.97674	No
OR51T1	0.135995	1	3	0	0	96336	18684	1728	15	4	694116	3	3.1141e-05	5.76273e-06	5.40387	No
SFTPC	0.136127	1	2	0	0	50328	11880	34884	15	1	646704	2	3.97393e-05	1.5463e-06	25.6996	No
SLPI	0.136298	1	1	0	0	36504	6588	33804	50	29	5808564	1	2.73943e-05	4.99263e-06	5.48694	No
C22orf39	0.13641	1	1	0	0	33156	6372	23220	50	26	5170176	1	3.01605e-05	5.02884e-06	5.99749	No
DCLRE1B	0.13653	1	3	0	0	144720	27972	20844	48	20	2884140	3	2.07297e-05	6.93448e-06	2.98937	No
ARSB	0.136699	1	4	1	0	142020	29700	66204	45	27	3472632	4	2.8165e-05	7.77508e-06	3.62248	No
PPAPDC1A	0.136821	1	2	0	1	74088	14040	37584	50	21	3409020	2	2.69949e-05	6.16013e-06	4.3822	No
BBS12	0.137211	1	4	1	0	197424	32940	3024	21	3	1076976	3	2.0261e-05	2.78558e-06	7.27352	No
CTSB	0.137262	1	2	0	1	93636	16524	68796	50	14	3157596	2	2.13593e-05	4.43375e-06	4.81743	No
PSPH	0.137331	1	2	0	0	62100	11124	42012	25	20	2318760	2	3.22061e-05	8.6253e-06	3.73391	No
FAAH2	0.137361	1	3	0	0	147528	28188	81324	25	9	1732428	3	2.03351e-05	5.19502e-06	3.91435	No
ORC4	0.13782	1	2	0	0	125172	16416	58968	50	54	8240076	2	1.5978e-05	6.55334e-06	2.43815	No
PAF1	0.138028	1	3	1	0	152712	18468	86940	46	21	4051296	3	1.96448e-05	5.18353e-06	3.78986	No
FAM111B	0.13803	1	3	0	0	211788	26352	7884	50	20	3772872	3	1.41651e-05	5.301e-06	2.67216	No
MSC	0.138199	1	2	0	0	53460	13392	3456	50	19	3453084	2	3.74111e-05	5.50233e-06	6.79915	No
FAM173B	0.138245	1	2	0	0	64152	11448	39636	29	11	1941732	2	3.1176e-05	5.66505e-06	5.50321	No
LEFTY1	0.138597	1	2	0	0	96660	22248	48708	50	22	4583088	1	2.06911e-05	4.80026e-06	4.31041	No
TCF7L2	0.138698	1	4	1	0	161568	33048	81108	50	28	4529520	3	2.47574e-05	6.18167e-06	4.00497	No
ATP6V0A2	0.139249	1	4	1	0	238788	38880	140724	17	4	1567080	4	1.67513e-05	2.55252e-06	6.56264	No
KDM4D	0.139539	1	3	0	0	142236	27540	11772	50	26	3747924	3	2.10917e-05	6.93717e-06	3.04039	No
IPP	0.139568	1	3	0	0	161676	27648	53676	50	32	4172472	3	1.85556e-05	7.66931e-06	2.41946	No
TCN1	0.139739	1	2	0	0	121176	19440	64260	43	15	3345732	2	1.65049e-05	4.48332e-06	3.6814	No
SMAD3	0.140137	1	3	0	0	116748	21276	65988	44	15	2940516	3	2.56964e-05	5.10115e-06	5.03737	No
GNRHR	0.140362	1	2	0	0	94932	11448	22464	50	16	2514456	2	2.10677e-05	6.36321e-06	3.31086	No
SNRNP70	0.140554	1	3	0	0	98388	25704	47196	50	13	4074840	1	3.04915e-05	3.19031e-06	9.55754	No
GPR22	0.140587	1	2	0	0	121176	19440	2052	50	17	3379212	2	1.65049e-05	5.03076e-06	3.2808	No
GPR143	0.14073	1	3	0	0	99900	21384	32292	50	27	2724516	3	3.003e-05	9.91002e-06	3.03027	No
ACP5	0.140777	1	2	0	0	87156	18468	34560	26	10	2494476	2	2.29474e-05	4.00886e-06	5.72416	No
UBL5	0.140998	1	1	0	0	20844	3132	27000	47	20	2853468	1	4.79754e-05	7.00901e-06	6.84482	No
BRI3	0.141678	1	1	0	0	33372	7452	19656	50	16	4024512	1	2.99652e-05	3.97564e-06	7.53722	No
ATP2C2	0.141889	1	4	0	1	257796	49032	163620	50	15	3809268	4	1.55161e-05	3.93776e-06	3.94034	No
PALLD	0.142183	1	3	0	0	301536	57132	127872	42	7	3391740	3	9.94906e-06	2.06384e-06	4.82066	No
LINGO4	0.14247	1	3	0	0	152928	39528	2052	50	23	4281984	3	1.96171e-05	5.37134e-06	3.65217	No
NAAA	0.143157	1	2	0	0	96336	20304	61992	50	25	5131512	2	2.07607e-05	4.87186e-06	4.26135	No
SPINK7	0.143808	1	1	0	0	23976	3888	7344	50	12	1916136	1	4.17084e-05	6.2626e-06	6.65991	No
LAMP2	0.143906	1	2	0	0	129924	24948	76680	33	15	3387636	2	1.53936e-05	4.42787e-06	3.47653	No
ASL	0.144379	1	4	1	0	125064	25596	77868	50	39	4872528	4	3.19836e-05	8.00406e-06	3.99593	No
RTF1	0.144493	1	3	0	0	158976	23868	71820	29	15	3245508	2	1.88708e-05	4.62177e-06	4.08302	No
CDC42EP5	0.144597	1	2	0	0	31428	9180	5940	50	54	8179812	2	6.36375e-05	6.60162e-06	9.63968	No
TUBB6	0.144602	1	3	0	0	121932	22896	9828	50	28	5417928	3	2.46039e-05	5.16803e-06	4.76079	No
KRT80	0.145444	1	2	0	0	126684	23652	54324	38	8	3099816	2	1.57873e-05	2.5808e-06	6.11722	No
ARGLU1	0.145769	1	2	0	0	72144	11772	19008	50	22	4385772	2	2.77223e-05	5.01622e-06	5.52654	No
CNOT6	0.145879	1	3	0	2	155736	25056	49248	41	22	2956284	3	1.92634e-05	7.44177e-06	2.58854	No
SIAH2	0.14616	1	2	0	0	78192	14472	9720	50	28	4297536	2	2.55781e-05	6.51536e-06	3.92581	No
ADRB2	0.146231	1	2	0	0	113940	20196	8532	50	11	3126924	2	1.75531e-05	3.51783e-06	4.98975	No
NSF	0.147231	1	2	0	0	87480	14580	61884	50	26	3673188	2	2.28624e-05	7.07832e-06	3.22991	No
FAM196A	0.147394	1	2	0	0	130248	25272	3888	42	4	2182140	2	1.53553e-05	1.83306e-06	8.37687	No
TNIP1	0.148583	1	3	0	0	180144	31752	114480	50	28	5611788	2	1.66533e-05	4.9895e-06	3.33768	No
WWTR1	0.148621	1	2	0	0	108000	21924	35208	50	17	4206708	1	1.85185e-05	4.04116e-06	4.58247	No
MTCP1	0.148669	1	1	0	0	30024	5076	3240	50	18	4047624	1	3.33067e-05	4.44705e-06	7.48961	No
CYLC2	0.149209	1	2	0	0	64044	8856	54972	15	2	734724	2	3.12285e-05	2.72211e-06	11.4722	No
CHCHD5	0.149303	1	1	0	0	30024	5940	40716	50	27	5102136	1	3.33067e-05	5.2919e-06	6.2939	No
AOC2	0.149383	1	4	1	0	200772	44280	37692	50	24	3160620	4	1.99231e-05	7.59345e-06	2.62372	No
LY6K	0.149424	1	2	0	0	46548	7020	26568	22	8	1088316	2	4.29664e-05	7.35081e-06	5.84513	No
ATP5J	0.149424	1	1	0	0	31212	4860	27972	50	15	3128544	1	3.2039e-05	4.79456e-06	6.68235	No
UQCRH	0.149497	1	1	1	0	26352	3456	34128	50	15	3386448	1	3.79478e-05	4.42942e-06	8.56721	No
OR6C65	0.149817	1	2	0	0	87156	14256	2376	50	13	1736100	2	2.29474e-05	7.48805e-06	3.06453	No
KRTAP27-1	0.14997	1	2	0	0	57780	9612	10476	14	1	591192	2	3.46141e-05	1.6915e-06	20.4636	No
MATR3	0.150391	1	3	0	1	238032	36720	109080	50	17	3633444	3	1.26033e-05	4.67876e-06	2.69374	No
SPANXN5	0.150562	1	1	0	0	21384	2376	15012	15	1	642600	1	4.67639e-05	1.55618e-06	30.0505	No
MTHFS	0.150731	1	1	0	0	10152	2484	6588	50	23	3842208	1	9.85028e-05	5.98614e-06	16.4551	No
SPIN2A	0.151114	1	1	0	0	19872	2700	3564	21	7	1067688	1	5.03221e-05	6.55622e-06	7.67547	No
PCID2	0.15116	1	2	0	1	127332	19116	77652	50	18	4284144	2	1.5707e-05	4.20154e-06	3.73838	No
SFTPD	0.15134	1	2	0	0	97308	24516	70740	50	23	3648456	2	2.05533e-05	6.30404e-06	3.26034	No
GNG4	0.151819	1	1	0	0	21060	3564	14040	50	26	3546504	1	4.74834e-05	7.33116e-06	6.47692	No
ANKS4B	0.152253	1	2	0	0	117072	18360	19872	50	26	4430700	2	1.70835e-05	5.86815e-06	2.91123	No
NR1H3	0.153287	1	2	0	0	121716	23436	46980	50	12	3649644	2	1.64317e-05	3.28799e-06	4.99749	No
TMEM196	0.153428	1	1	0	0	28728	5292	17388	50	19	3409884	1	3.48092e-05	5.57204e-06	6.24713	No
TMPRSS11A	0.153485	1	3	0	0	117720	18792	93744	17	2	871236	3	2.54842e-05	2.29559e-06	11.1014	No
DMRTC2	0.153867	1	3	0	0	94176	25056	47088	22	8	1126872	3	3.18552e-05	7.0993e-06	4.4871	No
COPS8	0.153973	1	1	0	0	57240	10800	46440	50	28	5788152	1	1.74703e-05	4.83747e-06	3.61146	No
SPINK14	0.154345	1	1	0	0	27756	3996	32184	17	1	847584	1	3.60282e-05	1.17982e-06	30.537	No
IARS2	0.155434	1	6	1	1	277452	48384	76788	30	24	3164616	4	2.16254e-05	7.58386e-06	2.8515	No
POPDC2	0.155762	1	2	0	0	96984	21276	23436	50	37	5000508	2	2.0622e-05	7.39925e-06	2.78703	No
FAM47A	0.15583	1	7	0	0	214164	44496	2700	15	4	720900	6	3.26852e-05	5.54862e-06	5.8907	No
CRKL	0.156058	1	2	1	0	81756	16740	17604	23	5	1511352	2	2.4463e-05	3.3083e-06	7.39445	No
EFCAB3	0.156173	1	3	0	0	126036	18036	60588	19	2	894672	3	2.38027e-05	2.23546e-06	10.6478	No
MRGPRX4	0.156345	1	3	0	0	86400	18252	12096	18	2	699948	3	3.47222e-05	2.85736e-06	12.1519	No
GFRA3	0.15675	1	2	0	0	103680	21060	54756	25	5	1866564	2	1.92901e-05	2.67872e-06	7.20125	No
SLC51B	0.157217	1	1	0	0	35532	6264	9504	50	54	8180460	1	2.81436e-05	6.6011e-06	4.26348	No
HIST1H4L	0.15775	1	1	0	0	24300	6264	4320	50	12	2055780	1	4.11523e-05	5.8372e-06	7.05	No
S100Z	0.157847	1	1	0	0	28512	3888	19008	50	20	3593700	1	3.5073e-05	5.56529e-06	6.30208	No
NDUFA10	0.158016	1	2	0	0	99468	15876	50544	38	12	2710044	2	2.0107e-05	4.42797e-06	4.5409	No
VAX1	0.158709	1	2	0	0	51084	9504	23112	50	8	1852200	2	3.91512e-05	4.31919e-06	9.06448	No
OR8D4	0.158892	1	2	0	0	86616	15444	1728	17	1	828576	2	2.30904e-05	1.20689e-06	19.1322	No
ZNF790	0.159047	1	3	0	0	184788	21384	12420	50	15	2500524	3	1.62348e-05	5.99874e-06	2.70637	No
C14orf178	0.159084	1	1	0	0	16416	2808	15984	17	3	674136	1	6.09162e-05	4.45014e-06	13.6886	No
SPCS1	0.159152	1	1	0	0	32184	5832	25920	50	17	3912840	1	3.10713e-05	4.34467e-06	7.1516	No
NME7	0.159243	1	2	0	0	105408	16524	55836	49	21	3408804	2	1.89739e-05	6.16052e-06	3.07992	No
TAAR5	0.15925	1	2	0	0	91908	17604	7236	17	2	1007856	2	2.17609e-05	1.98441e-06	10.9659	No
HEPACAM2	0.159518	1	2	0	0	137700	21060	68256	50	24	4407264	2	1.45243e-05	5.44556e-06	2.66719	No
OR4C11	0.159852	1	2	0	0	87696	13068	3024	50	12	1697868	2	2.28061e-05	7.06769e-06	3.22681	No
NDUFB1	0.159914	1	1	0	0	28728	5616	27756	50	19	3497688	1	3.48092e-05	5.43216e-06	6.40799	No
HDAC3	0.160008	1	2	0	0	119664	19332	85752	45	20	4594428	2	1.67135e-05	4.3531e-06	3.83944	No
SEPT2	0.160402	1	2	1	1	103356	15768	84888	50	17	3059856	2	1.93506e-05	5.55582e-06	3.48294	No
ASPRV1	0.160597	1	2	0	0	91908	19548	5292	50	21	3245832	2	2.17609e-05	6.46984e-06	3.36344	No
SLC17A1	0.160942	1	2	0	0	126900	24732	74412	44	17	3304692	2	1.57604e-05	5.1442e-06	3.06373	No
ERG	0.161384	1	3	0	1	136620	25596	68148	39	11	2526984	2	2.19587e-05	4.35302e-06	5.04448	No
RPS6KA2	0.16167	1	5	1	0	212220	38880	169884	38	35	4121820	5	2.35605e-05	8.49139e-06	2.77463	No
DPP4	0.161777	1	3	0	2	216324	32184	138996	25	12	2509272	3	1.38681e-05	4.78226e-06	2.8999	No
CSDE1	0.161816	1	5	1	1	221724	37152	111024	18	7	1227960	4	2.25506e-05	5.70051e-06	3.95588	No
RASSF4	0.161871	1	2	0	0	89208	15120	61344	17	3	1289196	2	2.24195e-05	2.32703e-06	9.63438	No
TSPO	0.162525	1	1	0	0	43308	11772	35100	50	10	3506112	1	2.30904e-05	2.85216e-06	8.09576	No
CPT1A	0.162566	1	3	0	0	215460	39204	115668	25	5	2343276	3	1.39237e-05	2.13376e-06	6.52541	No
PTPN23	0.162643	1	6	1	2	421200	97092	167724	43	15	3711204	6	1.4245e-05	4.04182e-06	3.52441	No
GLIPR1L2	0.162892	1	2	0	0	71496	10584	20520	50	28	3434616	2	2.79736e-05	8.15229e-06	3.43138	No
ATG12	0.162936	1	1	0	0	38772	6912	44172	50	27	3786372	1	2.57918e-05	7.13084e-06	3.61694	No
FAM126A	0.163068	1	2	0	0	144720	24408	48384	50	25	4627584	2	1.38198e-05	5.40239e-06	2.55809	No
SPANXN1	0.163149	1	1	0	0	21384	2376	15012	15	1	616788	1	4.67639e-05	1.6213e-06	28.8434	No
ALG10	0.163333	1	3	0	0	132840	20736	14364	50	30	2748708	3	2.25836e-05	1.09142e-05	2.06919	No
MAP2K7	0.163377	1	3	0	0	109404	20196	61668	50	31	4802976	2	2.74213e-05	6.45433e-06	4.24851	No
KRTAP8-1	0.163518	1	1	0	0	17280	3456	5292	50	12	1675404	1	5.78704e-05	7.16245e-06	8.07969	No
RNF139	0.163653	1	3	0	1	184248	31212	17172	50	31	4484160	3	1.62824e-05	6.91322e-06	2.35525	No
KRTAP6-1	0.163742	1	1	0	0	19008	4320	2700	50	12	1640088	1	5.26094e-05	7.31668e-06	7.19034	No
CLDN8	0.163837	1	2	0	0	61884	11340	4644	50	21	2182356	2	3.23185e-05	9.62263e-06	3.3586	No
OR4A16	0.164159	1	2	0	0	87912	15120	432	50	12	1693008	2	2.275e-05	7.08798e-06	3.20966	No
KYNU	0.164345	1	3	0	0	126144	20844	80460	22	9	1306152	3	2.37823e-05	6.89047e-06	3.45148	No
SAP130	0.164435	1	4	1	0	267192	65340	153900	31	16	2722896	3	1.49705e-05	5.8761e-06	2.5477	No
ELAVL1	0.164494	1	2	0	0	89856	16092	22464	50	21	4301316	2	2.22578e-05	4.88223e-06	4.55895	No
ATF6	0.165016	1	3	1	1	183492	33912	62964	34	23	3364092	3	1.63495e-05	6.83691e-06	2.39136	No
ATP5H	0.165159	1	1	0	0	46008	6480	37044	50	14	3299832	1	2.17354e-05	4.24264e-06	5.12307	No
EIF5	0.165195	1	2	0	0	110700	15444	78084	50	27	4569696	2	1.80668e-05	5.90849e-06	3.05778	No
ICMT	0.165431	1	2	0	0	72792	15876	18792	50	40	5079996	2	2.74755e-05	7.87402e-06	3.48939	No
HLA-DPB1	0.16552	1	2	0	0	69552	14148	25380	17	1	806004	2	2.87555e-05	1.24069e-06	23.177	No
PNMA2	0.165791	1	3	0	0	100116	18144	11448	50	24	2754864	3	2.99652e-05	8.71186e-06	3.43959	No
TRAF3IP1	0.166048	1	3	1	0	160272	25596	107568	21	8	1790856	3	1.87182e-05	4.46714e-06	4.1902	No
CFHR1	0.16607	1	2	0	0	82512	14796	30996	46	16	2118096	2	2.42389e-05	7.55395e-06	3.20877	No
RAP1A	0.166764	1	1	0	1	45468	7020	36936	50	15	3356964	1	2.19935e-05	4.46832e-06	4.92209	No
SLC25A34	0.167002	1	2	0	0	78084	20736	42552	50	35	4592160	2	2.56134e-05	7.62169e-06	3.3606	No
CKAP2	0.167042	1	4	0	0	191808	30348	60264	14	7	1200528	3	2.08542e-05	5.83077e-06	3.57658	No
CDC27	0.167357	1	5	1	0	231336	35856	115668	19	8	1418256	3	2.16136e-05	5.64073e-06	3.8317	No
STK10	0.167549	1	5	0	0	270756	43200	142128	23	6	1957284	5	1.84668e-05	3.06547e-06	6.02413	No
PSRC1	0.167603	1	2	0	0	94500	17820	27972	50	20	3823200	2	2.1164e-05	5.23122e-06	4.04571	No
DCUN1D2	0.167916	1	2	0	0	74196	10044	41472	21	8	1368792	2	2.69556e-05	5.84457e-06	4.61208	No
CCR9	0.16802	1	2	0	0	103572	16308	9180	50	17	2702268	2	1.93102e-05	6.29101e-06	3.0695	No
PLEKHA1	0.168099	1	2	0	0	111996	19008	73440	50	28	4960980	2	1.78578e-05	5.64405e-06	3.164	No
WDR45B	0.168288	1	2	0	0	95580	16200	40932	50	54	8221824	2	2.09249e-05	6.56789e-06	3.18594	No
ASF1B	0.168367	1	2	0	0	55296	10476	11124	50	37	3943080	2	3.6169e-05	9.38353e-06	3.85452	No
ASPDH	0.168703	1	1	0	0	45792	12204	31536	50	16	3598128	1	2.18379e-05	4.44676e-06	4.91097	No
OGDHL	0.168893	1	9	1	0	276048	51516	153792	22	18	1845828	6	3.2603e-05	9.75172e-06	3.34331	No
DDI1	0.168968	1	2	0	0	108432	20196	648	50	18	4060152	2	1.84447e-05	4.43333e-06	4.16047	No
C5orf46	0.169025	1	1	0	0	20088	4212	14040	15	1	602748	1	4.9781e-05	1.65907e-06	30.0054	No
H2AFV	0.169328	1	1	0	1	36396	7560	45468	50	20	3951504	1	2.74755e-05	5.06136e-06	5.42849	No
ABCG4	0.169477	1	3	0	1	173448	36180	110268	38	10	2351376	3	1.72963e-05	4.25283e-06	4.067	No
IRF6	0.169636	1	2	0	0	129924	21708	53892	50	24	4592052	2	1.53936e-05	5.22642e-06	2.94534	No
TFF3	0.169858	1	1	0	0	25380	5400	33480	50	16	2840184	1	3.94011e-05	5.63344e-06	6.99415	No
ING5	0.169973	1	2	0	0	64476	9612	40392	20	13	1849932	2	3.10193e-05	7.02729e-06	4.41412	No
HBP1	0.170012	1	2	0	0	145476	23004	59616	50	27	4787856	2	1.3748e-05	5.63927e-06	2.4379	No
SLIT2	0.170348	1	10	1	1	428220	68580	262980	5	6	1206036	8	2.33525e-05	4.97498e-06	4.69399	No
NDUFA12	0.171352	1	1	0	0	40392	6912	16632	50	15	3851280	1	2.47574e-05	3.89481e-06	6.35651	No
NUFIP2	0.171582	1	2	0	0	179712	32616	33588	50	18	4524444	2	1.11289e-05	3.97839e-06	2.79734	No
SFRP2	0.171636	1	2	0	0	82296	13608	20196	41	15	3091608	2	2.43025e-05	4.85184e-06	5.00892	No
FAM216B	0.172214	1	1	0	0	38232	7128	18900	50	54	8190720	1	2.61561e-05	6.59283e-06	3.96736	No
GJC1	0.172685	1	2	0	0	110808	17820	1080	50	23	4048704	2	1.80492e-05	5.68083e-06	3.17722	No
EN1	0.173015	1	2	0	0	65664	14148	4752	17	1	830304	2	3.04581e-05	1.20438e-06	25.2895	No
ITGB1BP2	0.173536	1	2	0	0	95580	17388	3780	50	26	3445524	2	2.09249e-05	7.54602e-06	2.77297	No
KCTD15	0.173588	1	2	1	0	62748	13392	39312	17	3	1086804	1	3.18735e-05	2.76039e-06	11.5468	No
DNAJB13	0.173763	1	2	1	0	88560	14148	37692	50	18	2894724	2	2.25836e-05	6.21821e-06	3.63184	No
PLOD3	0.174121	1	3	1	1	194400	38988	120312	38	15	3794148	2	1.54321e-05	3.95346e-06	3.90344	No
AMPD1	0.174226	1	4	0	1	214056	33588	121608	50	30	3373812	3	1.86867e-05	8.89202e-06	2.10151	No
ACVR1B	0.174753	1	3	2	0	137376	26568	79056	50	28	4142556	3	2.18379e-05	6.75911e-06	3.23088	No
GNB2L1	0.174834	1	2	0	1	85428	17604	48600	50	18	2715012	2	2.34115e-05	6.6298e-06	3.53125	No
EBAG9	0.174953	1	1	0	0	60696	8640	32832	50	15	3987576	1	1.64756e-05	3.76168e-06	4.37983	No
FAH	0.175068	1	2	1	0	114156	21924	80136	50	19	3761748	2	1.75199e-05	5.05084e-06	3.4687	No
HIST1H2BJ	0.175251	1	1	0	0	34128	7020	10476	50	35	3985956	1	2.93015e-05	8.78083e-06	3.33698	No
FAM9C	0.175376	1	1	0	0	48600	5616	34884	34	5	1926072	1	2.05761e-05	2.59596e-06	7.92622	No
NPW	0.175548	1	1	0	0	23436	7020	5832	50	11	2780244	1	4.26694e-05	3.95649e-06	10.7847	No
NDUFS5	0.175596	1	1	0	0	30672	3996	3996	50	13	3170016	1	3.2603e-05	4.10093e-06	7.95016	No
STX1A	0.175792	1	2	0	0	82728	10692	46116	50	15	3070548	2	2.41756e-05	4.88512e-06	4.94883	No
ZER1	0.176364	1	4	0	1	212004	36504	80892	50	19	4262976	4	1.88676e-05	4.45698e-06	4.23326	No
NTN4	0.176595	1	3	0	0	174420	29376	47952	50	24	3641652	3	1.71999e-05	6.59042e-06	2.60983	No
S100A16	0.17664	1	1	0	0	29916	3780	17928	50	19	3720924	1	3.34269e-05	5.10626e-06	6.54627	No
PHKA2	0.17685	1	5	0	0	343980	63288	198828	22	5	1650672	5	1.45357e-05	3.02907e-06	4.79874	No
SCGB1A1	0.177415	1	1	0	0	25164	4644	21492	16	1	694764	1	3.97393e-05	1.43934e-06	27.6094	No
PPP1R3C	0.177611	1	2	0	0	89856	13176	13392	50	21	2939328	2	2.22578e-05	7.14449e-06	3.11538	No
TCTN1	0.177685	1	2	1	0	151956	32940	108648	50	22	5001480	2	1.31617e-05	4.3987e-06	2.99218	No
LCOR	0.178052	1	2	1	0	118692	21708	27324	50	22	3877524	2	1.68503e-05	5.67372e-06	2.96989	No
IVD	0.178355	1	2	0	1	115344	23004	65556	50	23	4822308	2	1.73394e-05	4.7695e-06	3.63548	No
MLF2	0.17844	1	1	1	0	67284	13392	59832	50	13	3856896	1	1.48624e-05	3.37059e-06	4.40943	No
NECAP2	0.178502	1	2	0	1	74088	15012	25164	14	7	1367064	2	2.69949e-05	5.12046e-06	5.27197	No
ZNF800	0.17996	1	3	1	1	186840	28620	42552	26	6	1565244	3	1.60565e-05	3.83327e-06	4.18873	No
DNAAF1	0.180393	1	3	0	0	194400	35424	72684	50	54	8272800	3	1.54321e-05	6.52742e-06	2.3642	No
MRPS6	0.180781	1	1	0	0	34884	5940	15444	50	24	3799440	1	2.86664e-05	6.31672e-06	4.53818	No
XPNPEP3	0.180812	1	3	1	0	138564	26028	61776	9	4	1088964	3	2.16506e-05	3.67322e-06	5.89419	No
LRRC42	0.181073	1	2	1	0	118692	20304	35640	50	28	4554684	2	1.68503e-05	6.14752e-06	2.741	No
OR10A5	0.181076	1	2	0	0	86724	16308	756	19	2	833112	2	2.30617e-05	2.40064e-06	9.60648	No
TMPRSS11D	0.18178	1	3	0	0	114912	20844	94716	13	3	780408	3	2.61069e-05	3.84414e-06	6.79135	No
MRPS16	0.181848	1	1	0	0	36720	7992	11232	50	16	4205952	1	2.72331e-05	3.80413e-06	7.15882	No
ASB7	0.18208	1	3	0	0	89316	14688	25056	19	10	1314792	3	3.35886e-05	7.60577e-06	4.4162	No
FAM120AOS	0.182135	1	1	0	0	36504	8532	20628	50	22	5199012	1	2.73943e-05	4.23157e-06	6.47378	No
FIS1	0.182169	1	1	0	0	41472	8100	27000	50	18	3998268	1	2.41127e-05	4.50195e-06	5.35605	No
HTR3E	0.182319	1	2	0	0	126468	25056	35424	50	17	3840156	2	1.58143e-05	4.4269e-06	3.57231	No
RAB39B	0.18244	1	2	0	0	59400	10368	8208	50	29	2863404	2	3.367e-05	1.01278e-05	3.32451	No
ZBED1	0.182849	1	4	1	0	189972	37044	8208	50	21	4320972	4	2.10557e-05	4.86002e-06	4.33244	No
GNGT2	0.183011	1	1	0	0	20196	2484	15984	50	24	2533032	1	4.95148e-05	9.47481e-06	5.22594	No
MGAT4A	0.183486	1	2	1	0	150984	22680	72900	50	26	4817880	2	1.32464e-05	5.39656e-06	2.45461	No
WFDC11	0.184166	1	1	0	0	25596	2916	22788	15	1	623052	1	3.90686e-05	1.605e-06	24.3418	No
IBSP	0.184299	1	2	0	0	83916	13176	42444	16	4	1093284	2	2.38334e-05	3.6587e-06	6.51416	No
TROAP	0.184417	1	5	0	0	208440	51516	89856	16	25	2935764	5	2.39877e-05	8.51567e-06	2.81689	No
SPESP1	0.184567	1	2	0	0	86616	15120	0	50	29	3025728	2	2.30904e-05	9.58447e-06	2.40915	No
DEFB110	0.185048	1	1	0	0	34128	2376	27972	16	1	836892	1	2.93015e-05	1.1949e-06	24.5222	No
LUZP4	0.185089	1	2	0	0	89424	13068	39960	19	2	869076	2	2.23654e-05	2.30129e-06	9.7186	No
PRODH2	0.185521	1	3	0	0	132084	31860	64800	20	2	971784	3	2.27128e-05	2.05807e-06	11.036	No
LYAR	0.18565	1	2	0	0	104328	12960	42228	38	24	3375540	2	1.91703e-05	7.10997e-06	2.69626	No
FBXO39	0.185794	1	2	0	0	126360	17172	21924	50	12	2831652	2	1.58278e-05	4.23781e-06	3.7349	No
OR5I1	0.185993	1	2	0	0	87480	14580	1728	50	13	1734372	2	2.28624e-05	7.49551e-06	3.05014	No
FOXN2	0.186088	1	2	0	0	120204	19764	27324	50	29	4196664	2	1.66384e-05	6.91025e-06	2.40778	No
C6orf57	0.186133	1	1	0	0	29376	5940	15984	40	14	2472660	1	3.40414e-05	5.66192e-06	6.01234	No
SGK1	0.186202	1	2	0	0	119988	19980	63936	41	19	3561408	2	1.66683e-05	5.33497e-06	3.12435	No
GOLT1B	0.186212	1	1	0	0	38448	6588	31536	50	17	2993652	1	2.60092e-05	5.67868e-06	4.58014	No
KCNJ14	0.186229	1	3	1	0	113940	27648	13716	16	5	1396980	3	2.63296e-05	3.57915e-06	7.3564	No
PGRMC1	0.186626	1	1	0	0	53136	10692	13716	50	22	4087044	1	1.88196e-05	5.38286e-06	3.49621	No
LCE5A	0.186675	1	1	0	0	23004	4104	11988	50	12	1705536	1	4.34707e-05	7.03591e-06	6.1784	No
RSPH9	0.186788	1	2	0	0	81324	12312	34560	50	17	2646972	2	2.4593e-05	6.42243e-06	3.82923	No
PDLIM4	0.186841	1	3	0	0	88452	18792	46440	8	8	1155384	2	3.39167e-05	6.9241e-06	4.89835	No
C12orf57	0.187039	1	1	0	0	33588	7560	23112	50	12	3331800	1	2.97725e-05	3.60166e-06	8.26635	No
CSNK1G1	0.187353	1	2	0	1	117612	19440	54216	50	19	3384720	2	1.70051e-05	5.61346e-06	3.02934	No
TMEM242	0.187668	1	1	0	0	37584	8424	17928	50	54	8191044	1	2.66071e-05	6.59257e-06	4.03592	No
GUCY1A3	0.187877	1	3	0	0	192780	31104	58860	27	14	2430540	3	1.55618e-05	5.76004e-06	2.70168	No
OR6N1	0.187997	1	2	0	0	85104	16308	2376	20	6	1117692	2	2.35007e-05	5.36821e-06	4.37775	No
TMEM175	0.1882	1	2	0	1	131976	31428	66852	24	5	2346840	2	1.51543e-05	2.13052e-06	7.11293	No
RB1	0.188311	1	3	1	1	256176	39096	182736	43	23	4355100	2	1.17107e-05	5.28116e-06	2.21745	No
NEDD9	0.188339	1	3	0	0	235008	42660	44388	38	13	3210516	3	1.27655e-05	4.04919e-06	3.15261	No
SEC22C	0.188543	1	2	0	2	87912	15120	53136	46	32	3535164	2	2.275e-05	9.05191e-06	2.51328	No
IFI27L1	0.189052	1	1	0	0	25488	8532	29916	50	25	3463020	1	3.92341e-05	7.21913e-06	5.43475	No
MYD88	0.189391	1	2	0	0	84780	15660	27756	50	31	4396356	2	2.35905e-05	7.05129e-06	3.34555	No
HLA-A	0.189497	1	2	0	0	87156	18576	73332	22	2	1106244	2	2.29474e-05	1.80792e-06	12.6927	No
SLC29A1	0.189675	1	2	0	0	121608	25596	54540	31	10	2396520	2	1.64463e-05	4.17272e-06	3.94139	No
HAO2	0.189823	1	2	0	0	96768	18144	51516	18	2	972108	2	2.0668e-05	2.05738e-06	10.0458	No
RBBP8	0.189913	1	3	0	0	258876	32832	74304	50	22	4102812	3	1.15886e-05	5.36218e-06	2.16117	No
CNBD2	0.18997	1	3	1	0	162648	23004	96012	50	55	8283708	3	1.84447e-05	6.63954e-06	2.77802	No
UBXN1	0.190627	1	2	0	0	84780	16416	51948	50	22	3885840	2	2.35905e-05	5.66158e-06	4.16676	No
RAD51	0.190647	1	2	0	0	93096	17064	68796	13	5	1219320	2	2.14832e-05	4.10065e-06	5.23898	No
ANKRD55	0.190742	1	3	0	0	169236	30024	82728	23	13	2122632	3	1.77267e-05	6.12447e-06	2.89441	No
SCNN1A	0.191055	1	3	1	0	173232	32508	68688	50	27	4325184	3	1.73178e-05	6.24251e-06	2.77418	No
ZNF2	0.191337	1	3	0	0	122688	19548	25380	23	12	1665792	3	2.44523e-05	7.20378e-06	3.39437	No
ORAI2	0.191393	1	2	0	0	67500	15120	7884	50	27	3905712	2	2.96296e-05	6.91295e-06	4.2861	No
TARDBP	0.191677	1	2	0	0	114480	19980	44928	50	30	4276152	2	1.74703e-05	7.01565e-06	2.49019	No
ZNF564	0.192547	1	3	0	0	159300	20196	39960	41	28	2848392	3	1.88324e-05	9.83011e-06	1.91579	No
METTL22	0.192687	1	3	0	0	108756	22464	73332	50	54	8260488	3	2.75847e-05	6.53714e-06	4.21968	No
P2RX3	0.19281	1	2	0	0	109080	19872	74952	10	2	1231632	2	1.83352e-05	1.62386e-06	11.2911	No
CYP11A1	0.194011	1	2	0	0	142992	26136	58644	50	13	3637872	2	1.39868e-05	3.57352e-06	3.91401	No
CEACAM5	0.194383	1	3	2	0	188568	39204	80784	50	18	2897208	3	1.59094e-05	6.21288e-06	2.56071	No
STEAP3	0.194482	1	3	0	0	131328	30348	44496	50	31	4164372	3	2.28436e-05	7.4441e-06	3.06868	No
UBQLNL	0.194611	1	2	0	0	131652	22572	1404	50	24	3639708	2	1.51916e-05	6.59394e-06	2.30387	No
SLC25A25	0.194635	1	3	0	1	150552	29916	72468	50	34	4707504	3	1.99267e-05	7.22251e-06	2.75897	No
KDELR2	0.194801	1	1	0	0	74520	13284	25596	50	22	4010688	1	1.34192e-05	5.48534e-06	2.44638	No
MAP1LC3B	0.195001	1	1	0	0	35424	5400	23112	50	25	5179356	1	2.82294e-05	4.82685e-06	5.84841	No
TLE4	0.195122	1	3	1	0	205740	39744	144504	48	17	3239568	3	1.45815e-05	5.24761e-06	2.77869	No
KLF7	0.195726	1	2	0	0	84132	13824	30564	50	30	4198824	2	2.37722e-05	7.14486e-06	3.32717	No
CSE1L	0.196036	1	3	0	0	273132	41796	118368	38	15	3491640	3	1.09837e-05	4.29598e-06	2.55674	No
VGLL1	0.196361	1	2	0	0	69984	14364	23004	15	1	633744	2	2.8578e-05	1.57792e-06	18.1111	No
RNMT	0.196765	1	2	0	0	136944	17604	75924	40	23	3701268	2	1.46045e-05	6.21409e-06	2.35023	No
MPP1	0.197457	1	3	1	1	129492	21816	52596	18	4	976860	3	2.31675e-05	4.09475e-06	5.65784	No
MYBL2	0.197496	1	5	0	0	190512	36612	77004	16	9	1344384	4	2.62451e-05	6.69452e-06	3.92038	No
APOC3	0.197791	1	1	0	0	26568	5832	31860	16	1	716472	1	3.76393e-05	1.39573e-06	26.9675	No
KRT33A	0.198163	1	4	1	0	111348	19872	47736	14	2	638712	4	3.59234e-05	3.1313e-06	11.4724	No
DNAJB8	0.198237	1	2	0	0	63504	11988	2376	50	12	1703700	2	3.14941e-05	7.04349e-06	4.47137	No
OR2D2	0.198377	1	2	0	0	81972	18144	3672	17	2	745200	2	2.43986e-05	2.68384e-06	9.09091	No
LZIC	0.199039	1	1	0	0	54108	7776	25380	50	30	4457484	1	1.84816e-05	6.73025e-06	2.74604	No
P2RY1	0.199079	1	2	0	0	102600	18576	8532	50	20	3230712	2	1.94932e-05	6.19059e-06	3.14884	No
SELPLG	0.19926	1	2	0	0	105408	28944	5400	50	38	4536972	2	1.89739e-05	8.37563e-06	2.26537	No
HNRNPH1	0.199394	1	2	0	0	125280	20520	81432	33	7	1900584	1	1.59642e-05	3.68308e-06	4.33448	No
BLOC1S2	0.199765	1	1	0	0	39744	6372	43200	50	20	3865212	1	2.5161e-05	5.17436e-06	4.86264	No
PIM2	0.200222	1	2	1	0	75060	17604	35856	20	3	928584	2	2.66454e-05	3.23073e-06	8.24748	No
KRTAP19-3	0.200387	1	1	0	0	21600	4968	12420	14	1	588492	1	4.62963e-05	1.69926e-06	27.245	No
CYP17A1	0.200501	1	2	0	0	139968	24948	40284	50	24	4303044	2	1.4289e-05	5.57745e-06	2.56192	No
PHLDA2	0.200951	1	1	0	0	40500	9072	2160	50	29	5173092	1	2.46914e-05	5.60593e-06	4.40451	No
CCK	0.201179	1	1	0	0	30672	6912	14040	50	23	3071088	1	3.2603e-05	7.4892e-06	4.35334	No
REEP2	0.201249	1	2	0	0	68148	14256	56376	50	34	3948804	2	2.93479e-05	8.6102e-06	3.4085	No
CCR8	0.201482	1	2	0	0	99684	15660	864	14	3	933012	2	2.00634e-05	3.21539e-06	6.2398	No
RPL3	0.201584	1	2	0	0	110268	20196	80460	44	12	2613816	2	1.81376e-05	4.59099e-06	3.9507	No
TTPAL	0.201903	1	2	0	0	90288	17604	20844	50	26	3555036	2	2.21513e-05	7.31357e-06	3.0288	No
IFI27L2	0.202529	1	1	0	0	32616	9828	34560	21	10	1916028	1	3.06598e-05	5.21913e-06	5.8745	No
CDH18	0.202876	1	3	1	0	219456	36396	103464	50	24	3864780	3	1.36702e-05	6.20993e-06	2.20134	No
ANTXR1	0.203246	1	5	0	0	139428	25056	102384	3	0	378864	4	3.58608e-05	0	NA	No
STX11	0.203324	1	2	0	0	80028	13284	10476	50	15	3250692	2	2.49913e-05	4.6144e-06	5.41592	No
CGGBP1	0.203398	1	1	0	0	45684	8748	10476	50	26	4493124	1	2.18895e-05	5.78662e-06	3.78278	No
COA1	0.203656	1	1	0	0	41148	6480	28944	50	54	8200116	1	2.43025e-05	6.58527e-06	3.69043	No
CARD16	0.20383	1	1	0	0	57888	8424	36504	50	24	5586516	1	1.72747e-05	4.29606e-06	4.02107	No
TPRA1	0.203956	1	2	0	1	104112	17064	50868	50	28	4385556	2	1.92101e-05	6.3846e-06	3.00882	No
ZKSCAN4	0.204323	1	3	0	0	152712	24192	42228	50	25	3235248	3	1.96448e-05	7.72738e-06	2.54223	No
OR5V1	0.204602	1	2	0	0	89316	15012	12420	17	3	825552	2	2.23924e-05	3.63393e-06	6.16203	No
FLYWCH2	0.204855	1	1	0	0	36828	8856	5940	50	26	3595104	1	2.71533e-05	7.23206e-06	3.75457	No
BPIFC	0.204892	1	2	0	1	138996	25596	109836	50	55	8300124	2	1.43889e-05	6.62641e-06	2.17145	No
TEX37	0.205249	1	1	0	0	50220	8424	18576	50	54	8191692	1	1.99124e-05	6.59204e-06	3.02067	No
PPARD	0.205342	1	2	0	0	122580	21276	49032	37	14	3538404	2	1.63159e-05	3.95659e-06	4.12373	No
TRIM58	0.205562	1	3	0	0	128520	24624	21492	50	20	2690280	3	2.33427e-05	7.43417e-06	3.13992	No
MON1A	0.205734	1	4	1	0	148824	32724	50328	50	34	4346352	4	2.68774e-05	7.82265e-06	3.43584	No
SETDB2	0.205776	1	3	1	0	204228	29052	86616	43	30	3562920	3	1.46895e-05	8.42006e-06	1.74458	No
TSSK4	0.205849	1	2	0	0	93204	16416	18900	50	32	3621456	2	2.14583e-05	8.83622e-06	2.42845	No
CCDC101	0.205872	1	2	1	1	79488	15768	67176	16	11	1927044	2	2.5161e-05	5.70822e-06	4.40786	No
RPS7	0.206009	1	1	0	0	54324	8856	38988	50	7	3279960	1	1.84081e-05	2.13417e-06	8.62539	No
SPATS2	0.206093	1	2	0	0	137160	24948	55188	32	14	2749248	2	1.45815e-05	5.0923e-06	2.86344	No
WDR92	0.206202	1	2	0	0	99360	16632	37368	48	28	3547476	2	2.01288e-05	7.89294e-06	2.55023	No
RAD50	0.207106	1	4	0	0	381456	43956	162324	36	7	2486592	4	1.04861e-05	2.8151e-06	3.72496	No
FA2H	0.207112	1	2	0	0	100008	20844	44388	48	28	4610088	2	1.99984e-05	6.07364e-06	3.29266	No
PSD4	0.2077	1	4	0	0	276804	56808	102492	50	30	5288112	4	1.44507e-05	5.6731e-06	2.54722	No
C18orf54	0.207713	1	2	0	0	107568	15768	43092	17	5	1189512	2	1.85929e-05	4.2034e-06	4.42329	No
GNB1	0.207943	1	2	1	0	92232	18252	42552	50	19	3359016	2	2.16844e-05	5.65642e-06	3.8336	No
VIP	0.207978	1	1	0	1	47196	7992	34128	50	18	3389256	1	2.11882e-05	5.3109e-06	3.98958	No
HIST2H2BE	0.208164	1	1	0	0	33912	7236	10044	50	25	3490344	1	2.94881e-05	7.16262e-06	4.11694	No
ARGFX	0.208226	1	2	0	0	76896	12852	13392	14	1	597348	2	2.60092e-05	1.67407e-06	15.5365	No
MUC15	0.208524	1	2	0	1	92556	17388	10476	50	14	1806084	2	2.16085e-05	7.75158e-06	2.78763	No
MRPL34	0.208527	1	1	0	0	24192	5940	8532	50	24	4578444	1	4.1336e-05	5.24196e-06	7.8856	No
TNFAIP3	0.208575	1	3	0	1	220428	35856	52596	50	19	4258764	3	1.36099e-05	4.46139e-06	3.05059	No
C14orf119	0.208718	1	1	0	0	38124	7560	6264	50	23	3893400	1	2.62302e-05	5.90743e-06	4.4402	No
OMG	0.208967	1	2	0	0	121392	21492	7344	50	25	2850660	2	1.64756e-05	8.7699e-06	1.87865	No
DHRS1	0.209224	1	2	0	0	82944	18792	64584	9	0	644112	2	2.41127e-05	0	NA	No
SPG20	0.20992	1	2	0	0	182304	33804	53892	50	13	3294000	2	1.09707e-05	3.94657e-06	2.7798	No
PVR	0.210479	1	3	0	0	110484	25704	46656	21	4	916596	3	2.71533e-05	4.36397e-06	6.22214	No
SIGLECL1	0.210968	1	1	0	0	53568	10584	38340	50	54	8213616	1	1.86679e-05	6.57445e-06	2.83946	No
LNPEP	0.211134	1	3	0	1	285552	46872	150768	30	12	2812644	3	1.0506e-05	4.26645e-06	2.46246	No
DEFA5	0.211204	1	1	0	0	24948	5832	7884	50	28	3452220	1	4.00834e-05	8.11072e-06	4.94202	No
C1orf174	0.211359	1	2	0	0	62856	13176	39852	50	42	3725568	1	3.18188e-05	1.12734e-05	2.82245	No
C1QTNF3	0.211406	1	2	0	0	87372	15876	7452	30	18	2084616	2	2.28906e-05	8.63468e-06	2.65101	No
MITF	0.211617	1	3	2	0	149040	24840	67932	50	30	3709152	3	2.01288e-05	8.0881e-06	2.4887	No
PCYT1B	0.212044	1	2	0	1	102600	17712	59400	50	28	3713256	2	1.94932e-05	7.54055e-06	2.58511	No
ASTE1	0.212118	1	3	0	0	181008	28728	6372	37	22	2822580	3	1.65739e-05	7.79429e-06	2.12641	No
OR6K6	0.21212	1	2	1	0	94824	16632	5292	23	9	1282068	2	2.10917e-05	7.01991e-06	3.00456	No
PSMA4	0.212632	1	1	0	0	73980	10908	64692	50	10	3636360	1	1.35172e-05	2.75e-06	4.91533	No
MRPL54	0.212662	1	1	1	0	37368	7668	29160	50	18	4041900	1	2.67609e-05	4.45335e-06	6.00915	No
ZFX	0.212691	1	3	1	1	238788	34236	51084	45	17	3194964	3	1.25634e-05	5.32087e-06	2.36116	No
WNT5B	0.212694	1	4	0	0	98388	18252	25056	50	36	3473820	4	4.06554e-05	1.03632e-05	3.92304	No
PARS2	0.212762	1	2	0	0	124308	24408	3672	50	17	3068280	2	1.60891e-05	5.54056e-06	2.90387	No
ALDH1A1	0.213034	1	2	0	0	137916	24732	79596	19	8	1941300	2	1.45016e-05	4.12095e-06	3.51899	No
APMAP	0.213446	1	2	0	0	111564	23544	56808	50	54	8245044	2	1.79269e-05	6.54939e-06	2.73719	No
FBXO15	0.213685	1	2	1	0	121068	19980	63936	50	24	3467664	2	1.65196e-05	6.92109e-06	2.38686	No
KCNH1	0.213966	1	3	0	1	272700	47844	77868	33	6	2396520	3	1.10011e-05	2.50363e-06	4.39406	No
ZNF436	0.215496	1	2	0	0	134892	17712	28296	8	3	1349460	2	1.48267e-05	2.22311e-06	6.66934	No
GYPA	0.215847	1	1	0	0	37260	7668	31104	17	1	850176	1	2.68384e-05	1.17623e-06	22.8174	No
CMTM7	0.215868	1	2	0	0	46548	10476	32508	25	17	1879416	1	4.29664e-05	9.04536e-06	4.7501	No
FCGR1A	0.215924	1	1	0	0	60156	11124	0	50	18	4050432	1	1.66234e-05	4.44397e-06	3.74067	No
TCP1	0.216169	1	2	1	0	152712	27756	94608	38	11	2541888	2	1.30965e-05	4.32749e-06	3.02636	No
TULP2	0.21622	1	2	0	0	141912	26892	64908	50	13	3631500	2	1.40932e-05	3.57979e-06	3.93689	No
FKBP2	0.216586	1	1	0	0	38016	8316	30240	50	23	3961980	1	2.63047e-05	5.80518e-06	4.53125	No
BRDT	0.216809	1	4	0	0	260172	37692	98712	7	6	1236816	4	1.53744e-05	4.85117e-06	3.16923	No
UTP15	0.216891	1	2	0	0	143424	24516	69552	47	32	4863780	2	1.39447e-05	6.57924e-06	2.11949	No
OR2B11	0.216922	1	2	0	0	84780	18252	756	16	1	711936	2	2.35905e-05	1.40462e-06	16.7949	No
UPK1A	0.217026	1	2	0	0	69768	13932	23220	22	7	1223316	2	2.86664e-05	5.72215e-06	5.00973	No
POU3F4	0.217318	1	3	0	0	98928	20628	11124	14	1	602856	3	3.03251e-05	1.65877e-06	18.2817	No
ZNF711	0.217479	1	3	1	0	218484	30132	49356	50	31	3889080	3	1.3731e-05	7.97104e-06	1.72261	No
C16orf91	0.217905	1	1	0	0	30780	6156	40824	50	19	3863484	1	3.24886e-05	4.91784e-06	6.60628	No
ZFP3	0.218053	1	2	0	0	145584	17388	5616	50	26	3844152	2	1.37378e-05	6.76352e-06	2.03116	No
AWAT1	0.218531	1	2	0	1	90396	16632	34128	21	7	1186164	2	2.21249e-05	5.90138e-06	3.7491	No
FBXW7	0.218669	1	3	0	0	235008	38664	72900	35	15	2736828	3	1.27655e-05	5.4808e-06	2.32914	No
C19orf43	0.218705	1	1	0	0	39312	8316	14688	50	21	3501144	1	2.54375e-05	5.99804e-06	4.24097	No
FZD9	0.218864	1	5	0	0	144612	34992	10908	16	3	863784	5	3.45753e-05	3.47309e-06	9.95519	No
B2M	0.219148	1	1	0	0	33048	5832	25164	50	19	2534976	1	3.0259e-05	7.49514e-06	4.03715	No
LEP	0.219347	1	1	0	0	45684	8748	23112	50	22	4053888	1	2.18895e-05	5.42689e-06	4.03353	No
MRGPRX3	0.219589	1	2	0	0	86616	18036	12096	50	19	2697192	2	2.30904e-05	7.04436e-06	3.27786	No
PPP1R17	0.220158	1	1	0	0	44280	6264	26352	50	54	8197308	1	2.25836e-05	6.58753e-06	3.42823	No
TEX30	0.220478	1	1	0	0	58212	8640	23004	50	54	8196336	1	1.71786e-05	6.58831e-06	2.60743	No
QRICH1	0.220534	1	2	0	0	204552	39960	50436	50	15	4280256	2	9.77746e-06	3.50446e-06	2.79	No
MRPS28	0.220902	1	1	0	0	50868	10044	16308	50	14	4252284	1	1.96587e-05	3.29235e-06	5.97103	No
TBC1D14	0.221025	1	3	0	0	190404	32076	84780	50	18	3684204	3	1.5756e-05	4.88572e-06	3.2249	No
SSR4	0.221747	1	1	0	0	48708	10152	33156	50	15	3360960	1	2.05305e-05	4.46301e-06	4.60015	No
EIF4H	0.222061	1	1	0	0	67716	12960	49680	50	14	3256200	1	1.47676e-05	4.29949e-06	3.43472	No
CDC14B	0.222452	1	3	1	1	144504	22464	84672	50	47	5576580	3	2.07607e-05	8.4281e-06	2.46327	No
HNRNPR	0.222527	1	2	2	0	173124	29160	72360	44	12	3105324	2	1.15524e-05	3.86433e-06	2.9895	No
ROPN1B	0.222558	1	1	0	0	38880	6372	18900	50	25	3936168	1	2.57202e-05	6.35135e-06	4.04956	No
NME8	0.222693	1	2	1	0	169344	21492	87588	50	55	8273772	2	1.18103e-05	6.64751e-06	1.77665	No
BST1	0.222796	1	2	1	0	81108	13608	56160	50	21	2626344	1	2.46585e-05	7.99591e-06	3.08389	No
RAB39A	0.22315	1	1	0	0	59940	10692	6912	50	54	8182296	1	1.66834e-05	6.59961e-06	2.52793	No
TMX2	0.223454	1	1	0	0	81000	15228	4968	50	23	4908168	1	1.23457e-05	4.68607e-06	2.63455	No
MFN2	0.224023	1	3	0	0	208116	37476	112212	26	11	2809188	3	1.4415e-05	3.91572e-06	3.68132	No
IL23A	0.224152	1	1	0	0	51084	10476	28296	50	14	2925072	1	1.95756e-05	4.78621e-06	4.09	No
LECT2	0.224477	1	1	0	0	41688	7560	27648	17	2	1018224	1	2.39877e-05	1.9642e-06	12.2124	No
TSR2	0.224535	1	1	0	0	55080	9720	24948	50	16	3988332	1	1.81554e-05	4.0117e-06	4.52561	No
CCL4	0.225122	1	1	0	0	24840	5292	8208	50	25	2588544	1	4.02576e-05	9.65794e-06	4.16835	No
TP53TG5	0.225177	1	2	0	0	80892	13392	4860	50	22	2853684	2	2.47243e-05	7.70933e-06	3.20706	No
MAGEB3	0.225512	1	2	0	0	97416	15876	4320	19	2	806652	2	2.05305e-05	2.47938e-06	8.28049	No
C21orf62	0.226035	1	1	0	0	49896	8424	19656	45	9	2438100	1	2.00417e-05	3.6914e-06	5.42929	No
GIMAP8	0.226113	1	3	1	0	186624	29160	29592	50	23	3412908	2	1.60751e-05	6.73912e-06	2.38534	No
TTR	0.226305	1	1	0	0	38556	9396	28944	50	21	3131244	1	2.59363e-05	6.7066e-06	3.86728	No
MED11	0.22637	1	1	0	0	31752	6480	26028	50	34	4946076	1	3.14941e-05	6.87414e-06	4.58153	No
KRT222	0.226908	1	2	1	0	84024	11880	32184	50	33	2974212	2	2.38027e-05	1.10954e-05	2.14528	No
TNMD	0.226962	1	2	0	0	91260	12312	50652	50	27	3004128	2	2.19154e-05	8.98763e-06	2.4384	No
RNASE10	0.22708	1	1	0	0	57132	8316	9936	50	35	4815504	1	1.75033e-05	7.26819e-06	2.40821	No
IFIT3	0.227403	1	2	0	0	140292	19332	34452	50	44	5607144	2	1.4256e-05	7.84713e-06	1.81671	No
KLK9	0.227642	1	2	0	0	66744	14580	43956	13	3	723384	2	2.99652e-05	4.14717e-06	7.22546	No
HIST1H2AM	0.227847	1	1	0	0	34020	8424	8748	50	23	2829816	1	2.93945e-05	8.12774e-06	3.61656	No
MFSD8	0.227864	1	2	0	0	142128	26028	69444	19	9	1947132	2	1.40718e-05	4.62218e-06	3.04441	No
PPIH	0.227974	1	1	0	0	49032	8640	56268	50	26	4913352	1	2.03948e-05	5.2917e-06	3.85412	No
OR2M7	0.228001	1	2	0	0	85320	16092	2376	15	1	617112	2	2.34412e-05	1.62045e-06	14.4658	No
POU2F1	0.228024	1	3	1	0	194940	46980	90396	41	18	2743416	3	1.53894e-05	6.56116e-06	2.34552	No
OR6C74	0.22822	1	2	0	0	85752	15660	2376	16	3	717012	2	2.33231e-05	4.18403e-06	5.57431	No
SNCG	0.228492	1	1	0	0	34452	7020	48060	44	15	2940516	1	2.90259e-05	5.10115e-06	5.69007	No
MCEE	0.228592	1	1	0	0	47304	10044	19872	50	21	4032288	1	2.11399e-05	5.20796e-06	4.05914	No
RBM18	0.228622	1	1	0	0	52704	9180	23760	50	21	4046868	1	1.89739e-05	5.1892e-06	3.65642	No
CCDC158	0.228864	1	5	0	0	314820	46116	124524	21	8	1473552	5	1.58821e-05	5.42906e-06	2.92539	No
UQCRC1	0.228896	1	2	0	0	128412	27432	73656	50	18	3573504	2	1.55749e-05	5.03707e-06	3.09205	No
ENAH	0.229366	1	2	0	0	127656	21816	109296	25	11	1994976	2	1.56671e-05	5.51385e-06	2.84141	No
CDX4	0.229497	1	2	0	0	77328	15660	23760	16	2	763668	2	2.58639e-05	2.61894e-06	9.8757	No
PGAP2	0.229731	1	2	0	0	97308	6372	36936	50	23	3925476	1	2.05533e-05	5.85916e-06	3.50789	No
PHPT1	0.229784	1	1	0	0	35964	5292	22464	50	22	4190724	1	2.78056e-05	5.24969e-06	5.29661	No
SHISA2	0.229801	1	2	0	0	78300	17604	7560	50	21	3837672	2	2.55428e-05	5.47207e-06	4.66785	No
TSKU	0.230096	1	2	0	0	90612	24084	2052	50	27	4230468	2	2.20721e-05	6.38227e-06	3.45835	No
IMPDH2	0.230297	1	2	0	0	139752	27108	73656	44	21	3984120	2	1.43111e-05	5.27093e-06	2.7151	No
DUOXA2	0.230309	1	2	0	0	74196	18576	32184	29	12	1887408	2	2.69556e-05	6.35793e-06	4.23969	No
CDV3	0.230312	1	1	0	0	54540	8100	39852	50	21	4232196	1	1.83352e-05	4.96196e-06	3.69514	No
ACRC	0.230394	1	4	0	0	202932	27864	6804	50	25	2772036	4	1.9711e-05	9.01864e-06	2.18559	No
GSK3A	0.230421	1	2	0	0	117720	27648	42552	50	20	3795660	2	1.69895e-05	5.26918e-06	3.22431	No
FAM110B	0.230699	1	2	0	0	101196	19008	9504	50	25	4197852	2	1.97636e-05	5.95543e-06	3.31859	No
PDGFC	0.230746	1	2	0	0	96228	15876	41904	46	35	3437424	2	2.0784e-05	1.0182e-05	2.04124	No
FCN1	0.231141	1	2	0	0	82188	16956	62964	50	21	2647188	2	2.43345e-05	7.93295e-06	3.06752	No
MAGEE2	0.23151	1	3	0	0	147852	23328	11772	50	29	3599316	3	2.02906e-05	8.05709e-06	2.51835	No
TYRP1	0.231787	1	3	0	0	147852	26460	19116	50	24	2333556	3	2.02906e-05	1.02847e-05	1.97288	No
ZBTB2	0.232159	1	3	1	0	142560	24300	14364	19	8	1468584	3	2.10438e-05	5.44742e-06	3.86307	No
RPLP0	0.232197	1	2	0	0	81432	16200	56160	22	8	1208304	2	2.45604e-05	6.62085e-06	3.70955	No
NSUN4	0.232567	1	2	0	0	103248	21492	42228	50	32	4091796	2	1.93708e-05	7.82053e-06	2.47692	No
RAB42	0.23267	1	1	0	0	31104	5616	2268	50	26	3141180	1	3.21502e-05	8.27714e-06	3.88421	No
AQP2	0.232904	1	2	0	0	69120	19008	14472	15	3	817884	2	2.89352e-05	3.668e-06	7.88854	No
NR1I2	0.233016	1	2	0	0	130680	22680	57888	50	25	4804812	2	1.53046e-05	5.20312e-06	2.94142	No
BMPR2	0.233037	1	3	0	0	284364	52272	73440	33	11	2702592	3	1.05499e-05	4.07017e-06	2.592	No
SMR3A	0.233045	1	1	0	0	33588	10152	7884	15	1	609876	1	2.97725e-05	1.63968e-06	18.1576	No
MBTPS2	0.233166	1	2	0	0	131760	24948	61344	50	24	3526200	2	1.51791e-05	6.80619e-06	2.23019	No
ZNF584	0.233346	1	2	0	0	118260	18468	40500	47	18	2608524	2	1.69119e-05	6.90045e-06	2.45084	No
IL33	0.233524	1	1	0	1	76680	11124	52920	50	17	3594348	1	1.30412e-05	4.72965e-06	2.75733	No
ADRBK1	0.233608	1	3	2	0	191268	32292	92988	50	17	3831192	3	1.56848e-05	4.43726e-06	3.53479	No
TGIF2LX	0.233653	1	2	1	0	77652	14472	12420	50	13	1715040	2	2.57559e-05	7.58e-06	3.39788	No
GP9	0.23426	1	1	0	0	43416	14256	7236	45	7	2537136	1	2.3033e-05	2.75902e-06	8.34826	No
PF4	0.234261	1	1	0	0	27324	5724	18252	50	26	2922696	1	3.65979e-05	8.8959e-06	4.11402	No
THBS3	0.23428	1	5	0	0	260280	49788	149472	8	1	751140	5	1.92101e-05	1.33131e-06	14.4295	No
NUDC	0.234532	1	1	0	0	93420	14148	57132	50	26	4525956	1	1.07043e-05	5.74464e-06	1.86336	No
HRC	0.234674	1	3	1	0	165780	22464	39204	50	28	3540672	3	1.80963e-05	7.9081e-06	2.28832	No
SLC9C2	0.23482	1	3	0	2	316008	41364	188244	50	56	8394300	3	9.49343e-06	6.67119e-06	1.42305	No
USP53	0.235137	1	3	0	0	305316	42660	101196	39	9	2490912	3	9.82589e-06	3.61313e-06	2.71949	No
GPR78	0.235207	1	3	0	0	91692	26244	11124	18	3	900396	3	3.27182e-05	3.33187e-06	9.81979	No
TNFSF14	0.23532	1	2	0	1	62316	15552	24732	34	24	2788992	1	3.20945e-05	8.60526e-06	3.72964	No
CLIP4	0.235862	1	2	0	0	192564	36396	126144	44	14	3477492	2	1.03862e-05	4.02589e-06	2.57984	No
RBP7	0.236284	1	1	0	0	32184	3564	15444	50	39	4373028	1	3.10713e-05	8.91831e-06	3.484	No
C1orf94	0.236377	1	2	0	0	112212	22680	32076	50	14	2172096	2	1.78234e-05	6.44539e-06	2.7653	No
RFXANK	0.237301	1	1	0	0	68580	15768	35964	50	17	4729860	1	1.45815e-05	3.59419e-06	4.05697	No
C7orf66	0.237406	1	1	0	0	32076	5508	14040	14	1	590652	1	3.1176e-05	1.69304e-06	18.4141	No
BACE1	0.237694	1	3	0	0	133488	27648	54540	50	35	4017924	3	2.24739e-05	8.71097e-06	2.57996	No
TAC4	0.237801	1	1	0	0	30456	6264	27108	17	4	852768	1	3.28343e-05	4.69061e-06	7	No
AGPAT6	0.238169	1	2	0	0	126576	21384	56160	23	11	2239056	2	1.58008e-05	4.91278e-06	3.21626	No
MALT1	0.239184	1	3	1	0	224208	36288	113832	40	17	2741904	3	1.33804e-05	6.20007e-06	2.15811	No
VSIG4	0.239307	1	2	0	0	109188	21384	62424	41	22	2893212	2	1.8317e-05	7.60401e-06	2.40887	No
OR13F1	0.239315	1	2	0	0	87156	16524	13068	14	1	600696	2	2.29474e-05	1.66474e-06	13.7844	No
CBWD6	0.23969	1	1	0	1	57888	8316	47844	50	22	3644028	1	1.72747e-05	6.03728e-06	2.86135	No
FAM207A	0.239946	1	1	0	0	56916	11016	55728	50	54	8231436	1	1.75698e-05	6.56022e-06	2.67823	No
KRT78	0.239991	1	3	0	0	142128	26676	60480	22	7	1273320	3	2.11077e-05	5.49744e-06	3.83956	No
OR2A12	0.2401	1	2	1	0	85860	14904	3024	17	2	660744	2	2.32937e-05	3.02689e-06	7.6956	No
DTYMK	0.240285	1	2	1	0	57240	11556	20520	14	10	1366848	2	3.49406e-05	7.3161e-06	4.77585	No
RABL2A	0.240298	1	1	0	0	65124	9072	27540	50	21	3011904	1	1.53553e-05	6.97233e-06	2.20232	No
SPRR3	0.240533	1	1	0	0	45252	9828	9828	17	1	786132	1	2.20985e-05	1.27205e-06	17.3723	No
LAP3	0.240652	1	2	0	1	141156	27324	58644	50	20	3836700	2	1.41687e-05	5.21281e-06	2.71806	No
METRNL	0.240747	1	1	0	0	68256	14472	20412	22	1	1966356	1	1.46507e-05	5.08555e-07	28.8085	No
GLMN	0.240792	1	2	0	0	170316	20628	114804	36	30	4231764	2	1.17429e-05	7.08924e-06	1.65644	No
FMO2	0.24099	1	2	1	0	136404	20844	47952	50	29	4273236	2	1.46623e-05	6.78643e-06	2.16054	No
DEFB112	0.241055	1	1	0	0	32400	4536	1728	50	12	1655100	1	3.08642e-05	7.25032e-06	4.25694	No
SYNPO2	0.241129	1	5	1	0	342468	69444	27540	12	5	1267812	5	1.45999e-05	3.9438e-06	3.70199	No
SOD1	0.241514	1	1	0	0	42120	8100	26352	50	17	3295296	1	2.37417e-05	5.15887e-06	4.60211	No
CLMN	0.241556	1	3	0	0	279396	45576	57456	38	13	3077784	3	1.07374e-05	4.22382e-06	2.54212	No
PCDH10	0.241945	1	9	1	1	273132	58212	29484	49	21	2192400	8	3.29511e-05	9.57854e-06	3.44009	No
SLC2A10	0.242274	1	2	1	0	138240	37368	43524	30	14	2964816	1	1.44676e-05	4.72205e-06	3.06384	No
KRT34	0.242562	1	3	0	0	121392	20196	37368	14	1	628668	3	2.47133e-05	1.59066e-06	15.5365	No
PPP1R16B	0.242862	1	4	2	0	155304	28728	85212	50	26	3233520	3	2.57559e-05	8.04077e-06	3.20317	No
CBLL1	0.242867	1	2	2	0	134028	25164	33696	39	30	4218048	2	1.49223e-05	7.11229e-06	2.09809	No
NAP1L2	0.243088	1	2	0	0	120636	18144	4968	50	27	3581496	2	1.65788e-05	7.53875e-06	2.19914	No
UBE2E2	0.243197	1	1	0	0	56160	9288	15120	50	15	3359880	1	1.78063e-05	4.46445e-06	3.98846	No
UGT2A1	0.24345	1	1	0	0	66312	10908	432	28	12	2084724	1	1.50802e-05	5.75616e-06	2.61984	No
VPREB3	0.243455	1	1	0	0	33048	7128	11016	50	29	5026968	1	3.0259e-05	5.76888e-06	5.24521	No
RAB4A	0.243604	1	1	0	0	61020	9720	30888	42	13	3680964	1	1.63881e-05	3.53168e-06	4.6403	No
C2orf76	0.243742	1	1	0	1	35856	5292	35424	46	33	4335984	1	2.78893e-05	7.61073e-06	3.66448	No
GABRA3	0.243868	1	2	0	0	137592	26136	64908	25	15	2591352	2	1.45357e-05	5.78848e-06	2.51115	No
OR1B1	0.244259	1	2	0	0	84024	19332	13392	20	4	844776	2	2.38027e-05	4.73498e-06	5.02699	No
PEX3	0.24433	1	2	0	0	104652	16524	82728	12	9	1318032	2	1.9111e-05	6.82836e-06	2.79876	No
OR52B6	0.244437	1	2	0	0	91044	17820	7884	20	4	837756	2	2.19674e-05	4.77466e-06	4.60083	No
SLC9A2	0.245061	1	3	0	0	216756	38988	75600	23	6	1696680	3	1.38404e-05	3.53632e-06	3.9138	No
DDX27	0.245275	1	3	0	0	219456	38772	124200	13	2	1250856	3	1.36702e-05	1.59891e-06	8.5497	No
CLPTM1L	0.245478	1	2	0	0	143532	26676	84132	50	14	3752460	1	1.39342e-05	3.73089e-06	3.73482	No
HS6ST1	0.245572	1	2	0	0	71064	12744	6912	50	29	4193856	2	2.81436e-05	6.91488e-06	4.07001	No
C11orf45	0.245645	1	1	0	0	35208	7668	4644	50	34	4188888	1	2.84026e-05	8.11671e-06	3.49928	No
CLK4	0.246087	1	2	0	0	140400	15768	67932	15	5	1577124	2	1.4245e-05	3.17033e-06	4.49323	No
SDR9C7	0.246118	1	2	0	0	84780	16956	27000	15	1	669168	2	2.35905e-05	1.49439e-06	15.786	No
OR14I1	0.246331	1	2	0	0	84240	16848	2700	14	1	590652	2	2.37417e-05	1.69304e-06	14.0231	No
STRA8	0.246464	1	2	0	0	91908	15336	45792	15	2	787536	2	2.17609e-05	2.53957e-06	8.56874	No
ACMSD	0.246493	1	2	0	0	93312	15876	39852	15	1	678132	2	2.14335e-05	1.47464e-06	14.5347	No
RNF25	0.246538	1	2	0	0	123552	25488	55512	50	29	4074840	2	1.61875e-05	7.11684e-06	2.27454	No
PGM5	0.246556	1	3	0	0	121608	23220	70092	9	0	554040	3	2.46694e-05	0	NA	No
CXCL14	0.247643	1	1	0	0	30564	5724	14688	50	17	3732264	1	3.27182e-05	4.55488e-06	7.18312	No
HINFP	0.247866	1	2	1	0	144612	22464	53784	50	26	4825656	2	1.38301e-05	5.38787e-06	2.5669	No
RBPJ	0.247908	1	2	0	0	142452	25380	100872	22	12	2454300	2	1.40398e-05	4.88938e-06	2.87149	No
PGK1	0.248082	1	2	1	0	113832	22140	68796	16	2	859572	2	1.75698e-05	2.32674e-06	7.55123	No
GLYATL1	0.24819	1	2	0	0	88344	13500	5184	15	1	622296	2	2.26388e-05	1.60695e-06	14.088	No
TRAF3IP2	0.248333	1	2	0	0	154332	28836	6264	50	25	4435776	2	1.29591e-05	5.63599e-06	2.29934	No
H1F0	0.248425	1	1	0	0	52380	10800	1728	50	16	3667248	1	1.90913e-05	4.36294e-06	4.37577	No
OSBPL9	0.248812	1	2	0	1	209088	32616	139644	44	16	3986280	2	9.56535e-06	4.01377e-06	2.38314	No
DDX59	0.248883	1	2	0	0	173556	27324	52056	50	21	3673728	2	1.15237e-05	5.71626e-06	2.01594	No
RNF141	0.24897	1	1	0	0	64260	10584	27648	50	22	4839696	1	1.55618e-05	4.54574e-06	3.42338	No
SNX20	0.248987	1	2	0	0	84456	18252	24624	50	20	3478680	2	2.3681e-05	5.74931e-06	4.11893	No
ZNF614	0.249164	1	3	0	1	166968	22896	29592	50	21	2552580	2	1.79675e-05	8.22697e-06	2.18398	No
GBX1	0.249255	1	2	0	0	85428	21276	10368	20	2	906768	2	2.34115e-05	2.20564e-06	10.6144	No
CRYZL1	0.249514	1	1	0	0	96876	16524	61236	49	22	3986496	1	1.03225e-05	5.51863e-06	1.87048	No
TXNIP	0.249571	1	2	0	1	107028	19980	10584	50	12	1858032	2	1.86867e-05	6.45845e-06	2.89337	No
SLC6A17	0.249763	1	2	1	0	196344	39528	84996	50	12	3978072	2	1.01862e-05	3.01654e-06	3.37679	No
RIMKLB	0.249917	1	2	0	0	106920	18468	15984	50	25	3591324	2	1.87056e-05	6.96122e-06	2.68711	No
RPS12	0.249935	1	1	0	0	36936	6156	54540	22	8	1478844	1	2.70739e-05	5.40963e-06	5.00475	No
RGS17	0.250024	1	1	0	0	60372	7992	21492	50	18	3464316	1	1.6564e-05	5.19583e-06	3.18793	No
TOR1AIP1	0.250249	1	2	0	0	159732	29592	53892	50	15	3652236	2	1.2521e-05	4.10707e-06	3.04864	No
TRIM52	0.250423	1	2	0	0	79380	10584	11340	22	17	1955880	2	2.51953e-05	8.69174e-06	2.89876	No
ICAM1	0.250428	1	3	2	0	138348	34344	55188	25	17	2593836	3	2.16844e-05	6.554e-06	3.30858	No
PARP6	0.250569	1	2	0	0	174312	30132	112860	41	15	3344328	2	1.14737e-05	4.48521e-06	2.55812	No
ZNRD1	0.250604	1	1	0	1	34560	6588	22788	50	16	2352348	1	2.89352e-05	6.80171e-06	4.2541	No
OR6M1	0.250714	1	2	0	0	85428	16308	2052	16	3	717336	2	2.34115e-05	4.18214e-06	5.59798	No
ELAVL3	0.251255	1	2	2	0	92124	18360	45036	47	20	2846772	2	2.17099e-05	7.0255e-06	3.09015	No
PDE6G	0.251292	1	1	0	0	23976	4536	22788	50	32	2945052	1	4.17084e-05	1.08657e-05	3.83854	No
ELK3	0.25139	1	2	0	1	108648	23544	22464	49	23	3582684	2	1.84081e-05	6.41977e-06	2.8674	No
BAD	0.251715	1	1	0	0	45252	9288	19656	50	22	3476628	1	2.20985e-05	6.32797e-06	3.49219	No
MAZ	0.252656	1	2	1	0	109620	25056	38988	50	26	4247100	2	1.82448e-05	6.12182e-06	2.9803	No
C2orf68	0.252765	1	1	0	0	45576	8532	35748	50	26	3934008	1	2.19414e-05	6.60904e-06	3.31991	No
CDH10	0.253192	1	3	0	1	218160	37476	87696	50	28	3894588	3	1.37514e-05	7.18946e-06	1.91271	No
PDXDC1	0.2536	1	2	1	0	216756	40068	140724	32	12	3029508	1	9.22696e-06	3.96104e-06	2.32943	No
SUCNR1	0.253964	1	2	0	0	93312	15228	9504	16	1	627480	1	2.14335e-05	1.59368e-06	13.4491	No
FSTL1	0.254141	1	2	0	0	86724	13392	70740	7	2	708912	2	2.30617e-05	2.82122e-06	8.17435	No
RHOA	0.254799	1	1	0	0	54108	8748	39960	50	15	3192480	1	1.84816e-05	4.69854e-06	3.93347	No
HRG	0.25522	1	2	0	0	128844	22032	38448	50	24	3495636	2	1.55226e-05	6.8657e-06	2.2609	No
MRPS11	0.255266	1	1	0	0	51732	11448	38772	50	18	3892860	1	1.93304e-05	4.62385e-06	4.18058	No
OPN5	0.255393	1	2	0	0	95256	18792	52704	18	3	852984	2	2.09961e-05	3.51706e-06	5.96977	No
PRMT1	0.255986	1	2	0	1	98388	16308	69444	36	14	2620404	2	2.03277e-05	5.34269e-06	3.80477	No
PMFBP1	0.256347	1	3	0	0	295596	37260	152280	16	3	1596024	3	1.0149e-05	1.87967e-06	5.39934	No
LRIG1	0.25638	1	3	0	0	290304	60048	134244	8	2	1682748	3	1.0334e-05	1.18853e-06	8.69475	No
TP53I11	0.256593	1	1	0	0	50652	10908	40608	50	22	4996296	1	1.97426e-05	4.40326e-06	4.48362	No
ARPC5	0.256616	1	1	0	0	42120	7884	26676	50	20	3421548	1	2.37417e-05	5.84531e-06	4.06167	No
KRT2	0.256696	1	2	0	0	152712	29592	50976	50	19	3848796	2	1.30965e-05	4.93661e-06	2.65294	No
TCEAL4	0.25672	1	1	0	0	51840	5400	7668	50	38	5121684	1	1.92901e-05	7.41943e-06	2.59995	No
MOB1B	0.256744	1	1	0	0	64692	9180	41256	50	54	8215128	1	1.54579e-05	6.57324e-06	2.35164	No
WRB	0.256763	1	1	0	0	48060	8640	19872	50	16	3435912	1	2.08073e-05	4.6567e-06	4.46826	No
GOLGA7	0.256837	1	1	0	0	39204	5832	18468	50	27	4173120	1	2.55076e-05	6.46998e-06	3.94245	No
SALL2	0.257038	1	3	0	0	257904	60912	7884	50	18	3383964	2	1.16322e-05	5.31921e-06	2.18684	No
CIDEA	0.257106	1	1	0	0	58968	12312	70200	50	16	3311172	1	1.69584e-05	4.83213e-06	3.5095	No
MEA1	0.257509	1	1	0	0	49788	10260	25380	26	10	2204064	1	2.00852e-05	4.53707e-06	4.4269	No
DUSP9	0.257518	1	3	0	0	103464	25272	14148	15	3	1006992	2	2.89956e-05	2.97917e-06	9.73278	No
SMARCAL1	0.257573	1	5	0	1	259740	49680	87588	42	32	3791988	5	1.925e-05	8.43885e-06	2.28112	No
SLC25A46	0.257836	1	2	1	0	114480	21276	43524	31	17	2508624	2	1.74703e-05	6.77662e-06	2.57802	No
PLAC8L1	0.258037	1	1	0	0	49464	8208	45144	50	24	3627828	1	2.02167e-05	6.61553e-06	3.05595	No
B3GNT3	0.258105	1	2	0	0	98712	22140	8532	50	21	3626208	2	2.0261e-05	5.79117e-06	3.49859	No
OR8A1	0.25812	1	2	0	0	88992	16956	10800	16	3	726732	2	2.24739e-05	4.12807e-06	5.44417	No
ST6GALNAC1	0.258153	1	2	0	0	163512	31212	47736	50	26	5187024	2	1.22315e-05	5.01251e-06	2.4402	No
PMEL	0.258246	1	2	0	1	169128	40716	71712	50	55	8277120	2	1.18254e-05	6.64482e-06	1.77964	No
KDM1B	0.258332	1	2	0	1	163188	28296	127764	50	21	4055400	2	1.22558e-05	5.17828e-06	2.36677	No
OR4D5	0.258601	1	2	0	0	85536	17820	13392	15	2	625644	2	2.3382e-05	3.19671e-06	7.31439	No
TAL2	0.258629	1	1	0	0	30024	5292	3672	15	10	1258740	1	3.33067e-05	7.94445e-06	4.19245	No
WDR13	0.258723	1	3	0	0	130464	29484	71820	15	1	725976	3	2.29948e-05	1.37746e-06	16.6937	No
PSMB3	0.258885	1	1	0	0	56484	10260	35424	50	18	3573504	1	1.77041e-05	5.03707e-06	3.51477	No
EYA2	0.259135	1	2	0	1	142452	28620	122904	30	7	2080188	2	1.40398e-05	3.36508e-06	4.17221	No
MPHOSPH6	0.259428	1	1	0	0	47304	4860	24408	50	27	3516912	1	2.11399e-05	7.67719e-06	2.75359	No
PLA2G4F	0.25975	1	3	0	1	227772	47628	119556	25	11	2343708	2	1.31711e-05	4.69342e-06	2.80628	No
SLC2A1	0.260323	1	2	0	0	129924	29808	56916	50	27	5354748	1	1.53936e-05	5.04225e-06	3.05292	No
DTWD2	0.260493	1	2	0	0	82188	14688	27756	50	33	3724164	2	2.43345e-05	8.86105e-06	2.74623	No
EIF3H	0.260502	1	1	0	0	98496	15876	64908	50	8	3716280	1	1.01527e-05	2.15269e-06	4.71628	No
KCTD7	0.260661	1	2	0	0	77976	15768	28188	11	6	1221696	2	2.56489e-05	4.91121e-06	5.22253	No
NPPC	0.260736	1	1	0	0	32184	8964	10260	50	18	2949156	1	3.10713e-05	6.10344e-06	5.09079	No
ACTR2	0.26075	1	2	0	0	109080	18900	63936	20	11	1690092	2	1.83352e-05	6.50852e-06	2.8171	No
KCNE4	0.260859	1	1	0	0	47844	10044	6804	50	34	4161996	1	2.09013e-05	8.16916e-06	2.55856	No
KIF22	0.260864	1	3	1	0	169128	37260	83592	25	19	2946456	3	1.7738e-05	6.44842e-06	2.75076	No
GOLGA2	0.261182	1	4	0	1	271404	47628	113832	16	4	1255500	4	1.47382e-05	3.18598e-06	4.62595	No
RBM4B	0.261491	1	1	0	0	85860	17928	12528	50	19	4802652	1	1.16469e-05	3.95615e-06	2.94399	No
TMEM176B	0.261906	1	1	0	0	71712	16092	27324	50	9	2949372	1	1.39447e-05	3.0515e-06	4.56978	No
KDM2B	0.262022	1	5	1	0	367092	68148	151416	13	4	1539432	4	1.36206e-05	2.59836e-06	5.24198	No
RNF24	0.262455	1	1	0	0	43092	5940	40284	39	16	2306124	1	2.32062e-05	6.93805e-06	3.34477	No
WFDC2	0.262737	1	1	0	0	33696	6804	23544	50	33	5019624	1	2.96771e-05	6.5742e-06	4.51418	No
HIGD1B	0.262839	1	1	0	0	26784	5616	13068	50	28	3162240	1	3.73357e-05	8.85448e-06	4.21659	No
HAUS2	0.263246	1	1	0	0	67068	9396	25704	50	19	3758724	1	1.49102e-05	5.05491e-06	2.94966	No
C1orf52	0.263429	1	1	0	0	50976	8316	17928	50	34	5645808	1	1.96171e-05	6.02217e-06	3.25748	No
MED10	0.263538	1	1	0	0	39204	4860	19872	50	25	3785724	1	2.55076e-05	6.60376e-06	3.86259	No
TRAF3IP3	0.264009	1	2	0	0	155304	23976	97956	19	10	2129544	2	1.2878e-05	4.69584e-06	2.74242	No
CCDC109B	0.264358	1	1	0	0	72684	10152	31428	50	26	4760424	1	1.37582e-05	5.4617e-06	2.51903	No
GLCCI1	0.264515	1	2	0	0	115668	22788	66852	50	30	4238568	2	1.72909e-05	7.07786e-06	2.44295	No
FAM127C	0.264547	1	1	0	0	30996	6156	2052	50	36	5030100	1	3.22622e-05	7.15692e-06	4.50784	No
OR10H5	0.264698	1	2	0	0	84240	18144	1404	15	1	616896	2	2.37417e-05	1.62102e-06	14.6462	No
DLX2	0.264736	1	1	0	0	73008	16308	22464	50	15	3797604	1	1.36971e-05	3.94986e-06	3.46775	No
OR5M9	0.26557	1	1	0	0	85320	15444	3024	50	18	4057776	1	1.17206e-05	4.43593e-06	2.64219	No
FFAR4	0.265836	1	2	0	1	99468	23004	32184	31	22	3268728	2	2.0107e-05	6.73045e-06	2.98746	No
EPHX2	0.265838	1	3	1	1	152172	27540	97416	19	9	1450872	2	1.97145e-05	6.20317e-06	3.17814	No
TIMP1	0.265991	1	1	0	0	57024	10800	4752	50	24	4500144	1	1.75365e-05	5.33316e-06	3.28819	No
MUC13	0.266012	1	2	0	0	139968	25920	77004	23	8	1542132	2	1.4289e-05	5.18762e-06	2.75444	No
MSRA	0.266042	1	1	1	0	64044	12420	38664	50	16	3341844	1	1.56143e-05	4.78778e-06	3.26128	No
CD244	0.266087	1	2	0	1	103356	16632	45792	11	1	656532	2	1.93506e-05	1.52316e-06	12.7043	No
SIGMAR1	0.26609	1	1	0	0	62640	11340	15228	50	21	5087124	1	1.59642e-05	4.12807e-06	3.86724	No
SECTM1	0.266116	1	1	0	0	65448	15120	19656	50	15	4026024	1	1.52793e-05	3.72576e-06	4.10099	No
KIAA0195	0.267132	1	5	0	2	364392	75276	171180	12	7	1971000	5	1.37215e-05	3.5515e-06	3.86358	No
TEX33	0.267155	1	1	0	0	55188	8640	13068	50	54	8186400	1	1.81199e-05	6.59631e-06	2.74697	No
KCTD2	0.267156	1	1	0	0	53244	9072	27540	50	27	4509324	1	1.87815e-05	5.98759e-06	3.13673	No
SDHAF2	0.267391	1	1	0	0	46872	7236	20520	50	31	4525524	1	2.13347e-05	6.85004e-06	3.11454	No
USP28	0.267613	1	3	0	1	297432	51840	148500	36	20	4007556	3	1.00863e-05	4.99057e-06	2.02108	No
TCF12	0.268141	1	3	1	1	197640	38880	107352	50	39	4430916	3	1.51791e-05	8.80179e-06	1.72455	No
TMEM104	0.268159	1	2	0	0	132192	28836	43848	50	26	4687092	2	1.51295e-05	5.54715e-06	2.72744	No
SLC22A1	0.268482	1	2	0	0	151092	28728	37368	50	19	3813912	2	1.3237e-05	4.98176e-06	2.65709	No
MTMR1	0.269052	1	2	0	0	173556	28080	66744	31	12	2832084	2	1.15237e-05	4.23716e-06	2.71966	No
MSMO1	0.269176	1	1	0	0	85104	10152	45792	50	54	8220636	1	1.17503e-05	6.56883e-06	1.7888	No
GMNN	0.269291	1	1	0	0	58860	9180	34128	50	33	4541508	1	1.69895e-05	7.26631e-06	2.33812	No
ZNF616	0.269501	1	3	0	0	223344	30024	31212	35	12	1953072	3	1.34322e-05	6.14417e-06	2.18617	No
CD320	0.269647	1	2	1	0	72468	19224	36720	16	7	1149120	2	2.75984e-05	6.09162e-06	4.53055	No
SLC24A3	0.269703	1	3	1	0	164052	32076	90072	50	28	3529548	3	1.82869e-05	7.93303e-06	2.30516	No
OR4D9	0.269771	1	2	1	0	85212	16848	1728	18	4	756756	2	2.34709e-05	5.28572e-06	4.44043	No
ATF3	0.269912	1	1	0	0	55512	9072	19980	28	6	1876500	1	1.80141e-05	3.19744e-06	5.63392	No
CNN3	0.270068	1	1	0	0	92448	14472	59724	50	15	3903444	1	1.08169e-05	3.84276e-06	2.81488	No
ZNF567	0.270512	1	2	0	0	176796	23112	19872	50	17	2647728	2	1.13125e-05	6.4206e-06	1.7619	No
MYOZ2	0.270836	1	1	0	0	73872	11988	29592	50	20	3892212	1	1.35369e-05	5.13847e-06	2.63443	No
NGLY1	0.270871	1	2	0	0	183708	28080	64260	18	4	1586736	2	1.08868e-05	2.5209e-06	4.31864	No
AMIGO2	0.271563	1	2	1	0	142884	26568	12096	34	15	2734884	2	1.39974e-05	5.48469e-06	2.55208	No
NRSN1	0.271745	1	1	0	0	53028	10476	14040	50	18	3307068	1	1.8858e-05	5.44289e-06	3.4647	No
ZKSCAN1	0.271794	1	2	0	0	156600	25920	36396	50	30	5254956	2	1.27714e-05	5.7089e-06	2.2371	No
OR5H14	0.271823	1	2	0	1	86832	13932	3024	17	5	729864	2	2.3033e-05	6.85059e-06	3.36219	No
SLC7A6	0.271846	1	2	1	0	137808	29376	67500	50	26	3945780	2	1.45129e-05	6.58932e-06	2.2025	No
IFNA7	0.27204	1	1	0	0	42660	6048	3348	50	12	1655100	1	2.34412e-05	7.25032e-06	3.23312	No
TEKT3	0.272053	1	2	0	0	136080	23004	33480	50	17	3075840	2	1.46972e-05	5.52695e-06	2.6592	No
LRCH1	0.27224	1	2	0	1	176688	29052	112752	35	15	3277476	2	1.13194e-05	4.57669e-06	2.47327	No
B3GALT2	0.272479	1	2	0	0	119232	17820	5616	50	35	3847824	2	1.6774e-05	9.09605e-06	1.8441	No
GON4L	0.272594	1	4	2	1	395712	71604	121932	50	34	4682016	3	1.01084e-05	7.26183e-06	1.39199	No
TRIT1	0.273176	1	2	0	0	129276	22356	63288	47	29	4169448	2	1.54708e-05	6.95536e-06	2.2243	No
FCGR3B	0.273309	1	1	0	0	60912	11664	42876	50	21	3710988	1	1.64171e-05	5.65887e-06	2.90113	No
PRSS38	0.273536	1	2	0	1	86184	19764	48384	15	2	710208	2	2.32062e-05	2.81608e-06	8.2406	No
PAK1	0.273583	1	2	0	0	144612	24300	86400	15	8	1753920	2	1.38301e-05	4.56121e-06	3.03211	No
MMP21	0.273715	1	3	1	0	147420	26784	55188	50	22	2743308	3	2.035e-05	8.01952e-06	2.53756	No
TCEAL6	0.273968	1	1	0	0	44388	6804	14148	50	19	3353292	1	2.25286e-05	5.66607e-06	3.97605	No
SRXN1	0.274061	1	1	0	0	28296	6372	3996	50	28	4405860	1	3.53407e-05	6.35517e-06	5.56093	No
STARD4	0.274227	1	1	0	0	57780	8964	22788	50	35	5096196	1	1.7307e-05	6.86787e-06	2.52	No
RBM46	0.274362	1	3	0	0	148500	24516	20520	14	1	616140	3	2.0202e-05	1.62301e-06	12.4473	No
INS-IGF2	0.274508	1	1	0	0	35748	9180	0	50	12	1934712	1	2.79736e-05	6.20247e-06	4.51007	No
ARHGAP26	0.274564	1	3	0	1	226584	37260	113400	50	28	4236408	3	1.32401e-05	6.60937e-06	2.00323	No
ITGB1BP1	0.274576	1	1	0	1	55944	9180	37044	50	20	3980664	1	1.7875e-05	5.02429e-06	3.55772	No
C22orf42	0.2749	1	1	0	0	55404	10152	49032	47	8	2067120	1	1.80492e-05	3.87012e-06	4.66374	No
L3MBTL4	0.274947	1	4	1	0	174744	27432	90504	24	18	1829088	4	2.28906e-05	9.84097e-06	2.32605	No
MBD3L2	0.275027	1	1	0	0	10152	1944	972	3	3	237708	1	9.85028e-05	1.26205e-05	7.80496	No
GAPDHS	0.275576	1	2	0	0	108000	24516	17712	18	2	961416	2	1.85185e-05	2.08026e-06	8.902	No
NDFIP1	0.27564	1	1	0	0	60912	11016	42660	32	11	2593836	1	1.64171e-05	4.24082e-06	3.87121	No
RBBP6	0.275719	1	4	1	0	473796	79164	80568	50	27	5378616	4	8.44245e-06	5.01988e-06	1.6818	No
COMMD1	0.276106	1	1	0	0	52812	9072	15336	50	30	5437692	1	1.89351e-05	5.51705e-06	3.43211	No
AMPD3	0.27617	1	4	0	1	214812	36936	102492	50	32	4315464	4	1.86209e-05	7.41519e-06	2.51119	No
FGFBP2	0.276301	1	1	0	0	60480	12096	5076	50	16	2859624	1	1.65344e-05	5.59514e-06	2.95513	No
LGALSL	0.276326	1	1	0	0	47736	8316	33480	50	54	8206488	1	2.09486e-05	6.58016e-06	3.18359	No
SRI	0.276742	1	1	0	0	56052	10152	39636	50	14	3124440	1	1.78406e-05	4.4808e-06	3.98156	No
CNPY2	0.276832	1	1	0	0	50436	8964	17172	20	1	969192	1	1.98271e-05	1.03179e-06	19.2163	No
ALKBH7	0.277122	1	1	0	0	57132	14796	30456	36	7	2641464	1	1.75033e-05	2.65005e-06	6.60491	No
KRT15	0.277195	1	2	0	0	116316	21924	48168	50	26	3835728	2	1.71945e-05	6.77837e-06	2.53668	No
C6orf211	0.277261	1	2	0	0	126252	16956	37044	16	15	1941300	2	1.58413e-05	7.72678e-06	2.05019	No
GTF2F2	0.27751	1	1	0	0	70092	10908	59400	26	8	2393604	1	1.4267e-05	3.34224e-06	4.26868	No
KCNK13	0.277854	1	2	0	0	110916	21600	9828	50	21	3800844	2	1.80317e-05	5.52509e-06	3.2636	No
HEXIM2	0.278416	1	2	0	0	77652	15336	10476	50	35	3234168	2	2.57559e-05	1.08219e-05	2.37997	No
GJB2	0.278517	1	1	0	0	63072	10476	4320	50	17	3861216	1	1.58549e-05	4.40276e-06	3.60113	No
SLC45A2	0.278896	1	2	0	0	147096	26352	45036	50	18	3153060	2	1.35966e-05	5.70874e-06	2.38171	No
CAMP	0.279012	1	1	0	0	47412	8964	20520	50	20	3256092	1	2.10917e-05	6.14233e-06	3.43383	No
TIMM8A	0.279016	1	1	0	0	27756	4212	19872	18	3	698220	1	3.60282e-05	4.29664e-06	8.38521	No
PARP8	0.279411	1	3	0	1	237060	39960	129708	48	35	4533192	3	1.2655e-05	7.72083e-06	1.63908	No
MRPL2	0.27942	1	1	0	0	82188	16956	28620	50	34	5415012	1	1.21672e-05	6.27884e-06	1.93781	No
TFPT	0.280423	1	2	1	0	67176	15120	40284	14	2	626508	1	2.97725e-05	3.1923e-06	9.32637	No
COASY	0.280602	1	2	1	0	150984	33264	46548	50	19	4114260	2	1.32464e-05	4.61808e-06	2.86838	No
PTGS2	0.280861	1	3	0	0	167832	28188	80028	16	8	1222128	3	1.7875e-05	6.54596e-06	2.73069	No
DOK4	0.28087	1	1	0	0	88992	16956	56700	21	2	2168424	1	1.1237e-05	9.22329e-07	12.1833	No
KIAA0391	0.280927	1	2	0	0	158976	23976	46116	50	36	5053536	2	1.25805e-05	7.12372e-06	1.766	No
MARCH9	0.281098	1	2	0	0	73332	15660	26892	15	10	1394172	2	2.72732e-05	7.17272e-06	3.80236	No
MRTO4	0.281281	1	1	1	0	66960	10800	45900	50	17	3896748	1	1.49343e-05	4.36261e-06	3.42324	No
RNF150	0.281344	1	2	0	0	115776	21384	43308	46	16	2790396	2	1.72747e-05	5.73395e-06	3.01271	No
B4GALNT1	0.281517	1	3	0	1	141048	35100	53784	36	11	1837512	3	2.12694e-05	5.98636e-06	3.55297	No
PDE1B	0.281609	1	3	2	0	147528	25596	82188	50	17	2871288	3	2.03351e-05	5.92069e-06	3.43459	No
EBPL	0.281714	1	1	0	0	50436	9612	42876	50	25	4731048	1	1.98271e-05	5.28424e-06	3.75212	No
LRRC30	0.28172	1	2	0	0	82620	15228	5940	14	1	592272	2	2.42072e-05	1.68841e-06	14.3373	No
SGOL2	0.281773	1	3	0	0	367524	42444	54216	29	9	1941732	3	8.16273e-06	4.63504e-06	1.76109	No
UPRT	0.281868	1	2	0	0	85428	15444	40284	5	4	808056	2	2.34115e-05	4.95015e-06	4.72946	No
SIRPA	0.281897	1	2	1	0	110808	22788	59292	41	31	4076676	2	1.80492e-05	7.60423e-06	2.37358	No
RIT1	0.281917	1	1	0	0	61452	10584	17496	50	20	4650372	1	1.62729e-05	4.30073e-06	3.78374	No
NQO1	0.282007	1	1	0	0	76464	12636	38988	50	19	4535568	1	1.3078e-05	4.18911e-06	3.12191	No
GDPD2	0.282013	1	3	0	0	145692	29808	79812	17	14	1596348	3	2.05914e-05	8.77002e-06	2.34793	No
HDGFRP2	0.282607	1	3	1	0	151092	28512	100440	48	32	4883652	3	1.98555e-05	6.55247e-06	3.03022	No
MPEG1	0.282709	1	2	0	0	194292	38016	1080	32	13	3114072	2	1.02938e-05	4.1746e-06	2.46581	No
PYGL	0.282955	1	4	2	0	235764	38988	115344	26	15	2520612	4	1.69661e-05	5.95094e-06	2.851	No
GPR148	0.283	1	2	0	0	90936	21816	3996	17	3	725436	2	2.19935e-05	4.13544e-06	5.31829	No
DCUN1D1	0.283288	1	1	0	0	75708	8532	43524	37	14	3347244	1	1.32086e-05	4.18255e-06	3.15804	No
RLN1	0.283388	1	4	1	0	43092	5940	2808	2	6	193644	2	9.28247e-05	3.09847e-05	2.99582	No
GPR149	0.284017	1	3	0	0	199260	37908	21168	17	1	870480	3	1.50557e-05	1.14879e-06	13.1057	No
PLVAP	0.284065	1	2	0	1	121932	21600	32400	50	19	3824496	2	1.64026e-05	4.96797e-06	3.30166	No
OR52M1	0.284106	1	2	1	0	84240	18792	756	18	4	757728	2	2.37417e-05	5.27894e-06	4.49744	No
KPNA5	0.284182	1	2	0	1	152388	22572	81864	50	34	4029696	2	1.31244e-05	8.43736e-06	1.55551	No
FAM115A	0.284379	1	1	0	0	65016	15012	10692	34	11	2703996	1	1.53808e-05	4.06805e-06	3.78088	No
MFSD6	0.284451	1	3	0	0	215460	41148	27000	17	10	1862892	3	1.39237e-05	5.368e-06	2.59383	No
GLUD1	0.284458	1	2	0	2	153036	28080	85752	50	20	3768012	2	1.30688e-05	5.30784e-06	2.46217	No
HIST1H2BM	0.284565	1	2	1	0	34236	6912	5292	11	4	405324	2	5.8418e-05	9.86865e-06	5.91956	No
MAD2L2	0.284662	1	1	0	0	58212	10476	42768	50	15	4156164	1	1.71786e-05	3.6091e-06	4.7598	No
HSPB3	0.284693	1	1	0	0	41580	7344	3024	50	18	2645568	1	2.405e-05	6.80383e-06	3.53478	No
TEX10	0.284698	1	4	0	0	258552	43200	82512	16	7	1287468	4	1.54708e-05	5.43703e-06	2.84545	No
PGM3	0.285614	1	2	0	0	150876	25272	68796	34	17	2526336	1	1.32559e-05	6.72911e-06	1.96994	No
TRMT1L	0.285679	1	2	1	0	195372	29808	102600	50	55	8297100	2	1.02369e-05	6.62882e-06	1.5443	No
PDAP1	0.286218	1	1	0	0	51300	7668	43200	50	21	4326048	1	1.94932e-05	4.85432e-06	4.01564	No
HENMT1	0.286917	1	1	0	0	109404	18252	51948	50	54	8234892	1	9.14043e-06	6.55746e-06	1.3939	No
PMCH	0.287257	1	1	0	0	46872	6912	5940	50	28	2868264	1	2.13347e-05	9.762e-06	2.18548	No
TMBIM4	0.287291	1	1	0	0	65988	11016	37368	50	14	3317976	1	1.51543e-05	4.21944e-06	3.59154	No
CD300LB	0.287563	1	1	0	0	55080	10368	37368	50	15	2859300	1	1.81554e-05	5.24604e-06	3.46078	No
GDAP2	0.287709	1	2	0	0	141264	24732	89424	33	15	2280744	2	1.41579e-05	6.5768e-06	2.1527	No
NSA2	0.287836	1	1	0	0	73656	10908	35208	50	18	4138560	1	1.35766e-05	4.34934e-06	3.12154	No
NRBP2	0.288363	1	2	0	0	73008	15336	57132	13	3	737316	2	2.73943e-05	4.06881e-06	6.73274	No
ITIH6	0.288377	1	4	1	0	349056	79488	75924	50	55	8320104	3	1.14595e-05	6.61049e-06	1.73353	No
IFNB1	0.288543	1	1	0	0	54324	6588	3996	50	13	2013768	1	1.84081e-05	6.45556e-06	2.85151	No
C17orf74	0.289264	1	2	1	0	124092	26676	26784	16	3	1157544	2	1.61171e-05	2.59169e-06	6.21874	No
DMRTB1	0.28968	1	2	0	0	77868	19008	35640	15	1	646488	2	2.56845e-05	1.54682e-06	16.6047	No
FAU	0.289685	1	1	0	0	34884	8532	33480	24	8	1389528	1	2.86664e-05	5.75735e-06	4.9791	No
PRKCDBP	0.289696	1	1	0	0	66960	17928	18576	50	18	3771144	1	1.49343e-05	4.77309e-06	3.12885	No
TRIM49	0.289724	1	2	0	1	96552	12744	39528	14	2	623376	2	2.07142e-05	3.20834e-06	6.45638	No
STK25	0.290089	1	2	0	1	116964	21168	65880	50	27	4814748	2	1.70993e-05	5.60777e-06	3.04921	No
RDH8	0.290336	1	2	0	1	82296	19872	25920	16	2	697788	2	2.43025e-05	2.8662e-06	8.479	No
FMO4	0.290356	1	2	0	0	155520	25596	49788	40	34	4415148	2	1.28601e-05	7.70076e-06	1.66998	No
NONO	0.290482	1	2	0	1	123012	21492	6804	20	5	1305936	2	1.62586e-05	3.82867e-06	4.24653	No
MRGPRX2	0.290523	1	2	0	0	88884	18360	9504	16	3	726840	2	2.25012e-05	4.12746e-06	5.4516	No
CCDC144NL	0.290617	1	1	0	0	38988	6048	14364	31	7	1402164	1	2.56489e-05	4.99228e-06	5.13771	No
KRTAP5-6	0.290914	1	2	1	0	35316	6804	9828	4	4	259308	2	5.66316e-05	1.54257e-05	3.67125	No
ADAM29	0.291011	1	3	0	0	232524	33480	6264	30	2	987768	3	1.29019e-05	2.02477e-06	6.37204	No
LMX1B	0.2911	1	2	0	0	106704	19116	37476	50	14	3287520	1	1.87434e-05	4.25853e-06	4.40139	No
PDXK	0.291403	1	2	0	0	85644	15768	50976	17	3	798984	2	2.33525e-05	3.75477e-06	6.21942	No
ZNF708	0.291413	1	2	0	0	162000	20736	33372	48	19	2504844	2	1.23457e-05	7.5853e-06	1.62758	No
ALS2CL	0.291955	1	4	0	1	257148	51948	149796	26	12	2641572	3	1.55552e-05	4.54275e-06	3.42419	No
PBDC1	0.292278	1	1	1	0	49032	7560	45792	31	22	3266892	1	2.03948e-05	6.73423e-06	3.02853	No
IL22	0.292841	1	1	0	0	49896	8424	31212	17	2	873612	1	2.00417e-05	2.28935e-06	8.75433	No
SSBP1	0.293101	1	1	0	1	41364	6912	39204	16	2	814752	1	2.41756e-05	2.45473e-06	9.84856	No
TROVE2	0.293577	1	2	0	0	153900	24084	65556	22	9	1753704	2	1.29955e-05	5.13199e-06	2.53224	No
ITPRIPL1	0.293641	1	3	0	0	153252	29268	11772	50	15	2705832	1	1.95756e-05	5.54358e-06	3.53122	No
KRT26	0.293805	1	3	0	2	130248	21708	48708	14	3	641520	3	2.3033e-05	4.67639e-06	4.92537	No
IRF5	0.293924	1	2	1	1	137916	28728	62424	50	39	4682880	1	1.45016e-05	8.32821e-06	1.74126	No
INSL4	0.294111	1	1	0	0	37800	7560	6264	50	13	1712556	1	2.6455e-05	7.59099e-06	3.48505	No
COL6A2	0.294418	1	4	0	0	296676	65664	186516	23	6	2488536	4	1.34827e-05	2.41106e-06	5.59204	No
LHCGR	0.294575	1	2	1	0	186192	33588	2700	47	8	2067120	2	1.07416e-05	3.87012e-06	2.77552	No
MPZL2	0.294586	1	1	0	0	58428	11556	32292	50	22	4817448	1	1.71151e-05	4.56673e-06	3.74777	No
MRPL45	0.294609	1	1	0	1	78732	13608	48168	50	24	5324508	1	1.27013e-05	4.50746e-06	2.81784	No
TMEM190	0.295477	1	1	0	0	41256	8532	37044	17	2	1028592	1	2.42389e-05	1.94441e-06	12.466	No
MOCS1	0.29559	1	2	0	1	114156	23976	156816	41	36	4978584	2	1.75199e-05	7.23097e-06	2.42289	No
SET	0.29572	1	1	0	0	68040	7992	46116	50	24	4870584	1	1.46972e-05	4.92754e-06	2.98267	No
DOK6	0.295986	1	2	0	1	93744	13824	56700	50	31	3001968	2	2.13347e-05	1.03266e-05	2.066	No
PGA5	0.296158	1	1	0	0	32076	6048	26136	15	1	628560	1	3.1176e-05	1.59094e-06	19.596	No
SRSF2	0.296516	1	1	0	0	51516	13716	9288	50	54	8187696	1	1.94114e-05	6.59526e-06	2.94324	No
DUSP16	0.296561	1	2	0	1	174636	30780	46224	50	21	3863376	2	1.14524e-05	5.43566e-06	2.1069	No
LMO3	0.296593	1	1	0	0	41688	6264	15876	17	4	987444	1	2.39877e-05	4.05086e-06	5.92163	No
MRPL14	0.296999	1	1	0	1	39420	7884	17280	19	12	1496124	1	2.53678e-05	8.02073e-06	3.16279	No
DNAH12	0.297015	1	2	0	0	125712	18468	58860	15	1	702000	2	1.59094e-05	1.4245e-06	11.1684	No
RELA	0.297162	1	2	0	0	123768	26244	74736	27	11	2203308	2	1.61593e-05	4.99249e-06	3.23671	No
SYK	0.297184	1	2	0	0	176256	29808	73224	35	15	3625560	2	1.13471e-05	4.13729e-06	2.74265	No
FNDC8	0.297756	1	2	1	0	88452	16848	36396	22	9	1107972	1	2.26111e-05	8.12295e-06	2.78361	No
TRIM43	0.298012	1	1	0	0	49032	4860	10260	50	13	1971216	1	2.03948e-05	6.59491e-06	3.09251	No
CSNK1G2	0.298068	1	2	0	0	113724	20844	49896	50	23	4290084	2	1.75864e-05	5.3612e-06	3.28032	No
IFNA8	0.298544	1	1	0	0	54000	7560	3348	50	15	2167776	1	1.85185e-05	6.91953e-06	2.67627	No
CHMP2B	0.298636	1	1	0	0	60480	8856	19872	50	27	3866832	1	1.65344e-05	6.98246e-06	2.36799	No
ZNF420	0.298696	1	3	0	0	198936	24300	34128	42	19	2063664	3	1.50802e-05	9.20693e-06	1.63792	No
GSTA4	0.298762	1	1	0	0	63072	9180	55836	27	14	2767500	1	1.58549e-05	5.05872e-06	3.13417	No
TMEM40	0.29981	1	1	0	0	59292	10692	82296	50	19	3708288	1	1.68657e-05	5.12366e-06	3.29173	No
PNLIPRP3	0.299998	1	2	0	0	118908	19332	87912	14	1	678348	2	1.68197e-05	1.47417e-06	11.4096	No
RPL13A	0.300162	1	1	0	0	54216	11664	3456	50	17	3065364	1	1.84447e-05	5.54583e-06	3.32587	No
SAP30L	0.300249	1	1	0	1	43416	5076	41256	50	29	4423356	1	2.3033e-05	6.55611e-06	3.51321	No
MBOAT7	0.300368	1	3	0	0	126360	27108	63288	14	1	661500	3	2.37417e-05	1.51172e-06	15.7051	No
BTN3A1	0.300526	1	2	0	0	130032	23976	63072	21	9	1538136	2	1.53808e-05	5.85124e-06	2.62865	No
PRLH	0.300856	1	1	0	0	22464	6048	10152	50	20	1907172	1	4.45157e-05	1.04867e-05	4.24495	No
ARID1B	0.3013	1	6	1	2	504252	95904	137916	50	27	4971348	6	1.18988e-05	5.43112e-06	2.19086	No
PPP1R35	0.301311	1	1	0	0	61992	15660	29484	50	54	8209836	1	1.61311e-05	6.57748e-06	2.45248	No
ZBED2	0.301368	1	1	0	0	60696	10260	6912	50	12	2583360	1	1.64756e-05	4.64511e-06	3.54686	No
C10orf11	0.301372	1	1	0	0	55404	9072	50652	40	12	2559492	1	1.80492e-05	4.68843e-06	3.84974	No
CADM1	0.30145	1	3	0	0	110268	20412	99900	15	12	1239192	3	2.72064e-05	9.68373e-06	2.8095	No
BCL2L13	0.301928	1	2	0	0	135108	22356	44172	14	0	705024	2	1.4803e-05	0	NA	No
PAK3	0.301929	1	3	0	0	147312	25704	95796	13	5	788940	3	2.03649e-05	6.33762e-06	3.21334	No
TMA16	0.302018	1	1	0	0	59508	6588	48708	50	54	8219988	1	1.68045e-05	6.56935e-06	2.55801	No
MYO1A	0.302197	1	3	0	0	287712	50544	145908	23	8	2187648	3	1.04271e-05	3.6569e-06	2.85135	No
SOWAHB	0.302248	1	3	0	0	209412	47844	2052	50	54	8214588	3	1.43258e-05	6.57367e-06	2.17927	No
SLC4A1	0.302317	1	3	1	1	241164	54324	126468	36	7	2166264	2	1.24397e-05	3.23137e-06	3.84966	No
C1orf194	0.302376	1	1	0	0	43740	7452	36504	32	13	1951776	1	2.28624e-05	6.6606e-06	3.43248	No
SNX10	0.30249	1	1	0	0	59400	7452	22356	50	25	4106484	1	1.6835e-05	6.08793e-06	2.76531	No
LAG3	0.302706	1	3	0	0	122472	33048	72036	5	3	695304	2	2.44954e-05	4.31466e-06	5.67725	No
PON2	0.302741	1	1	0	0	97524	17280	63936	50	17	4508136	1	1.02539e-05	3.77096e-06	2.71917	No
LRRC57	0.302987	1	1	0	0	65880	11880	37692	43	20	3712716	1	1.51791e-05	5.38689e-06	2.81779	No
BPIFA1	0.303119	1	1	0	0	67068	16200	41364	50	54	8222256	1	1.49102e-05	6.56754e-06	2.27029	No
ZNRF4	0.303146	1	2	0	0	112428	26892	3348	17	2	1013256	2	1.77892e-05	1.97383e-06	9.01249	No
NLRP14	0.303205	1	3	1	0	311040	43416	80244	50	15	2640276	3	9.64506e-06	5.68122e-06	1.69771	No
GSPT2	0.303263	1	3	0	0	174852	30564	3672	19	2	820692	3	1.71574e-05	2.43697e-06	7.04046	No
ALOX5AP	0.30357	1	1	0	0	46440	8856	21276	32	7	1469880	1	2.15332e-05	4.76229e-06	4.52159	No
NKX2-2	0.303933	1	2	0	0	72684	16092	14688	50	30	3783240	2	2.75164e-05	7.92971e-06	3.47003	No
FBXL12	0.303967	1	2	0	0	85644	20304	10152	50	20	2680884	2	2.33525e-05	7.46023e-06	3.13026	No
MRPL1	0.304049	1	1	0	0	92124	13500	47412	50	26	5957928	1	1.08549e-05	4.36393e-06	2.48742	No
HDDC2	0.304262	1	1	0	0	56484	9936	35748	50	23	3318300	1	1.77041e-05	6.93126e-06	2.55424	No
LNX1	0.30432	1	2	0	0	173016	32076	55728	50	26	4663440	2	1.15596e-05	5.57528e-06	2.07337	No
FEV	0.304411	1	2	0	0	56808	12096	18468	50	21	2817936	2	3.52063e-05	7.45226e-06	4.72424	No
UBE2L6	0.304483	1	1	0	0	42336	7560	27000	50	30	4563108	1	2.36206e-05	6.57447e-06	3.59277	No
HBQ1	0.304541	1	1	0	0	37044	9288	17928	22	2	1041552	1	2.69949e-05	1.92021e-06	14.0583	No
DDX56	0.304745	1	2	0	0	146448	31104	77544	38	16	3079296	2	1.36567e-05	5.19599e-06	2.62832	No
SNX6	0.304766	1	2	0	0	112212	17064	71496	7	3	852336	2	1.78234e-05	3.51974e-06	5.06384	No
OR5AR1	0.304775	1	1	0	0	85752	15012	3024	50	18	4057344	1	1.16615e-05	4.4364e-06	2.6286	No
TBX18	0.304829	1	3	0	1	156600	34560	41472	24	12	1705968	2	1.91571e-05	7.03413e-06	2.72345	No
CCDC28B	0.304829	1	1	0	0	45360	11664	45468	50	30	4374864	1	2.20459e-05	6.85736e-06	3.21492	No
RPL27	0.30493	1	1	1	0	37584	6804	19548	30	8	1435320	1	2.66071e-05	5.57367e-06	4.77371	No
RABEPK	0.305186	1	1	0	0	100980	19872	55944	50	19	4802652	1	9.90295e-06	3.95615e-06	2.50318	No
FLT1	0.305389	1	5	2	1	375732	60804	159084	45	21	2766312	5	1.33074e-05	7.59133e-06	1.75297	No
CDH17	0.305403	1	2	0	0	223884	39096	120960	50	13	3227040	2	8.9332e-06	4.02846e-06	2.21752	No
NDUFA13	0.305582	1	1	0	0	39636	7344	30672	50	15	3297348	1	2.52296e-05	4.54911e-06	5.54605	No
UBE2M	0.305926	1	1	0	0	51624	7992	29592	50	24	4620348	1	1.93708e-05	5.19441e-06	3.72917	No
LCN6	0.306	1	1	0	0	43632	9504	9828	50	18	2905092	1	2.2919e-05	6.19602e-06	3.69898	No
ALG2	0.306168	1	1	0	0	106056	20196	16200	50	32	5325372	1	9.42898e-06	6.00897e-06	1.56915	No
CLRN3	0.30636	1	1	0	0	62424	11124	16632	50	18	3519504	1	1.60195e-05	5.11436e-06	3.13226	No
FNDC5	0.306582	1	1	0	0	43740	7884	25056	50	31	3495636	1	2.28624e-05	8.8682e-06	2.57802	No
GGPS1	0.306665	1	1	0	0	85320	12204	18576	50	23	4917564	1	1.17206e-05	4.67711e-06	2.50594	No
GFOD1	0.306726	1	2	0	0	105084	21600	39636	50	22	3766068	2	1.90324e-05	5.84164e-06	3.25806	No
NCBP2	0.306816	1	1	0	0	43740	6696	26028	30	15	2658420	1	2.28624e-05	5.64245e-06	4.05185	No
TBC1D26	0.30685	1	1	0	0	70092	11232	45684	50	18	3581496	1	1.4267e-05	5.02583e-06	2.83873	No
PRRG2	0.307044	1	1	0	0	50436	11016	53784	50	31	4650372	1	1.98271e-05	6.66613e-06	2.9743	No
NIPSNAP1	0.307085	1	1	0	0	78192	13932	60372	50	24	4297212	1	1.2789e-05	5.58502e-06	2.28988	No
EVI2B	0.307207	1	1	0	0	121824	23652	7668	50	31	4616568	1	8.20856e-06	6.71494e-06	1.22243	No
SLC35B1	0.307295	1	1	1	0	87696	17604	55836	50	18	4317516	1	1.1403e-05	4.16906e-06	2.73515	No
FBXO30	0.307337	1	2	0	0	208008	33696	2376	36	15	3064608	2	9.61501e-06	4.89459e-06	1.96442	No
ERCC1	0.307507	1	1	0	0	88776	18576	27216	50	14	4205088	1	1.12643e-05	3.3293e-06	3.38339	No
HMGB1	0.307743	1	1	0	0	45468	6480	38016	12	3	842724	1	2.19935e-05	3.55988e-06	6.17815	No
GPR4	0.308564	1	2	0	0	96552	21060	12096	50	29	3693492	2	2.07142e-05	7.85165e-06	2.6382	No
CYP4A22	0.309072	1	2	0	1	130572	24192	75492	18	3	1002132	2	1.53172e-05	2.99362e-06	5.11663	No
CCDC132	0.309612	1	3	1	1	276804	40176	181980	50	24	3600396	3	1.0838e-05	6.66593e-06	1.62588	No
RHOB	0.309792	1	1	0	0	53352	10476	1080	50	16	3219804	1	1.87434e-05	4.96925e-06	3.77189	No
TMEM176A	0.309912	1	1	0	0	62748	13716	25704	50	20	4167612	1	1.59368e-05	4.79891e-06	3.32091	No
ARHGEF6	0.310023	1	2	1	1	218376	34668	142992	50	21	4193100	2	9.15852e-06	5.00823e-06	1.82869	No
ANKS3	0.310167	1	5	1	0	175608	35100	108756	12	12	1371708	4	2.84725e-05	8.74822e-06	3.25466	No
CYP1A1	0.310401	1	2	0	0	140292	25920	39636	18	2	984744	2	1.4256e-05	2.03098e-06	7.01925	No
CNDP2	0.310454	1	2	1	1	130572	23652	75924	50	29	4361688	2	1.53172e-05	6.6488e-06	2.30376	No
TPSAB1	0.310497	1	1	0	0	29376	6264	15876	50	29	3025836	1	3.40414e-05	9.58413e-06	3.55185	No
ZSCAN1	0.310686	1	2	0	0	108972	23544	35100	50	15	2706156	2	1.83533e-05	5.54292e-06	3.31113	No
ZNF154	0.310997	1	2	0	0	124200	17712	26028	46	20	2342088	2	1.61031e-05	8.53939e-06	1.88574	No
NPPB	0.311378	1	1	0	0	35208	8532	29808	15	1	634716	1	2.84026e-05	1.57551e-06	18.0276	No
HIST1H2AH	0.311475	1	1	0	0	33372	8424	10044	50	23	3969324	1	2.99652e-05	5.79444e-06	5.17138	No
PCDHA10	0.311713	1	3	0	0	146772	30024	4536	50	30	3587220	2	2.04399e-05	8.36302e-06	2.44408	No
PGK2	0.311845	1	2	0	0	113940	21492	7236	16	1	631476	2	1.75531e-05	1.58359e-06	11.0844	No
MLX	0.312116	1	1	0	0	82296	14364	39852	50	18	4134672	1	1.21513e-05	4.35343e-06	2.79119	No
ATXN7L1	0.312224	1	1	0	0	41256	6372	16308	45	28	3689388	1	2.42389e-05	7.58933e-06	3.19381	No
NIPAL3	0.312267	1	2	1	0	110376	21492	59400	50	35	4458780	2	1.81199e-05	7.84968e-06	2.30836	No
CD46	0.312331	1	1	0	0	115668	19980	80784	48	17	4591080	1	8.64543e-06	3.70283e-06	2.33482	No
AVPI1	0.312385	1	1	0	0	40392	7560	16632	50	31	4423356	1	2.47574e-05	7.00825e-06	3.5326	No
MAP7D3	0.312609	1	3	2	0	245916	39528	99252	50	25	3817584	3	1.21993e-05	6.54864e-06	1.86287	No
OR6Q1	0.312716	1	1	0	0	84996	18036	0	50	18	4057344	1	1.17653e-05	4.4364e-06	2.65198	No
ACTR6	0.312731	1	1	1	1	113508	15120	88236	50	23	4948128	1	8.80995e-06	4.64822e-06	1.89534	No
DDX53	0.312838	1	3	0	0	178848	27540	2700	17	2	753624	3	1.6774e-05	2.65384e-06	6.32065	No
DPYSL3	0.312939	1	2	1	1	155412	29592	96012	50	22	3687444	2	1.2869e-05	5.96619e-06	2.15699	No
LY6D	0.313167	1	1	0	0	33696	8100	9504	15	3	737748	1	2.96771e-05	4.06643e-06	7.29808	No
FAM209A	0.313262	1	3	1	0	47412	8316	11124	3	4	254232	3	6.32751e-05	1.57337e-05	4.02164	No
HSPH1	0.313336	1	2	1	0	241704	36612	124848	50	23	4760100	1	8.27458e-06	4.83183e-06	1.71252	No
NEDD1	0.313488	1	2	0	1	184032	30996	74412	45	16	2613384	2	1.08677e-05	6.12233e-06	1.77509	No
DGUOK	0.313511	1	1	0	0	76680	13176	30888	19	4	1752732	1	1.30412e-05	2.28215e-06	5.71444	No
RNASE3	0.313533	1	1	0	0	43956	8208	12744	19	2	807408	1	2.275e-05	2.47706e-06	9.18428	No
ST6GALNAC5	0.313707	1	2	0	0	88776	16416	23328	50	28	3046788	2	2.25286e-05	9.19001e-06	2.45143	No
C11orf57	0.313999	1	1	0	0	84564	10476	33156	50	28	4712796	1	1.18254e-05	5.94127e-06	1.99038	No
NUDT1	0.314078	1	1	0	0	44280	7884	25272	50	30	4323240	1	2.25836e-05	6.93924e-06	3.25447	No
TRMT2A	0.314518	1	2	2	0	145152	31104	45036	50	21	3891456	2	1.37787e-05	5.39644e-06	2.55329	No
TIPRL	0.314684	1	1	0	0	77760	10692	33912	50	27	5334012	1	1.28601e-05	5.06186e-06	2.54059	No
CCT2	0.314709	1	3	1	0	146232	27432	92016	8	3	651888	3	2.05153e-05	4.60202e-06	4.4579	No
FGR	0.314806	1	3	0	0	144828	26892	53460	26	23	2440368	3	2.07142e-05	9.42481e-06	2.19784	No
IL21	0.315127	1	1	0	0	47736	7020	18144	16	1	627912	1	2.09486e-05	1.59258e-06	13.1538	No
ATP1B3	0.315163	1	1	0	0	77652	13068	33372	50	15	3224232	1	1.2878e-05	4.65227e-06	2.7681	No
CACNG8	0.315208	1	2	0	0	79164	18792	28944	36	9	1481544	2	2.5264e-05	6.07474e-06	4.15886	No
AMZ2	0.315485	1	2	0	1	101844	15120	49140	16	3	699624	2	1.96379e-05	4.28802e-06	4.57971	No
EREG	0.315559	1	1	0	0	47196	7884	32616	50	32	3878712	1	2.11882e-05	8.25016e-06	2.56822	No
KCNH5	0.315669	1	4	0	0	274860	45576	62100	11	1	757728	4	1.45529e-05	1.31973e-06	11.0271	No
LRP10	0.315894	1	3	0	2	184356	46980	51948	32	17	2657664	3	1.62729e-05	6.39659e-06	2.54399	No
HIST1H2BG	0.31602	1	1	0	0	33912	7236	5616	50	22	3251340	1	2.94881e-05	6.76644e-06	4.35799	No
ATXN3	0.316136	1	1	0	0	99468	13068	64908	50	22	5159700	1	1.00535e-05	4.26381e-06	2.35786	No
CASP5	0.316226	1	2	0	0	122688	18576	34128	18	4	993816	2	1.63015e-05	4.02489e-06	4.05018	No
TUSC5	0.316372	1	1	0	0	47088	10584	32508	50	23	3854412	1	2.12368e-05	5.96719e-06	3.55893	No
MPHOSPH8	0.316498	1	2	0	0	232416	33588	97200	50	17	4080996	2	8.60526e-06	4.16565e-06	2.06577	No
TAX1BP1	0.316527	1	2	0	1	224640	31104	98604	50	20	3802680	2	8.90313e-06	5.25945e-06	1.69279	No
RPP30	0.316829	1	1	0	1	72684	14256	65232	50	18	3892860	1	1.37582e-05	4.62385e-06	2.97548	No
PDE4A	0.316854	1	3	0	0	175824	34128	59400	50	34	4346352	2	1.70625e-05	7.82265e-06	2.18117	No
SNX21	0.317198	1	1	0	0	95040	22680	51192	37	9	2686500	1	1.05219e-05	3.35008e-06	3.14078	No
NME9	0.3172	1	1	0	0	69876	11664	58752	50	54	8235108	1	1.43111e-05	6.55729e-06	2.18247	No
BPI	0.317299	1	2	1	0	132948	25164	93636	50	25	3461724	2	1.50435e-05	7.22184e-06	2.08305	No
NEUROD1	0.317418	1	2	0	0	92340	17280	10260	50	37	4278528	2	2.16591e-05	8.64783e-06	2.50457	No
EXO5	0.317642	1	1	0	0	102600	18576	8532	50	54	8191800	1	9.74659e-06	6.59196e-06	1.47856	No
PABPC1L	0.317654	1	2	1	0	164916	34344	68580	42	14	3415500	2	1.21274e-05	4.09896e-06	2.95865	No
PLA2G2F	0.317786	1	1	0	0	58428	10260	20844	50	18	3053808	1	1.71151e-05	5.89428e-06	2.90368	No
CDK2AP1	0.317824	1	1	1	0	31104	6480	23112	14	6	1167804	1	3.21502e-05	5.13785e-06	6.25752	No
C20orf144	0.317973	1	1	0	0	39960	9936	7560	50	18	4056804	1	2.5025e-05	4.43699e-06	5.64009	No
TMIGD1	0.318025	1	1	0	0	73548	11664	40068	50	20	3813696	1	1.35966e-05	5.24426e-06	2.59266	No
SMG6	0.318049	1	4	1	1	389448	70632	104436	50	16	3853008	3	1.02709e-05	4.1526e-06	2.47338	No
OSBPL11	0.318081	1	2	0	1	201852	34128	93852	50	25	4242240	2	9.90825e-06	5.89311e-06	1.68133	No
DNAJC5B	0.318234	1	1	0	0	51516	8316	30132	50	24	3495636	1	1.94114e-05	6.8657e-06	2.82731	No
DUSP26	0.31839	1	1	0	0	56052	12636	8532	50	29	3292812	1	1.78406e-05	8.80706e-06	2.02571	No
CILP	0.318523	1	5	0	1	322488	61452	41580	36	12	1989360	5	1.55045e-05	6.03209e-06	2.57033	No
OR5M8	0.31875	1	1	0	0	86076	15012	2700	50	18	4057020	1	1.16176e-05	4.43675e-06	2.6185	No
PDS5B	0.319203	1	3	0	2	401760	60372	193968	49	16	3626748	3	7.46714e-06	4.41167e-06	1.69259	No
TIGD6	0.319259	1	2	0	0	146556	22572	12420	50	31	3704400	2	1.36467e-05	8.36843e-06	1.63073	No
HTR7	0.319446	1	3	1	0	130572	25164	24300	33	22	2312820	2	2.29758e-05	9.5122e-06	2.41541	No
OR5M3	0.319985	1	1	0	0	85752	14040	3996	50	18	4057344	1	1.16615e-05	4.4364e-06	2.6286	No
BTN3A3	0.320124	1	2	0	0	145692	28188	55728	34	15	2348568	2	1.37276e-05	6.38687e-06	2.14935	No
CLEC9A	0.320364	1	1	0	0	69228	9180	49680	50	31	4453164	1	1.4445e-05	6.96134e-06	2.07503	No
COL11A1	0.320461	1	6	0	1	482760	119232	410508	7	4	1235628	6	1.24285e-05	3.23722e-06	3.83926	No
TMEM170B	0.32057	1	1	0	0	35316	7776	21168	50	38	3401244	1	2.83158e-05	1.11724e-05	2.53444	No
UBE2NL	0.320693	1	1	0	0	43092	7128	2052	50	14	1834920	1	2.32062e-05	7.62976e-06	3.04153	No
OR2AK2	0.320897	1	1	0	0	88884	17712	0	50	18	4057020	1	1.12506e-05	4.43675e-06	2.53578	No
RHNO1	0.321164	1	1	0	0	65124	12096	11988	50	54	8188776	1	1.53553e-05	6.59439e-06	2.32854	No
BGN	0.321696	1	1	0	0	100980	19116	34128	50	17	3682044	1	9.90295e-06	4.617e-06	2.14489	No
CCDC63	0.322038	1	3	1	0	160812	21924	73332	15	2	705672	3	1.86553e-05	2.83418e-06	6.58227	No
METTL3	0.322094	1	2	0	0	158652	29592	40716	22	11	2152008	2	1.26062e-05	5.11151e-06	2.46624	No
VIT	0.322123	1	3	0	1	189324	37584	92664	50	29	3147876	2	1.58459e-05	9.21256e-06	1.72003	No
CYLC1	0.322139	1	3	0	0	185760	25596	48060	14	1	644760	3	1.61499e-05	1.55096e-06	10.4128	No
RPP25L	0.322867	1	1	0	0	41688	11448	11772	50	54	8187912	1	2.39877e-05	6.59509e-06	3.63721	No
GLIPR2	0.32294	1	1	0	0	46008	6912	23652	50	31	4945104	1	2.17354e-05	6.26883e-06	3.46721	No
PPP1R10	0.323132	1	4	0	0	238032	54648	87048	16	3	1024272	4	1.68045e-05	2.92891e-06	5.73745	No
CCDC172	0.323273	1	1	0	0	78084	5832	43524	50	54	8214048	1	1.28067e-05	6.5741e-06	1.94806	No
EIF5B	0.323478	1	3	1	0	326268	44388	164268	39	21	3651912	3	9.19489e-06	5.75041e-06	1.599	No
ALAS1	0.323502	1	2	2	0	173988	33696	61236	41	23	3953232	2	1.1495e-05	5.81802e-06	1.97576	No
PDCD6IP	0.323709	1	2	0	0	231660	41256	110700	34	11	2861676	2	8.63334e-06	3.8439e-06	2.24598	No
SBDS	0.324088	1	1	1	0	71172	10152	47088	50	21	3900960	1	1.40505e-05	5.38329e-06	2.61002	No
MRPL13	0.324222	1	1	0	2	49896	8100	56808	28	18	2328372	1	2.00417e-05	7.73072e-06	2.59247	No
SYNC	0.3245	1	1	0	0	54108	7668	6372	36	23	3293244	1	1.84816e-05	6.984e-06	2.64627	No
CFB	0.324837	1	4	1	0	210816	37044	121716	15	4	878904	3	1.89739e-05	4.55112e-06	4.16906	No
TIMD4	0.325018	1	2	1	0	100116	22680	56160	50	34	3261384	2	1.99768e-05	1.0425e-05	1.91624	No
C1GALT1C1	0.325078	1	1	0	0	91260	12960	13392	50	22	4277124	1	1.09577e-05	5.14364e-06	2.13034	No
CCPG1	0.325114	1	2	0	0	218268	26676	6480	50	23	3976020	2	9.16305e-06	5.78468e-06	1.58402	No
PLAU	0.325543	1	2	0	0	112860	19980	216	50	34	4003668	2	1.77211e-05	8.49221e-06	2.08674	No
ZCCHC4	0.325556	1	2	0	1	146124	20412	101844	50	39	4635684	2	1.3687e-05	8.413e-06	1.62689	No
C16orf45	0.325624	1	1	1	0	58212	8208	22032	50	23	3865968	1	1.71786e-05	5.94935e-06	2.88747	No
UBE2R2	0.325831	1	1	1	0	52488	8424	35964	45	29	3671460	1	1.9052e-05	7.89877e-06	2.41202	No
NANS	0.325833	1	2	0	0	98928	17712	33264	25	19	2261628	2	2.02167e-05	8.40103e-06	2.40646	No
FIBCD1	0.325912	1	3	0	0	121284	28404	55836	46	18	3373812	2	2.47353e-05	5.33521e-06	4.63624	No
STXBP1	0.32601	1	3	1	2	174204	30456	98604	41	30	3636576	3	1.72212e-05	8.24952e-06	2.08754	No
TCTEX1D2	0.326242	1	1	0	0	39960	6372	23220	26	23	2355588	1	2.5025e-05	9.76402e-06	2.56298	No
ZNF256	0.32635	1	2	0	0	179604	23868	29268	50	23	3345300	2	1.11356e-05	6.87532e-06	1.61965	No
AMDHD2	0.326363	1	2	0	0	118584	29052	56160	33	14	3145068	2	1.68657e-05	4.45141e-06	3.78884	No
HNRNPL	0.326409	1	2	0	0	146556	27108	94824	32	10	2233332	2	1.36467e-05	4.47761e-06	3.04775	No
C21orf91	0.326477	1	1	0	0	85428	10908	32184	50	26	4760424	1	1.17058e-05	5.4617e-06	2.14325	No
CADM2	0.32653	1	3	0	0	118800	22896	79164	10	5	605016	3	2.52525e-05	8.26424e-06	3.05564	No
PRICKLE1	0.32656	1	3	0	0	233280	36288	52596	9	5	1285740	3	1.28601e-05	3.88881e-06	3.30694	No
ZFP36	0.326595	1	1	0	0	83592	24300	21492	50	17	3008556	1	1.19629e-05	5.65055e-06	2.11712	No
CTDSPL	0.326601	1	1	0	0	74088	13176	44928	50	16	4080888	1	1.34975e-05	3.92072e-06	3.4426	No
EIF4E2	0.326602	1	1	0	0	69444	10260	48060	50	20	3873204	1	1.44001e-05	5.16368e-06	2.78872	No
TEX26	0.326619	1	1	0	0	81864	12096	44064	50	54	8220852	1	1.22154e-05	6.56866e-06	1.85965	No
AGR2	0.326736	1	1	0	2	48492	8532	44820	31	14	1712232	1	2.0622e-05	8.17646e-06	2.52211	No
RNF5	0.326873	1	1	0	0	48708	9936	0	50	12	2257308	1	2.05305e-05	5.31607e-06	3.86197	No
LURAP1L	0.3269	1	1	0	0	53460	8640	17064	50	54	8190396	1	1.87056e-05	6.59309e-06	2.83715	No
UGT1A3	0.326981	1	1	0	0	79056	14580	0	50	21	3842856	1	1.26493e-05	5.46469e-06	2.31473	No
SCAF4	0.326996	1	3	1	0	298512	64260	114804	50	55	8343756	3	1.00498e-05	6.59176e-06	1.52461	No
KRT85	0.327507	1	3	0	0	137700	26676	53244	14	1	651024	3	2.17865e-05	1.53604e-06	14.1835	No
RPL11	0.327603	1	1	0	0	50004	7776	44172	50	15	2512296	1	1.99984e-05	5.97063e-06	3.34946	No
ATRAID	0.327624	1	1	0	0	68148	14364	43740	50	54	8222796	1	1.46739e-05	6.56711e-06	2.23446	No
SOCS5	0.32776	1	3	0	0	151308	22680	7560	11	11	1199664	3	1.98271e-05	9.16923e-06	2.16235	No
CD300E	0.327811	1	1	0	0	54432	12312	23112	50	33	4505760	1	1.83715e-05	7.32396e-06	2.50842	No
IQSEC3	0.328155	1	5	1	1	188460	39204	66852	22	9	1292220	5	2.65308e-05	6.96476e-06	3.8093	No
NR0B2	0.328196	1	1	0	0	67824	15768	19872	50	14	3178872	1	1.4744e-05	4.40408e-06	3.34782	No
RHOQ	0.328491	1	1	0	0	56808	9936	24516	50	23	4293972	1	1.76032e-05	5.35635e-06	3.28641	No
UBN1	0.32861	1	3	2	0	304884	62856	132624	50	28	4868316	3	9.83981e-06	5.75148e-06	1.71083	No
FOLH1	0.328663	1	3	0	1	198936	34344	95148	50	35	3579012	3	1.50802e-05	9.77924e-06	1.54207	No
NCSTN	0.328703	1	2	0	0	191808	38232	98172	50	23	4518072	2	1.04271e-05	5.09067e-06	2.04828	No
HIST1H2BI	0.328888	1	1	0	0	33912	7236	10800	14	1	589140	1	2.94881e-05	1.69739e-06	17.3726	No
CFL1	0.328905	1	1	1	0	46332	7776	22788	50	18	2747520	1	2.15834e-05	6.55136e-06	3.29448	No
PTCRA	0.329075	1	1	0	1	72576	21600	21384	50	18	2894724	1	1.37787e-05	6.21821e-06	2.21586	No
SSX7	0.329286	1	1	0	0	44172	6264	26028	15	1	624132	1	2.26388e-05	1.60223e-06	14.1296	No
C10orf107	0.329338	1	1	0	0	60156	7560	47412	25	6	1304748	1	1.66234e-05	4.59859e-06	3.6149	No
MAGEA11	0.329417	1	1	0	0	102060	18036	22572	50	18	4079916	1	9.79816e-06	4.41186e-06	2.22087	No
PEX5	0.329472	1	2	1	1	174852	35748	82728	50	28	4746060	2	1.14382e-05	5.89963e-06	1.93881	No
COMP	0.329647	1	4	0	1	207360	38232	124524	49	29	3557304	3	1.92901e-05	8.15224e-06	2.36624	No
RRAS2	0.32967	1	1	0	0	57564	8856	22788	50	25	4075380	1	1.7372e-05	6.1344e-06	2.83189	No
TMPRSS11B	0.329803	1	2	1	0	116100	19008	69120	14	2	659232	2	1.72265e-05	3.03383e-06	5.67814	No
GPSM2	0.329804	1	2	0	0	185868	28836	79596	36	17	2994840	2	1.07603e-05	5.67643e-06	1.89561	No
RAB25	0.329989	1	1	0	0	57024	12312	10368	50	26	5066928	1	1.75365e-05	5.13131e-06	3.41754	No
LYZL1	0.330109	1	1	0	0	54324	8856	26352	18	2	937656	1	1.84081e-05	2.13298e-06	8.63022	No
GGA2	0.330432	1	2	1	1	162756	32400	101952	50	32	4729860	2	1.22883e-05	6.76553e-06	1.81632	No
PLXDC2	0.330437	1	2	1	0	145800	25920	93852	50	31	4065120	2	1.37174e-05	7.62585e-06	1.79881	No
EDC4	0.330785	1	4	0	0	368928	80028	142668	28	9	2547180	3	1.08422e-05	3.53332e-06	3.06857	No
RPL15	0.330873	1	1	0	0	54756	11448	23760	50	18	3176172	1	1.82628e-05	5.6672e-06	3.22255	No
STX6	0.331053	1	1	0	0	71820	11124	44496	37	7	1936224	1	1.39237e-05	3.61528e-06	3.85134	No
FGF21	0.331054	1	1	0	0	54540	13500	8748	15	3	989820	1	1.83352e-05	3.03085e-06	6.0495	No
RNF214	0.331111	1	2	0	0	192348	35532	78840	39	18	3278988	2	1.03978e-05	5.4895e-06	1.89413	No
GDI2	0.331145	1	1	0	0	124308	18684	70092	50	8	3480948	1	8.04453e-06	2.29822e-06	3.50033	No
GRM3	0.331295	1	4	1	0	243324	41796	24732	43	17	2411424	4	1.6439e-05	7.04978e-06	2.33185	No
KIAA0020	0.331498	1	3	0	0	184356	25920	82728	11	4	862164	3	1.62729e-05	4.63949e-06	3.50747	No
SETD3	0.33192	1	2	1	0	162864	27000	65988	42	16	2894292	2	1.22802e-05	5.52812e-06	2.2214	No
ZNF454	0.331925	1	2	0	1	150984	18468	37044	50	31	3358476	2	1.32464e-05	9.23038e-06	1.43509	No
NCOA5	0.33197	1	3	1	0	158436	29484	43524	50	33	3703320	3	1.89351e-05	8.91092e-06	2.12493	No
SPHKAP	0.331987	1	4	1	0	462456	79272	77220	38	20	3740040	4	8.64947e-06	5.34754e-06	1.61747	No
CD1D	0.332018	1	2	0	0	90288	18576	45144	13	6	966384	2	2.21513e-05	6.20871e-06	3.56778	No
ZNF57	0.3322	1	2	1	0	157788	22356	39312	50	39	4669164	1	1.26752e-05	8.35267e-06	1.51751	No
ZWILCH	0.332343	1	2	1	0	166860	24948	100872	50	37	4377564	2	1.19861e-05	8.45219e-06	1.41811	No
BMP10	0.33242	1	2	0	0	119016	18684	4644	21	7	1186164	2	1.68045e-05	5.90138e-06	2.84755	No
SUGT1	0.33246	1	1	0	0	92988	13284	66420	50	27	5139828	1	1.07541e-05	5.25309e-06	2.04719	No
HTR4	0.332504	1	3	0	0	128304	23544	66312	5	1	473688	3	2.3382e-05	2.11109e-06	11.0758	No
ELP6	0.333329	1	1	0	0	72792	13716	54216	50	54	8232624	1	1.37378e-05	6.55927e-06	2.09441	No
ORC6	0.333598	1	1	0	0	69660	12312	45792	50	54	8222796	1	1.43554e-05	6.56711e-06	2.18596	No
NECAB2	0.333713	1	1	1	0	89316	15660	85752	50	19	3131892	1	1.11962e-05	6.06662e-06	1.84554	No
BICD2	0.333983	1	4	2	0	227124	44280	50220	31	16	2534652	3	1.76115e-05	6.3125e-06	2.78994	No
TRIM2	0.334373	1	3	0	0	209196	37476	86724	18	3	1029996	2	1.43406e-05	2.91263e-06	4.92359	No
ACSL6	0.334502	1	3	1	1	203580	38664	126468	50	26	3040416	3	1.47362e-05	8.55146e-06	1.72324	No
PRKRIP1	0.33456	1	1	0	0	51408	8532	5940	32	18	2899800	1	1.94522e-05	6.20732e-06	3.13375	No
DCAF10	0.334673	1	2	0	0	148284	33156	37044	50	26	4653828	2	1.34876e-05	5.5868e-06	2.4142	No
NME5	0.334987	1	1	0	0	60264	8748	30996	50	31	3720492	1	1.65937e-05	8.33223e-06	1.9915	No
JOSD1	0.334992	1	1	0	0	56376	9396	24084	45	26	3947508	1	1.7738e-05	6.58643e-06	2.69312	No
CCSER2	0.33509	1	2	0	0	239436	34452	34344	50	54	8233488	2	8.35296e-06	6.55858e-06	1.27359	No
UGCG	0.335167	1	1	0	0	110268	17712	32184	49	17	4392684	1	9.06881e-06	3.87007e-06	2.34332	No
KRT17	0.335215	1	2	1	0	117288	23004	51948	50	24	3435264	2	1.7052e-05	6.98636e-06	2.44076	No
HAO1	0.33571	1	2	1	0	100548	19656	51732	14	2	642492	2	1.9891e-05	3.11288e-06	6.3899	No
PGLYRP3	0.336339	1	2	0	1	93312	17496	55296	16	7	942624	2	2.14335e-05	7.42608e-06	2.88624	No
DBT	0.336637	1	2	0	1	132516	23976	67716	19	18	2133216	2	1.50925e-05	8.43796e-06	1.78864	No
GINS2	0.336794	1	1	0	0	51840	8424	7884	50	22	3541752	1	1.92901e-05	6.21162e-06	3.10549	No
EIF3A	0.336848	1	5	1	0	380916	56268	124632	21	7	1973268	5	1.31263e-05	3.54741e-06	3.70023	No
GLG1	0.33691	1	4	1	1	333504	51192	159408	42	24	4828032	4	1.19939e-05	4.97097e-06	2.41278	No
RAC1	0.337123	1	1	0	0	51408	10152	53244	15	4	1067580	1	1.94522e-05	3.74679e-06	5.1917	No
UBALD2	0.33733	1	1	0	0	44172	8748	11340	50	54	8184780	1	2.26388e-05	6.59761e-06	3.43136	No
RBM8A	0.337514	1	1	0	0	48600	8100	7020	50	14	1955772	1	2.05761e-05	7.1583e-06	2.87444	No
PRPF6	0.337704	1	3	1	0	258120	47088	167400	50	22	4201632	3	1.16225e-05	5.23606e-06	2.2197	No
STX19	0.338104	1	1	0	0	85752	9828	3132	37	9	2032344	1	1.16615e-05	4.42838e-06	2.63336	No
TMEM33	0.338651	1	1	1	0	68364	11988	47412	50	26	4278420	1	1.46276e-05	6.07701e-06	2.40704	No
SETBP1	0.338682	1	5	1	0	420120	74844	26460	50	27	4356288	5	1.19014e-05	6.19794e-06	1.92021	No
TAF11	0.338789	1	1	0	0	59616	9072	33804	50	26	3871800	1	1.6774e-05	6.71522e-06	2.49791	No
FOXF1	0.339081	1	1	0	0	85212	18468	12852	50	19	4077108	1	1.17354e-05	4.66017e-06	2.51824	No
GLP1R	0.339518	1	3	0	1	125928	24408	79164	15	4	823716	3	2.38231e-05	4.85604e-06	4.90587	No
RGS6	0.339708	1	2	1	0	133920	19332	75276	50	29	3543048	2	1.49343e-05	8.18504e-06	1.82458	No
LAPTM4B	0.339824	1	1	0	1	84780	18252	32184	50	24	4163076	1	1.17952e-05	5.76497e-06	2.04602	No
WDR34	0.339837	1	2	0	0	137916	32832	60156	50	32	5516316	1	1.45016e-05	5.80097e-06	2.49985	No
ELOVL1	0.339976	1	1	1	0	76464	14256	35316	50	21	4236084	1	1.3078e-05	4.95741e-06	2.63808	No
GZMA	0.340108	1	1	1	0	72144	13068	43200	50	25	4245264	1	1.38612e-05	5.88892e-06	2.35377	No
TRAFD1	0.34025	1	2	0	0	162432	26460	67176	15	9	1674648	2	1.23128e-05	5.37426e-06	2.29108	No
ZNF18	0.340536	1	2	1	0	154008	24192	27648	50	24	2701836	2	1.29863e-05	8.88285e-06	1.46196	No
NELFCD	0.340657	1	2	1	0	162756	29592	86832	50	55	8281116	2	1.22883e-05	6.64162e-06	1.8502	No
TAB2	0.34071	1	2	0	0	219132	5724	33264	50	22	3963600	2	9.12692e-06	5.55051e-06	1.64434	No
HIST1H4G	0.340716	1	1	0	0	26244	5832	6912	50	12	1679940	1	3.81039e-05	7.14311e-06	5.33436	No
LPCAT1	0.340964	1	2	0	1	137484	30348	87480	30	15	3251664	2	1.45471e-05	4.61302e-06	3.1535	No
NR2F1	0.341598	1	2	0	0	110268	22572	9072	50	26	4395708	2	1.81376e-05	5.91486e-06	3.06645	No
C12orf43	0.342149	1	1	0	0	71388	13932	29592	50	37	4428648	1	1.4008e-05	8.35469e-06	1.67666	No
PMVK	0.342151	1	1	0	0	52812	9720	39960	50	24	4606632	1	1.89351e-05	5.20988e-06	3.63446	No
C4BPB	0.342181	1	1	0	0	68904	9612	36612	41	13	2351160	1	1.45129e-05	5.52919e-06	2.62479	No
STOM	0.342192	1	1	0	0	77868	15120	32940	50	24	4285440	1	1.28422e-05	5.60036e-06	2.29311	No
ZNF133	0.342299	1	2	0	0	182736	29700	19656	50	32	5216832	2	1.09448e-05	6.13399e-06	1.78428	No
SIK3	0.342324	1	5	2	0	337284	61020	164268	48	34	4275396	5	1.48243e-05	7.95248e-06	1.86411	No
TRIM6	0.342588	1	1	0	0	51084	10044	1836	50	35	3801276	1	1.95756e-05	9.20743e-06	2.12606	No
RPA4	0.342592	1	1	0	0	72792	12744	5940	50	16	3311280	1	1.37378e-05	4.83197e-06	2.8431	No
YKT6	0.34267	1	1	1	0	54540	9936	24408	39	14	2142504	1	1.83352e-05	6.53441e-06	2.80594	No
DFFA	0.342799	1	1	0	0	92340	17604	44064	50	14	3931308	1	1.08295e-05	3.56116e-06	3.04102	No
EIF2S1	0.342854	1	1	0	0	83916	12528	41364	44	22	4238568	1	1.19167e-05	5.19043e-06	2.29589	No
TRIM41	0.34301	1	2	0	1	167724	34020	58536	50	20	4282956	2	1.19244e-05	4.66967e-06	2.55357	No
PRRG3	0.343012	1	1	0	0	62316	13392	27972	50	20	4048596	1	1.60472e-05	4.93998e-06	3.24844	No
C22orf23	0.343688	1	1	1	0	60480	10152	31536	50	19	2564460	1	1.65344e-05	7.40897e-06	2.23167	No
LIMCH1	0.343788	1	4	1	1	300780	50220	158868	50	41	4891752	4	1.32988e-05	8.38146e-06	1.58669	No
KRTAP11-1	0.343898	1	1	0	0	42984	10152	11772	14	1	593028	1	2.32645e-05	1.68626e-06	13.7965	No
LACTB2	0.344052	1	1	0	0	81324	12312	16848	50	20	3902472	1	1.22965e-05	5.12496e-06	2.39934	No
ATP6V0D1	0.344456	1	1	0	0	97632	16416	51516	50	15	3805056	1	1.02425e-05	3.94212e-06	2.59823	No
KDELR1	0.344907	1	1	0	0	58212	10800	33480	50	22	3877524	1	1.71786e-05	5.67372e-06	3.02774	No
FRMD7	0.345252	1	3	0	0	202500	30348	62964	15	1	685152	3	1.48148e-05	1.45953e-06	10.1504	No
LYZL2	0.345476	1	1	0	0	54324	8856	26352	17	1	801684	1	1.84081e-05	1.24737e-06	14.7575	No
SYT8	0.34551	1	2	0	0	104868	26676	55512	34	14	2091636	2	1.90716e-05	6.69333e-06	2.84935	No
TMEM219	0.345721	1	1	0	0	62640	15444	22896	24	9	1834164	1	1.59642e-05	4.90687e-06	3.25345	No
PIK3AP1	0.34628	1	4	1	1	219996	41148	122580	12	6	1079460	4	1.81821e-05	5.55833e-06	3.27115	No
PKP1	0.346338	1	2	0	0	204984	37368	77544	4	2	1404000	2	9.75686e-06	1.4245e-06	6.84932	No
LBX1	0.346658	1	2	0	1	74520	16848	12096	50	13	1760832	2	2.68384e-05	7.38287e-06	3.63523	No
OR7D2	0.346987	1	1	0	0	84456	16956	2376	47	10	2475468	1	1.18405e-05	4.03964e-06	2.93107	No
NOP16	0.347064	1	1	0	0	62316	5400	8208	50	17	3356748	1	1.60472e-05	5.06443e-06	3.16862	No
PEG3	0.347196	1	4	1	0	409968	59076	4644	50	25	4242888	4	9.75686e-06	5.89221e-06	1.65589	No
SHOX	0.347237	1	1	0	1	62532	11124	29160	32	12	2154384	1	1.59918e-05	5.57004e-06	2.87104	No
C20orf85	0.347396	1	1	0	0	37692	7020	19224	16	3	798120	1	2.65308e-05	3.75883e-06	7.05826	No
CALN1	0.347617	1	1	0	0	62964	9072	43200	41	11	1960956	1	1.58821e-05	5.60951e-06	2.83128	No
MYL3	0.347647	1	1	0	0	54000	9504	51408	50	20	3046788	1	1.85185e-05	6.56429e-06	2.8211	No
SYNGR2	0.347861	1	1	0	0	60372	12528	29916	50	16	3757968	1	1.6564e-05	4.25762e-06	3.89043	No
TNFSF4	0.34797	1	1	0	0	51516	8100	17604	50	29	2876904	1	1.94114e-05	1.00803e-05	1.92568	No
C12orf5	0.348126	1	1	0	0	75168	12636	34236	38	18	3469284	1	1.33035e-05	5.18839e-06	2.5641	No
OXLD1	0.348175	1	1	0	0	38988	8964	14580	50	54	8188236	1	2.56489e-05	6.59483e-06	3.88925	No
C9orf129	0.348218	1	1	1	0	51516	12312	13392	25	13	1961928	1	1.94114e-05	6.62614e-06	2.92953	No
PIN1	0.34837	1	1	0	0	45252	7884	10800	50	18	3452436	1	2.20985e-05	5.21371e-06	4.23853	No
ZNF354A	0.348468	1	2	1	0	172584	23760	36180	46	26	3508704	2	1.15886e-05	7.41014e-06	1.56388	No
RCAN2	0.348552	1	1	0	0	53460	10692	23976	50	29	3817800	1	1.87056e-05	7.596e-06	2.46256	No
SLC6A1	0.348628	1	2	0	0	162324	32076	64476	42	18	3236004	2	1.2321e-05	5.56242e-06	2.21505	No
CHM	0.348803	1	2	0	0	184572	28296	120852	24	7	1566000	2	1.08359e-05	4.46999e-06	2.42414	No
IWS1	0.348912	1	2	0	1	234252	31428	80136	42	14	3271320	2	8.53781e-06	4.27962e-06	1.99499	No
AAR2	0.348971	1	1	0	0	104868	19872	17280	50	55	8394732	1	9.5358e-06	6.55173e-06	1.45546	No
RNF115	0.349234	1	1	0	0	82080	13824	5832	50	27	4446576	1	1.21832e-05	6.07209e-06	2.00643	No
GPR157	0.349308	1	2	0	0	85536	23328	19872	31	18	2538216	2	2.3382e-05	7.0916e-06	3.29714	No
HTR3C	0.349311	1	2	1	0	121392	23760	46764	12	3	794448	2	1.64756e-05	3.77621e-06	4.36299	No
PTPN5	0.349444	1	3	2	0	152712	30456	70416	38	27	2772684	3	1.96448e-05	9.73786e-06	2.01737	No
MPP2	0.349502	1	3	2	0	150660	32076	85752	50	25	3551688	3	1.99124e-05	7.03891e-06	2.8289	No
TPGS2	0.349694	1	1	0	0	83484	15444	38340	50	54	8218476	1	1.19783e-05	6.57056e-06	1.82303	No
TMBIM1	0.349903	1	1	0	0	83160	17928	7236	50	15	3277152	1	1.2025e-05	4.57715e-06	2.62719	No
MKLN1	0.350039	1	2	0	1	210492	27972	93096	50	28	4477248	2	9.50155e-06	6.25384e-06	1.51931	No
ESR1	0.350148	1	3	0	2	156708	29484	43416	50	24	2679696	3	1.91439e-05	8.95624e-06	2.13749	No
CCNL2	0.350167	1	2	0	0	140184	28404	56376	50	20	4103028	2	1.4267e-05	4.87445e-06	2.92689	No
ATP1B1	0.350631	1	1	1	0	85536	12960	42552	50	11	2836944	1	1.1691e-05	3.87741e-06	3.01515	No
MYO9A	0.350679	1	6	1	1	713880	107568	283176	25	17	3132216	5	8.40477e-06	5.42747e-06	1.54856	No
MYCT1	0.35076	1	1	0	0	63720	12744	14040	50	25	3772008	1	1.56937e-05	6.62777e-06	2.36786	No
FAM168A	0.350916	1	1	0	0	61236	15228	38124	18	4	1180980	1	1.63303e-05	3.38702e-06	4.82143	No
DZIP3	0.351051	1	4	0	3	344736	46980	199476	36	37	3845448	4	1.16031e-05	9.62177e-06	1.20592	No
ACLY	0.351238	1	4	0	0	298512	58536	190080	15	3	1152792	3	1.33998e-05	2.60238e-06	5.14906	No
IPO7	0.351598	1	2	0	1	286524	40932	148608	41	17	4008636	2	6.98022e-06	4.24084e-06	1.64595	No
RBM12B	0.351811	1	4	0	0	282312	42336	12420	50	27	3328776	4	1.41687e-05	8.11109e-06	1.74683	No
ESRRG	0.351893	1	2	0	0	128844	21924	52164	50	27	3131784	2	1.55226e-05	8.62128e-06	1.8005	No
FZD6	0.352138	1	2	0	0	195588	33264	41580	49	28	4193208	2	1.02256e-05	6.67747e-06	1.53136	No
MICAL1	0.352239	1	3	0	1	287928	62748	121284	50	26	4883652	3	1.04193e-05	5.32388e-06	1.95708	No
SLC39A9	0.352334	1	1	0	0	81108	18684	27972	50	33	5016816	1	1.23292e-05	6.57788e-06	1.87435	No
SLC50A1	0.352453	1	1	0	0	62748	11124	40716	50	54	8216532	1	1.59368e-05	6.57212e-06	2.42491	No
CCKBR	0.352526	1	2	0	0	114264	30888	48060	50	19	3981420	2	1.75033e-05	4.77217e-06	3.66779	No
PPA2	0.352582	1	1	0	0	93852	14688	95580	50	20	4447548	1	1.06551e-05	4.49686e-06	2.36945	No
SLC15A4	0.352749	1	2	0	0	143316	31104	51516	41	12	2353644	2	1.39552e-05	5.09848e-06	2.73713	No
TTC5	0.353152	1	2	1	0	119556	23328	74628	48	24	2453112	1	1.67286e-05	9.78349e-06	1.70988	No
PCGF1	0.353182	1	1	0	0	72900	11340	42876	50	17	3861216	1	1.37174e-05	4.40276e-06	3.11564	No
GSTA3	0.353204	1	1	0	0	63072	9180	55836	19	2	881064	1	1.58549e-05	2.26998e-06	6.98459	No
EMR2	0.353277	1	2	0	0	204552	41040	110592	20	5	1747008	2	9.77746e-06	2.86204e-06	3.41626	No
PUM1	0.353466	1	3	0	1	316764	65016	186840	50	29	5855004	3	9.47077e-06	4.95303e-06	1.91212	No
GPR107	0.353868	1	2	0	0	151740	27432	126252	15	1	778356	2	1.31804e-05	1.28476e-06	10.2591	No
HTATIP2	0.354357	1	1	0	0	66960	12312	22464	38	14	2634120	1	1.49343e-05	5.31487e-06	2.80991	No
GOLGB1	0.354542	1	7	0	1	942840	115236	127548	43	31	4787100	7	7.42438e-06	6.47574e-06	1.14649	No
PYHIN1	0.354661	1	2	0	1	139536	22896	68472	24	11	1541376	2	1.43332e-05	7.13648e-06	2.00844	No
EML2	0.354703	1	2	0	1	172044	37368	136080	50	30	5586948	2	1.16249e-05	5.36966e-06	2.16493	No
TPRG1L	0.354711	1	1	0	0	65016	12636	24840	50	19	4512888	1	1.53808e-05	4.21016e-06	3.65326	No
SF3A2	0.354818	1	2	0	0	118908	31752	53784	20	14	2217672	2	1.68197e-05	6.31293e-06	2.66433	No
BTN2A1	0.354891	1	2	2	0	144180	26892	46224	50	28	3686580	2	1.38715e-05	7.59512e-06	1.82638	No
CATSPER1	0.35491	1	2	0	0	202284	36288	62856	23	4	1761264	1	9.88709e-06	2.2711e-06	4.35344	No
CHRNB2	0.354954	1	2	0	0	133920	29052	42876	31	12	2896344	2	1.49343e-05	4.14315e-06	3.60457	No
DAND5	0.354969	1	1	0	0	48600	12960	14040	50	20	3076596	1	2.05761e-05	6.50069e-06	3.16522	No
CSN2	0.355123	1	1	0	0	60696	12852	54324	18	3	848664	1	1.64756e-05	3.53497e-06	4.66074	No
HLA-C	0.355198	1	2	1	1	97308	21600	73332	20	4	970056	2	2.05533e-05	4.12347e-06	4.98446	No
CELF4	0.355366	1	3	0	0	131328	25812	81648	9	4	843804	3	2.28436e-05	4.74044e-06	4.81887	No
FAM122B	0.355517	1	1	0	0	68688	11664	46440	50	28	4390848	1	1.45586e-05	6.3769e-06	2.28302	No
RASD2	0.355637	1	2	1	0	73224	13284	16956	24	7	1028592	2	2.73134e-05	6.80542e-06	4.01349	No
VAT1L	0.35599	1	2	0	0	114480	21600	42876	50	30	3277152	2	1.74703e-05	9.15429e-06	1.90843	No
METTL18	0.356382	1	1	0	0	106056	14796	8856	50	54	8188344	1	9.42898e-06	6.59474e-06	1.42977	No
ZNF701	0.356394	1	2	1	0	137916	18900	24192	50	25	2772252	1	1.45016e-05	9.01794e-06	1.60808	No
WDR70	0.356607	1	2	0	1	170424	29052	114156	25	12	2272860	2	1.17354e-05	5.27969e-06	2.22275	No
WDR25	0.356804	1	2	0	0	146556	30024	42228	50	29	4157460	2	1.36467e-05	6.97541e-06	1.95639	No
TMEM41B	0.356823	1	1	0	0	80676	15444	57564	30	16	2515536	1	1.23953e-05	6.36047e-06	1.9488	No
ARHGAP11B	0.356883	1	1	0	0	74196	12636	41040	50	24	3728052	1	1.34778e-05	6.43768e-06	2.09358	No
RHD	0.356996	1	1	1	0	118584	21708	77112	50	21	3579552	1	8.43284e-06	5.86666e-06	1.43742	No
CEP128	0.357234	1	3	1	0	313092	41688	143640	50	55	8350020	3	9.58185e-06	6.58681e-06	1.4547	No
F11R	0.357436	1	1	0	1	79812	17388	55512	47	28	4684932	1	1.25294e-05	5.97661e-06	2.09641	No
ENOX2	0.357511	1	2	1	0	172476	26244	57456	50	27	4253364	1	1.15958e-05	6.34792e-06	1.82671	No
PPP5C	0.357645	1	2	0	0	138888	23112	93420	50	16	4106484	2	1.44001e-05	3.89628e-06	3.69586	No
MTNR1B	0.357747	1	2	0	0	97200	20412	11772	14	1	603288	2	2.05761e-05	1.65758e-06	12.4133	No
ACAT1	0.357814	1	1	0	0	114912	23760	78192	45	23	4241592	1	8.70231e-06	5.42249e-06	1.60485	No
SLC25A40	0.358102	1	1	0	0	93960	15876	42876	50	18	3199284	1	1.06428e-05	5.62626e-06	1.89163	No
PPARA	0.358182	1	2	0	1	130248	21708	40932	23	11	1926612	2	1.53553e-05	5.7095e-06	2.68943	No
KCTD11	0.358228	1	1	0	0	60372	15120	2376	50	31	3704724	1	1.6564e-05	8.36769e-06	1.97951	No
PDLIM3	0.358426	1	1	0	0	98496	19764	46980	50	20	4396032	1	1.01527e-05	4.54956e-06	2.23158	No
SH3PXD2A	0.358442	1	3	0	0	294948	60264	89424	50	20	4282956	3	1.01713e-05	4.66967e-06	2.17816	No
PID1	0.35902	1	1	0	0	60804	9828	32508	50	27	4497336	1	1.64463e-05	6.00355e-06	2.73943	No
SYCP3	0.359331	1	1	0	0	67176	7560	45684	50	47	5262840	1	1.48863e-05	8.93054e-06	1.66689	No
STIM2	0.359902	1	2	0	1	207360	34668	76032	50	23	4359528	2	9.64506e-06	5.2758e-06	1.82817	No
MAFK	0.359951	1	1	0	0	40932	9936	12312	50	24	4789152	1	2.44308e-05	5.01133e-06	4.87511	No
PLP1	0.36	1	1	0	0	74628	15660	50652	50	32	4472388	1	1.33998e-05	7.15501e-06	1.87278	No
HAGHL	0.360034	1	2	1	0	69444	15984	55080	50	24	3234060	2	2.88002e-05	7.42101e-06	3.8809	No
ATP5O	0.360066	1	1	0	0	57240	12096	31212	50	18	2605608	1	1.74703e-05	6.90818e-06	2.52893	No
DAG1	0.360241	1	3	0	0	234900	55404	20520	50	27	4242024	3	1.27714e-05	6.36489e-06	2.00654	No
CASP9	0.360349	1	2	2	0	112860	22248	53676	46	40	4786236	2	1.77211e-05	8.3573e-06	2.12043	No
TMEM200A	0.360605	1	3	0	0	135864	23544	9180	7	2	517428	2	2.20809e-05	3.86527e-06	5.71264	No
CCAR1	0.360772	1	2	0	0	308448	47628	142992	26	6	2559492	2	6.48408e-06	2.34422e-06	2.76599	No
C7orf33	0.36124	1	1	0	0	47412	10260	19548	17	3	781488	1	2.10917e-05	3.83883e-06	5.49431	No
DPP8	0.361551	1	2	1	0	252396	38880	134892	50	23	4275828	2	7.92406e-06	5.37908e-06	1.47313	No
LZTFL1	0.361711	1	1	0	0	85644	11556	68472	50	29	4694760	1	1.16762e-05	6.1771e-06	1.89025	No
TMEM92	0.36198	1	1	0	0	43092	8748	24732	50	27	2806380	1	2.32062e-05	9.62094e-06	2.41205	No
PHB	0.362083	1	1	0	0	72252	15768	39636	50	22	4787856	1	1.38404e-05	4.59496e-06	3.01209	No
ADRA1A	0.362191	1	2	0	0	137052	27000	29700	50	20	3126816	2	1.4593e-05	6.39628e-06	2.28148	No
PPP2CB	0.362355	1	1	0	0	85536	14904	40284	50	17	3752028	1	1.1691e-05	4.53088e-06	2.58029	No
COLEC12	0.362446	1	3	0	0	204552	36180	80460	19	15	1869264	3	1.46662e-05	8.02455e-06	1.82767	No
SIKE1	0.362567	1	1	0	0	60372	8100	20844	50	19	3069684	1	1.6564e-05	6.18956e-06	2.67611	No
AKR1A1	0.362667	1	1	0	0	88236	17388	47736	50	17	3858300	1	1.13332e-05	4.40609e-06	2.57218	No
ZNF77	0.362737	1	2	1	0	154332	22572	42552	50	20	2931336	2	1.29591e-05	6.82283e-06	1.89937	No
RALGPS1	0.362923	1	2	0	0	152712	27864	98928	19	15	2305044	2	1.30965e-05	6.50747e-06	2.01254	No
CCT7	0.362942	1	1	0	0	92880	17280	43524	50	23	4087260	1	1.07666e-05	5.62724e-06	1.9133	No
SFSWAP	0.363095	1	3	1	0	255636	49788	116964	50	55	8331444	3	1.17354e-05	6.6015e-06	1.77769	No
SLC26A2	0.363206	1	2	0	0	203040	36720	6264	50	17	2651724	2	9.85028e-06	6.41092e-06	1.53648	No
HAUS1	0.363311	1	1	0	0	78408	11988	75060	50	19	3492612	1	1.27538e-05	5.44005e-06	2.34443	No
SOCS6	0.363466	1	2	0	0	147312	26352	7884	50	24	3601260	2	1.35766e-05	6.66433e-06	2.03721	No
BDH2	0.363526	1	1	0	0	67284	12420	34452	50	30	4254876	1	1.48624e-05	7.05073e-06	2.10792	No
PPP1CA	0.363532	1	1	0	0	94068	16524	29916	36	15	2820420	1	1.06306e-05	5.31836e-06	1.99885	No
ATP10D	0.363707	1	3	1	0	394632	67716	138456	50	19	4112640	3	7.60202e-06	4.6199e-06	1.64549	No
UGP2	0.363758	1	1	0	0	135000	22140	68472	50	12	3771684	1	7.40741e-06	3.1816e-06	2.3282	No
ALG5	0.363864	1	1	0	0	88668	16416	47412	50	27	5334012	1	1.1278e-05	5.06186e-06	2.22804	No
MTFR1	0.363943	1	1	0	0	94500	17280	29160	50	28	5039172	1	1.0582e-05	5.55647e-06	1.90445	No
ADAMTS13	0.364395	1	5	1	0	366768	84132	200232	16	3	1157544	5	1.36326e-05	2.59169e-06	5.26011	No
CLEC4C	0.364472	1	1	0	0	60696	8640	32832	16	1	719604	1	1.64756e-05	1.38965e-06	11.8559	No
CD3EAP	0.364619	1	2	0	0	127764	28728	19332	50	23	2651400	2	1.56539e-05	8.67466e-06	1.80455	No
SERGEF	0.364664	1	1	0	0	118908	24408	73872	50	24	5249448	1	8.40986e-06	4.57191e-06	1.83946	No
LARP1B	0.364863	1	2	1	1	250776	38232	111024	50	20	4027104	2	7.97524e-06	4.96635e-06	1.60586	No
MAP3K3	0.364945	1	2	1	0	181332	31860	114912	38	12	2525472	2	1.10295e-05	4.75159e-06	2.32122	No
DAB1	0.36504	1	2	0	0	150984	29160	88236	14	4	1079676	2	1.32464e-05	3.70482e-06	3.57546	No
NCF2	0.365182	1	2	0	0	146448	24300	84024	20	12	1745928	2	1.36567e-05	6.87314e-06	1.98697	No
CCDC59	0.365571	1	1	0	0	69984	8424	24408	50	18	2827872	1	1.4289e-05	6.36521e-06	2.24486	No
CCNG1	0.36569	1	1	0	0	83592	12312	30780	50	26	3906792	1	1.19629e-05	6.65508e-06	1.79756	No
NOG	0.365698	1	1	0	0	52272	11124	9072	46	9	2459268	1	1.91307e-05	3.65963e-06	5.2275	No
ABCC12	0.365713	1	5	0	0	371736	68904	170424	13	1	805680	5	1.34504e-05	1.24119e-06	10.8367	No
TTLL1	0.366314	1	2	1	0	118368	19008	29916	50	31	3813588	2	1.68965e-05	8.12883e-06	2.07858	No
AADAC	0.366407	1	1	0	0	110592	19008	12204	50	8	2353860	1	9.04225e-06	3.39867e-06	2.66052	No
KIAA0319L	0.366537	1	5	0	0	287604	52596	159192	8	6	872964	5	1.7385e-05	6.87314e-06	2.52942	No
RRAGA	0.366575	1	1	0	0	88344	13392	2052	50	21	3504060	1	1.13194e-05	5.99305e-06	1.88875	No
CHST15	0.366683	1	2	0	0	160272	26244	44928	50	23	4230360	2	1.24788e-05	5.43689e-06	2.29521	No
DBF4	0.36671	1	2	0	0	193212	25488	87048	10	3	1049004	2	1.03513e-05	2.85986e-06	3.61953	No
ADCY8	0.366822	1	5	0	0	341280	64368	115992	15	1	806544	5	1.46507e-05	1.23986e-06	11.8165	No
GPRASP1	0.367062	1	3	1	0	394092	61884	1404	50	23	4018896	3	7.61244e-06	5.72296e-06	1.33016	No
TNFAIP1	0.367649	1	2	1	0	87156	15552	38340	17	3	692280	2	2.29474e-05	4.33351e-06	5.29533	No
LSR	0.36774	1	2	1	0	162432	36720	84348	43	15	3713904	2	1.23128e-05	4.03888e-06	3.04858	No
F2RL2	0.367835	1	1	0	0	103140	18360	4212	50	33	4833864	1	9.69556e-06	6.82684e-06	1.42021	No
KLF17	0.368281	1	1	0	0	104976	21384	25380	50	11	3148200	1	9.52599e-06	3.49406e-06	2.72634	No
DCK	0.368311	1	1	0	0	74736	9828	30240	50	22	3452544	1	1.33804e-05	6.37211e-06	2.09984	No
TMEM217	0.368419	1	1	0	0	61236	8208	9396	50	27	3456648	1	1.63303e-05	7.81104e-06	2.09067	No
NINJ1	0.368427	1	1	0	0	40716	8856	14472	50	31	4825008	1	2.45604e-05	6.42486e-06	3.82271	No
IYD	0.368451	1	1	0	0	83376	10584	34452	50	20	4033368	1	1.19939e-05	4.95864e-06	2.41878	No
EZR	0.368547	1	2	1	0	166212	23976	83916	47	19	3329532	2	1.20328e-05	5.70651e-06	2.10861	No
NDEL1	0.368806	1	1	0	0	99468	16416	60048	50	17	4080996	1	1.00535e-05	4.16565e-06	2.41343	No
HSPB7	0.369032	1	1	0	0	42444	8856	26028	50	31	5019516	1	2.35605e-05	6.17589e-06	3.81491	No
VAPB	0.369065	1	1	1	0	69012	10044	36072	50	25	3902256	1	1.44902e-05	6.40655e-06	2.26178	No
GAS2	0.369205	1	1	0	0	86940	14796	51948	50	17	3039660	1	1.15022e-05	5.59273e-06	2.05663	No
IRAK4	0.369317	1	1	0	0	129060	20304	65124	36	7	1885356	1	7.74833e-06	3.71283e-06	2.08691	No
XDH	0.369372	1	4	0	2	361584	70632	211896	20	11	2288628	4	1.10624e-05	4.80637e-06	2.30162	No
TBC1D2	0.369375	1	4	0	0	250776	48060	95580	11	7	1292328	4	1.59505e-05	5.41658e-06	2.94475	No
GPRC5B	0.369797	1	2	0	0	106704	24192	24084	50	39	4428108	2	1.87434e-05	8.80737e-06	2.12815	No
STIM1	0.369849	1	2	0	0	191268	33588	53892	25	10	2347380	2	1.04565e-05	4.26007e-06	2.45455	No
OSM	0.370077	1	1	0	0	68148	13824	21168	50	18	2997216	1	1.46739e-05	6.00557e-06	2.44339	No
EPHX3	0.37014	1	1	0	0	95688	21276	49680	46	17	3463020	1	1.04506e-05	4.90901e-06	2.12887	No
PBLD	0.370424	1	1	0	1	80676	15984	30456	18	8	1970568	1	1.23953e-05	4.05974e-06	3.05321	No
CD247	0.370479	1	1	0	0	45576	7668	48060	50	35	4392252	1	2.19414e-05	7.96858e-06	2.75349	No
CDCA7	0.370485	1	2	0	0	125820	20304	97308	22	18	2719440	2	1.58957e-05	6.61901e-06	2.40153	No
NFKBIE	0.370524	1	2	0	0	111024	29484	25488	14	2	797040	2	1.80141e-05	2.50928e-06	7.17899	No
SLC44A2	0.371242	1	2	0	1	193536	35532	101196	50	31	5656176	2	1.0334e-05	5.48073e-06	1.88551	No
STIP1	0.371299	1	3	0	1	154008	22032	104760	5	2	611388	3	1.94795e-05	3.27125e-06	5.95477	No
ACHE	0.371494	1	2	1	1	165456	41364	46980	50	14	3371328	2	1.20878e-05	4.15267e-06	2.91085	No
IFT81	0.371635	1	2	1	0	179712	22140	103788	50	35	4369140	2	1.11289e-05	8.01073e-06	1.38925	No
SPHK1	0.371659	1	3	0	0	124308	32616	22788	50	29	4086720	2	2.41336e-05	7.09616e-06	3.40094	No
BTRC	0.371928	1	2	1	1	168372	27972	84456	50	43	5522688	2	1.18785e-05	7.78606e-06	1.52561	No
CRIPAK	0.371938	1	3	1	0	115020	29700	5508	34	28	2635524	3	2.60824e-05	1.06241e-05	2.45503	No
PIGZ	0.372225	1	2	0	0	147960	39960	6264	25	14	2312172	2	1.35172e-05	6.05491e-06	2.23243	No
CLCA1	0.372275	1	2	2	0	250128	46332	88020	50	23	4488156	2	7.99591e-06	5.1246e-06	1.5603	No
SOD3	0.372316	1	2	0	0	62748	15336	12744	50	21	3664764	2	3.18735e-05	5.73025e-06	5.56233	No
AQR	0.372539	1	3	2	0	409644	64476	212868	50	15	3387852	3	7.32343e-06	4.42758e-06	1.65405	No
PTX4	0.372554	1	3	0	0	122688	30888	26352	15	3	777384	3	2.44523e-05	3.8591e-06	6.33627	No
SYCE2	0.372657	1	1	0	0	61668	9288	34020	50	22	2833056	1	1.62159e-05	7.76547e-06	2.0882	No
STAR	0.373046	1	1	0	0	77760	14904	35100	50	14	3009852	1	1.28601e-05	4.65139e-06	2.76478	No
ERLIN2	0.373057	1	1	0	1	97848	16092	64260	50	19	4130136	1	1.02199e-05	4.60033e-06	2.22156	No
WBP1	0.373412	1	1	0	0	71172	16308	2916	50	27	4231332	1	1.40505e-05	6.38097e-06	2.20193	No
PXMP2	0.373544	1	1	1	0	52056	11448	33696	50	18	3013200	1	1.92101e-05	5.97372e-06	3.21577	No
TMED1	0.374086	1	1	0	0	61128	12744	15984	50	17	3916080	1	1.63591e-05	4.34108e-06	3.76845	No
GPR6	0.374254	1	2	0	0	88344	24840	11880	17	4	950832	2	2.26388e-05	4.20684e-06	5.38142	No
MFNG	0.374331	1	1	0	0	85860	19008	48276	34	9	2521908	1	1.16469e-05	3.56873e-06	3.26359	No
TMEM99	0.374659	1	1	0	0	60156	13392	28728	26	9	1461024	1	1.66234e-05	6.16006e-06	2.69858	No
TMEM204	0.375278	1	1	0	0	58752	14796	10584	50	36	4603716	1	1.70207e-05	7.81977e-06	2.17662	No
SHISA4	0.375303	1	1	1	0	46980	9828	45900	50	41	4385880	1	2.12857e-05	9.34818e-06	2.27698	No
NKAIN4	0.375566	1	1	0	0	55944	11772	40068	50	13	2420388	1	1.7875e-05	5.37104e-06	3.32804	No
N6AMT1	0.375663	1	1	0	0	57240	12420	32508	49	20	3030696	1	1.74703e-05	6.59914e-06	2.64736	No
GINS3	0.375744	1	1	0	0	59400	10908	6912	50	28	4489560	1	1.6835e-05	6.23669e-06	2.69935	No
LPAR2	0.376204	1	2	1	0	90504	23544	15336	44	17	2212704	2	2.20985e-05	7.68291e-06	2.87632	No
NDE1	0.376223	1	1	0	0	87048	15228	70848	50	13	3089340	1	1.14879e-05	4.20802e-06	2.73001	No
GOT1	0.376454	1	2	2	0	111996	22140	70740	17	10	1364688	2	1.78578e-05	7.32768e-06	2.43703	No
LNP1	0.37671	1	1	0	0	51192	6804	19224	50	31	2936304	1	1.95343e-05	1.05575e-05	1.85028	No
HIPK3	0.377258	1	2	1	0	329400	57348	139536	50	15	4061988	2	6.07165e-06	3.69277e-06	1.6442	No
BIRC5	0.377531	1	1	0	0	50976	6588	32184	50	34	4293324	1	1.96171e-05	7.91927e-06	2.47713	No
SLC25A15	0.377634	1	1	0	0	81756	16092	15768	50	30	3453084	1	1.22315e-05	8.68789e-06	1.40788	No
RPS5	0.377727	1	1	0	0	55188	11232	23112	50	15	3037716	1	1.81199e-05	4.93792e-06	3.66954	No
SPR	0.377819	1	1	0	0	67608	17280	18252	50	19	4390416	1	1.47911e-05	4.32761e-06	3.41786	No
CETN1	0.377929	1	1	0	0	48924	7128	8856	50	12	2289492	1	2.04399e-05	5.24134e-06	3.89974	No
STX5	0.377933	1	1	0	0	100332	18900	57996	34	8	2192184	1	9.96691e-06	3.64933e-06	2.73116	No
TMEM72	0.378038	1	1	0	0	73008	16416	9288	34	23	3730320	1	1.36971e-05	6.16569e-06	2.22151	No
PDIA4	0.378045	1	2	1	0	172368	28944	55296	50	37	4667976	2	1.16031e-05	7.92635e-06	1.46386	No
ROPN1L	0.378168	1	1	0	0	64044	10800	40608	50	17	3300912	1	1.56143e-05	5.15009e-06	3.03184	No
CCR3	0.378451	1	1	0	0	97632	18468	648	37	7	2159460	1	1.02425e-05	3.24155e-06	3.15977	No
KTI12	0.379055	1	2	0	0	92556	22464	1728	50	42	5457564	2	2.16085e-05	7.69574e-06	2.80786	No
AXIN1	0.379074	1	3	0	0	233604	46008	67500	31	9	2132676	2	1.28422e-05	4.22005e-06	3.04315	No
HEXDC	0.379092	1	2	1	0	153468	36396	48276	50	29	4798332	2	1.3032e-05	6.04377e-06	2.15628	No
H2AFY	0.379132	1	1	0	0	92772	18792	24840	50	17	4350780	1	1.07791e-05	3.90735e-06	2.75868	No
ANKRA2	0.379149	1	1	0	0	86184	15552	51624	34	18	2870424	1	1.16031e-05	6.27085e-06	1.85032	No
GINS1	0.379218	1	1	0	0	55512	8316	38016	41	19	2846772	1	1.80141e-05	6.67423e-06	2.69906	No
CIITA	0.37924	1	5	2	0	302292	68580	102708	50	35	4087692	5	1.65403e-05	8.56229e-06	1.93176	No
BRAP	0.379269	1	3	0	0	165564	26568	63612	4	2	654480	3	1.81199e-05	3.05586e-06	5.92955	No
LRRC18	0.379289	1	1	0	0	73008	11880	9504	50	27	4557492	1	1.36971e-05	5.92431e-06	2.31202	No
MOGAT2	0.37981	1	1	0	0	91152	17388	32508	20	5	1844640	1	1.09707e-05	2.71056e-06	4.04739	No
ARHGEF3	0.379812	1	2	0	1	146340	24408	46764	50	22	3959820	2	1.36668e-05	5.55581e-06	2.45991	No
UGT3A1	0.379876	1	2	0	0	143748	26028	19332	18	3	826848	2	1.39132e-05	3.62824e-06	3.83471	No
TRIM28	0.380043	1	2	0	0	204228	45792	94176	19	5	1821960	2	9.79298e-06	2.7443e-06	3.56848	No
MRPS30	0.380087	1	1	0	0	116856	21924	31212	50	19	4279176	1	8.55754e-06	4.44011e-06	1.92733	No
RFX4	0.380532	1	3	0	0	207900	38124	9504	50	15	1924560	3	1.443e-05	7.79399e-06	1.85143	No
ZNF569	0.381223	1	2	0	0	200016	22572	35748	34	9	1592568	2	9.9992e-06	5.65125e-06	1.76938	No
GSTA1	0.381328	1	1	0	0	63180	9072	55836	50	28	3247992	1	1.58278e-05	8.62071e-06	1.83602	No
CD40LG	0.381805	1	1	0	1	74088	11340	43524	50	22	3277908	1	1.34975e-05	6.7116e-06	2.01107	No
FAM168B	0.38194	1	1	0	0	49356	14148	26028	8	1	614196	1	2.0261e-05	1.62814e-06	12.4442	No
SPIN1	0.382057	1	1	0	0	72684	12528	28836	50	28	4609008	1	1.37582e-05	6.07506e-06	2.2647	No
CCT6B	0.382406	1	2	0	0	145368	26676	79704	46	25	2411640	2	1.37582e-05	1.03664e-05	1.32719	No
PECR	0.382605	1	1	0	0	81864	16632	41904	50	23	4259412	1	1.22154e-05	5.39981e-06	2.26219	No
MAP2	0.382643	1	4	1	0	524556	96228	69336	34	6	1795284	4	7.6255e-06	3.34209e-06	2.28166	No
KRT35	0.383133	1	2	0	0	123444	23976	40500	15	1	663876	2	1.62017e-05	1.50631e-06	10.7559	No
PM20D2	0.383181	1	1	0	0	117504	24084	50976	50	22	5213160	1	8.51035e-06	4.22009e-06	2.01663	No
HIST1H4F	0.383256	1	1	0	0	27000	6696	5292	50	12	1679940	1	3.7037e-05	7.14311e-06	5.185	No
MAK	0.38339	1	2	0	1	174096	28080	105084	18	11	1823364	2	1.14879e-05	6.03281e-06	1.90424	No
TNFRSF10B	0.383823	1	1	0	0	118800	23652	43956	50	14	3878604	1	8.41751e-06	3.60955e-06	2.33201	No
PDPN	0.383873	1	1	0	0	61344	15876	50652	45	28	3727188	1	1.63015e-05	7.51237e-06	2.16996	No
RABEP2	0.383941	1	3	0	1	148176	30780	72468	50	28	3519828	2	2.02462e-05	7.95493e-06	2.54511	No
NSUN6	0.383942	1	2	0	0	129924	22356	74736	20	14	1443204	2	1.53936e-05	9.70064e-06	1.58687	No
MCRS1	0.384007	1	3	1	0	129060	26244	99684	11	8	971028	3	2.3245e-05	8.23869e-06	2.82144	No
ANO7	0.384282	1	4	0	1	253260	54108	127980	44	25	4022676	4	1.5794e-05	6.21477e-06	2.54137	No
HMMR	0.384439	1	2	1	0	210276	24516	71712	39	15	2347920	2	9.51131e-06	6.38863e-06	1.48879	No
CTU2	0.384684	1	2	0	0	129276	27756	79812	50	33	4459752	2	1.54708e-05	7.39951e-06	2.09078	No
AGPAT9	0.384742	1	2	0	0	119556	21384	62964	11	8	1083348	2	1.67286e-05	7.38452e-06	2.26536	No
GALNT16	0.384787	1	2	0	1	152280	28620	93636	50	55	8286948	2	1.31337e-05	6.63694e-06	1.97888	No
C6orf120	0.385102	1	1	0	0	51300	10908	10368	50	23	5239404	1	1.94932e-05	4.38981e-06	4.44055	No
CNTN6	0.385144	1	4	0	0	284040	49356	133596	7	3	754488	4	1.40825e-05	3.97621e-06	3.5417	No
MYL7	0.385186	1	1	0	0	48924	8100	31860	14	1	611064	1	2.04399e-05	1.63649e-06	12.4901	No
ARMC8	0.385234	1	1	0	1	106272	18576	65880	50	18	3573288	1	9.40982e-06	5.03738e-06	1.868	No
ZNF330	0.385467	1	1	0	0	80568	11232	61560	41	17	2893644	1	1.24119e-05	5.87495e-06	2.11268	No
HNRNPM	0.38551	1	2	0	0	196668	39744	95364	40	15	3785940	2	1.01694e-05	3.96203e-06	2.56672	No
E2F6	0.38568	1	1	0	1	78624	12528	36396	50	23	3753756	1	1.27188e-05	6.1272e-06	2.07579	No
PRAMEF12	0.385893	1	2	0	0	132192	24624	11124	15	1	633096	2	1.51295e-05	1.57954e-06	9.57843	No
DDX17	0.386408	1	2	1	0	194724	38124	85212	50	17	3411288	2	1.02709e-05	4.98345e-06	2.06101	No
MYO1B	0.386687	1	2	0	0	305856	43740	160164	21	2	1628424	2	6.53902e-06	1.22818e-06	5.32415	No
HAND2	0.386892	1	1	0	0	44496	7452	7560	34	19	2980152	1	2.24739e-05	6.37551e-06	3.52504	No
CALCOCO2	0.38702	1	1	0	0	129924	14904	84240	50	20	4447548	1	7.69681e-06	4.49686e-06	1.7116	No
CCDC125	0.387136	1	2	0	0	146556	18684	49572	15	1	668628	2	1.36467e-05	1.4956e-06	9.12454	No
TGFBR2	0.38725	1	2	1	0	161568	26028	56700	27	10	1801116	2	1.23787e-05	5.55211e-06	2.22955	No
IMPAD1	0.38733	1	1	0	0	87804	18144	34344	50	18	3313764	1	1.1389e-05	5.43189e-06	2.09669	No
PPP4R1	0.387537	1	2	0	0	265248	42660	150012	50	20	4444092	2	7.54011e-06	4.50036e-06	1.67545	No
ABCE1	0.38764	1	2	0	0	168372	26028	98172	6	4	1073088	2	1.18785e-05	3.72756e-06	3.18666	No
CITED1	0.387847	1	1	0	0	55620	13500	8856	50	19	2428920	1	1.79791e-05	7.82241e-06	2.29842	No
ACVR2A	0.38803	1	2	0	0	143640	22680	71820	9	7	1091016	2	1.39237e-05	6.41604e-06	2.17014	No
LSG1	0.388182	1	3	0	0	184464	29052	93420	13	6	974700	3	1.62633e-05	6.15574e-06	2.64198	No
THBS2	0.388315	1	6	2	2	309204	53676	145476	50	23	2635200	6	1.94047e-05	8.72799e-06	2.22327	No
ERAL1	0.388379	1	2	0	0	117396	24516	71928	7	6	977508	2	1.70364e-05	6.13806e-06	2.77553	No
HAGH	0.38854	1	1	0	0	86616	13500	39960	50	29	4027428	1	1.15452e-05	7.20063e-06	1.60336	No
POLR1D	0.388877	1	1	0	0	70308	10152	31320	50	23	3910896	1	1.42231e-05	5.88101e-06	2.41849	No
NUP98	0.389174	1	4	1	1	491400	99468	203688	22	8	2275668	4	8.14001e-06	3.51545e-06	2.31549	No
TBRG4	0.389654	1	2	0	0	168804	36612	81432	50	29	4440528	2	1.18481e-05	6.53075e-06	1.81419	No
TRPT1	0.389843	1	1	1	0	67176	15228	32076	50	28	4396140	1	1.48863e-05	6.36922e-06	2.33722	No
TMEM140	0.389902	1	1	0	0	48600	11664	4644	23	17	2105892	1	2.05761e-05	8.07259e-06	2.54889	No
SPHK2	0.38994	1	2	0	0	149472	42768	33264	50	25	4271508	2	1.33804e-05	5.85273e-06	2.28618	No
PGAM4	0.390023	1	1	0	0	48600	8532	4212	50	18	2550636	1	2.05761e-05	7.05706e-06	2.91568	No
TXN2	0.390124	1	2	0	0	45144	8964	22356	4	0	188136	2	4.43027e-05	0	NA	No
ZNF501	0.390497	1	1	0	0	78300	9828	2700	50	21	2696760	1	1.27714e-05	7.78712e-06	1.64007	No
KRT84	0.390565	1	3	1	0	161676	33048	49032	14	2	653184	3	1.85556e-05	3.06192e-06	6.06012	No
ZNF804A	0.390639	1	3	1	1	337284	49248	31536	38	12	2140344	2	8.89458e-06	5.60658e-06	1.58646	No
FAM3B	0.390687	1	1	0	1	65340	11124	63936	45	19	2945916	1	1.53046e-05	6.44961e-06	2.37294	No
HMOX1	0.390691	1	1	0	0	77328	16308	47736	18	2	1126116	1	1.29319e-05	1.77602e-06	7.28142	No
UCKL1	0.390804	1	2	0	1	147852	30024	77760	50	32	5512104	2	1.3527e-05	5.80541e-06	2.33008	No
ASAP1	0.390849	1	3	0	1	310284	55836	165132	47	25	3727836	3	9.66856e-06	6.7063e-06	1.44171	No
DAPK3	0.390917	1	2	0	1	124740	22680	69336	50	40	4912164	2	1.60333e-05	8.14305e-06	1.96896	No
VAPA	0.390998	1	1	0	0	80028	14364	40284	50	26	3833784	1	1.24956e-05	6.78181e-06	1.84252	No
FCGRT	0.391216	1	1	0	0	95904	22680	46224	50	14	3046356	1	1.04271e-05	4.59565e-06	2.2689	No
FAM53C	0.391273	1	1	0	0	103788	23544	27324	49	27	4198824	1	9.63503e-06	6.43037e-06	1.49836	No
CDK15	0.391457	1	2	1	0	108000	19764	71496	14	9	999756	2	1.85185e-05	9.0022e-06	2.05711	No
ROBO2	0.391468	1	5	3	1	373896	72900	192780	50	33	3558168	4	1.33727e-05	9.27444e-06	1.44189	No
SEMA4C	0.391905	1	2	1	1	219456	50760	73548	50	18	4434588	2	9.11344e-06	4.059e-06	2.24524	No
HIBCH	0.392232	1	1	0	0	108648	16740	87048	50	23	4477788	1	9.20404e-06	5.13646e-06	1.7919	No
RANBP3	0.392246	1	3	1	0	152496	31320	108972	29	11	2014740	3	1.96726e-05	5.45976e-06	3.60321	No
ACCSL	0.392705	1	2	0	0	158112	26244	83052	15	4	1037664	2	1.26493e-05	3.85481e-06	3.28142	No
FBXO42	0.392885	1	2	0	0	192780	39852	75924	36	21	3450384	2	1.03745e-05	6.08628e-06	1.70458	No
CDH6	0.393001	1	4	1	0	218160	38124	102924	41	24	2487780	4	1.83352e-05	9.64716e-06	1.90058	No
SLC22A10	0.393134	1	2	0	0	146988	28620	13716	17	1	678672	2	1.36066e-05	1.47347e-06	9.23439	No
TAF9B	0.393393	1	1	0	1	68796	13176	46116	16	2	827928	1	1.45357e-05	2.41567e-06	6.01727	No
MTMR12	0.393543	1	2	0	1	210924	31428	98064	50	31	4856652	2	9.48209e-06	6.383e-06	1.48552	No
MAPRE2	0.393615	1	1	0	0	93096	13176	60372	50	24	4620348	1	1.07416e-05	5.19441e-06	2.06791	No
NDST3	0.393713	1	2	1	0	245592	37584	88884	50	22	3700080	2	8.14359e-06	5.94582e-06	1.36963	No
ZBTB11	0.394034	1	3	0	0	293004	48492	77436	27	10	1971000	3	1.02388e-05	5.07357e-06	2.01806	No
LOX	0.394156	1	2	0	0	112752	22680	44172	21	10	1489752	2	1.7738e-05	6.71253e-06	2.64253	No
GPR52	0.394234	1	1	0	0	100116	17172	10260	50	18	4066740	1	9.98841e-06	4.42615e-06	2.25668	No
SRSF3	0.394259	1	3	1	0	44604	8856	36072	3	4	279720	3	6.72585e-05	1.43e-05	4.70339	No
PELI1	0.394361	1	1	0	0	115344	20412	31212	50	21	5088852	1	8.66972e-06	4.12667e-06	2.1009	No
C1QTNF7	0.394399	1	1	0	0	79380	15444	21384	50	25	3789504	1	1.25976e-05	6.59717e-06	1.90955	No
PLA2G5	0.394681	1	1	0	1	38232	6804	30564	25	22	2371140	1	2.61561e-05	9.27824e-06	2.81908	No
PPAP2B	0.394695	1	1	0	0	85968	15120	52920	50	24	4276044	1	1.16322e-05	5.61266e-06	2.0725	No
CUTA	0.39475	1	1	0	0	54432	14580	46008	18	3	923616	1	1.83715e-05	3.2481e-06	5.65608	No
ZNF474	0.394846	1	1	0	0	100872	17388	11448	50	13	2915784	1	9.91355e-06	4.45849e-06	2.22352	No
PEX11B	0.395161	1	1	0	0	67932	16308	7560	50	36	5527440	1	1.47206e-05	6.51296e-06	2.2602	No
MMP8	0.395253	1	2	0	1	131328	20304	66852	14	2	658260	2	1.5229e-05	3.03831e-06	5.01234	No
APTX	0.395464	1	1	0	0	99900	15876	55512	50	15	3379860	1	1.001e-05	4.43805e-06	2.2555	No
RTP4	0.39553	1	1	0	0	68472	11556	10476	50	36	3890484	1	1.46045e-05	9.25335e-06	1.57829	No
OR5K2	0.395747	1	1	0	0	88128	14580	1080	50	13	2088828	1	1.13471e-05	6.22359e-06	1.82325	No
TOMM40	0.395834	1	1	0	0	87588	19224	48600	36	14	2643840	1	1.14171e-05	5.29533e-06	2.15607	No
CEACAM3	0.395958	1	1	0	0	68688	13068	58752	46	27	3838428	1	1.45586e-05	7.03413e-06	2.06971	No
EXOC7	0.396182	1	2	1	0	190944	31644	132948	33	16	3405780	2	1.04743e-05	4.6979e-06	2.22957	No
CAPG	0.396209	1	1	0	0	94392	18468	65880	50	26	4787856	1	1.05941e-05	5.43041e-06	1.95089	No
ZIM3	0.39643	1	2	0	0	136944	16308	27324	14	1	614736	2	1.46045e-05	1.62671e-06	8.97792	No
CPNE4	0.396527	1	2	0	0	155628	25272	99576	38	19	2441880	2	1.28512e-05	7.78089e-06	1.65163	No
PRR11	0.396564	1	1	0	0	95256	17496	51516	39	11	2526984	1	1.0498e-05	4.35302e-06	2.41167	No
ZNF346	0.396759	1	1	0	0	82512	13068	28404	50	40	4783320	1	1.21194e-05	8.36239e-06	1.44928	No
OR6C68	0.396843	1	1	0	0	87156	14256	2376	50	13	2130840	1	1.14737e-05	6.10088e-06	1.88066	No
SDC1	0.397029	1	1	1	1	80352	20412	40608	44	20	3458700	1	1.24452e-05	5.78252e-06	2.15222	No
KCNQ2	0.39711	1	3	0	1	217836	46224	108000	28	9	2221236	3	1.37718e-05	4.0518e-06	3.39894	No
CNTN3	0.397319	1	3	2	2	279612	53784	138888	50	24	3022596	2	1.07292e-05	7.94019e-06	1.35125	No
NSMCE2	0.397786	1	1	0	0	70956	9396	34776	50	39	4842936	1	1.40932e-05	8.05297e-06	1.75007	No
ZEB2	0.39791	1	3	1	0	341604	52056	44496	50	27	4600908	3	8.7821e-06	5.86841e-06	1.4965	No
DBX1	0.39799	1	2	0	0	89532	21924	43200	15	2	659556	2	2.23384e-05	3.03234e-06	7.36671	No
NFE2L1	0.398034	1	2	2	0	203472	39420	32508	50	20	3883032	2	9.82936e-06	5.15061e-06	1.90839	No
HDAC8	0.398253	1	1	0	0	104544	18468	55620	50	20	4235868	1	9.56535e-06	4.72158e-06	2.02588	No
PAMR1	0.398345	1	3	1	0	198612	34992	48384	50	23	3171852	3	1.51048e-05	7.25128e-06	2.08306	No
GGT1	0.398673	1	1	1	0	118584	26892	77436	50	25	3706992	1	8.43284e-06	6.74401e-06	1.25042	No
CECR1	0.398741	1	3	0	0	145692	23220	46656	17	6	725868	3	2.05914e-05	8.26597e-06	2.4911	No
RAD21	0.398882	1	2	0	0	176148	25164	83160	11	3	993600	2	1.13541e-05	3.01932e-06	3.76047	No
CEP57L1	0.398966	1	1	0	0	134676	15984	59508	50	54	8240184	1	7.42523e-06	6.55325e-06	1.13306	No
CRYGA	0.399264	1	1	0	0	49032	7668	31968	15	1	681696	1	2.03948e-05	1.46693e-06	13.9031	No
RALBP1	0.399303	1	2	0	1	170640	24732	68796	50	35	4881816	1	1.17206e-05	7.16946e-06	1.63479	No
NUS1	0.399539	1	1	0	0	80136	15120	29376	50	29	5882436	1	1.24788e-05	4.92993e-06	2.53123	No
CLEC18B	0.399586	1	1	1	0	52164	11232	38880	15	4	1017684	1	1.91703e-05	3.93049e-06	4.87733	No
AMER2	0.399689	1	2	0	0	139644	29916	10584	50	54	8205192	2	1.43221e-05	6.5812e-06	2.17622	No
RAD1	0.399787	1	1	0	0	79488	12204	23760	29	13	2166804	1	1.25805e-05	5.99962e-06	2.09689	No
TMEM51	0.399798	1	1	0	0	68688	13608	8208	50	29	4757400	1	1.45586e-05	6.09577e-06	2.38831	No
NPBWR1	0.399882	1	2	0	0	84564	22032	10152	14	1	603288	2	2.36507e-05	1.65758e-06	14.2682	No
OBP2A	0.399884	1	1	0	0	39960	1512	21924	18	3	697572	1	2.5025e-05	4.30063e-06	5.81892	No
LGALS12	0.400222	1	1	0	0	90504	18792	12420	50	23	4539456	1	1.10492e-05	5.06669e-06	2.18076	No
G2E3	0.400282	1	2	0	0	202932	26136	102924	20	14	2208924	2	9.85552e-06	6.33793e-06	1.55501	No
CSRP3	0.400329	1	1	1	0	53568	9612	26352	19	3	822420	1	1.86679e-05	3.64777e-06	5.11761	No
ASIC5	0.400522	1	1	1	0	142992	20952	79488	50	55	8265132	1	6.9934e-06	6.65446e-06	1.05093	No
SLC25A44	0.400627	1	1	0	1	86832	17604	24408	50	21	4074192	1	1.15165e-05	5.1544e-06	2.2343	No
SPICE1	0.400728	1	2	1	0	235980	41364	114912	50	55	8320968	2	8.47529e-06	6.60981e-06	1.28223	No
RPRD1B	0.400766	1	1	0	0	89532	16416	60696	50	17	3356748	1	1.11692e-05	5.06443e-06	2.20542	No
LANCL1	0.400815	1	1	0	0	110700	18900	19440	50	19	4077108	1	9.03342e-06	4.66017e-06	1.93843	No
OR4P4	0.400948	1	1	0	0	88668	12744	2376	50	12	1784268	1	1.1278e-05	6.72545e-06	1.67692	No
ARRB1	0.401152	1	1	0	0	111564	21600	99684	50	33	5250420	1	8.96346e-06	6.28521e-06	1.42612	No
AKTIP	0.401166	1	1	1	0	76356	14364	36612	50	24	3620376	1	1.30965e-05	6.62915e-06	1.9756	No
TAF9	0.401265	1	1	0	0	60696	12420	14580	15	1	626940	1	1.64756e-05	1.59505e-06	10.3292	No
C18orf21	0.401403	1	1	0	0	63072	8532	30888	50	33	4026888	1	1.58549e-05	8.19491e-06	1.93472	No
NOL7	0.401423	1	1	0	0	72252	11340	53244	50	29	4178196	1	1.38404e-05	6.94079e-06	1.99407	No
MXD3	0.401478	1	1	0	0	55296	11340	32076	50	20	3251016	1	1.80845e-05	6.15192e-06	2.93965	No
SYT12	0.401495	1	1	0	0	113508	23220	53784	33	13	3325968	1	8.80995e-06	3.90864e-06	2.25397	No
FPGT	0.401495	1	1	0	0	138132	16956	6372	50	21	4440852	1	7.23945e-06	4.72882e-06	1.53092	No
PDYN	0.401521	1	1	0	0	69336	13284	20844	17	1	800604	1	1.44225e-05	1.24906e-06	11.5467	No
OR2AE1	0.40163	1	1	0	0	88128	16848	11772	22	2	1042956	1	1.13471e-05	1.91763e-06	5.91728	No
RASSF8	0.401738	1	1	0	0	101412	13824	13824	50	32	4587192	1	9.86077e-06	6.97595e-06	1.41354	No
MAGEA3	0.401747	1	1	0	0	66420	11016	972	50	11	1650456	1	1.50557e-05	6.66482e-06	2.25898	No
SLC41A2	0.401926	1	1	0	0	137376	24624	60372	42	14	3271320	1	7.27929e-06	4.27962e-06	1.70092	No
PEX2	0.401969	1	1	0	0	86508	12636	4644	50	27	3996324	1	1.15596e-05	6.75621e-06	1.71096	No
HARBI1	0.402015	1	1	0	0	95472	17928	15984	50	13	2858220	1	1.04743e-05	4.54829e-06	2.30291	No
ADAD1	0.402036	1	2	0	0	159732	26784	82080	15	1	692928	2	1.2521e-05	1.44315e-06	8.67613	No
THAP10	0.402092	1	1	0	0	68580	15012	5184	50	18	3158352	1	1.45815e-05	5.69917e-06	2.55853	No
SLC35B3	0.402201	1	1	0	0	110484	19764	61344	50	25	4187700	1	9.05108e-06	5.96986e-06	1.51613	No
LIMK2	0.402422	1	2	0	0	212220	38556	107136	50	19	3893076	2	9.42418e-06	4.88046e-06	1.931	No
ADK	0.402452	1	1	0	0	103032	16092	64908	50	32	5006556	1	9.70572e-06	6.39162e-06	1.51851	No
CYP4F3	0.402556	1	2	0	0	142128	26676	98280	19	4	1064124	2	1.40718e-05	3.75896e-06	3.74354	No
KRTAP10-8	0.402621	1	1	0	0	57348	11556	10368	15	1	613764	1	1.74374e-05	1.62929e-06	10.7024	No
NT5DC1	0.40277	1	1	1	0	127872	19872	56160	47	23	3984120	1	7.82032e-06	5.77292e-06	1.35466	No
ZNF160	0.402857	1	3	0	0	233280	32076	44604	24	6	1074816	3	1.28601e-05	5.58235e-06	2.3037	No
C1QL2	0.402926	1	1	1	0	75060	18252	10152	50	10	1967004	1	1.33227e-05	5.08387e-06	2.62058	No
LRRC61	0.40309	1	1	0	0	67716	16524	6588	49	21	3940488	1	1.47676e-05	5.32929e-06	2.77102	No
SH3GLB1	0.403255	1	1	1	0	102384	16200	47412	50	18	3438288	1	9.76715e-06	5.23516e-06	1.86568	No
ADH4	0.403294	1	1	0	0	103572	19872	10800	50	18	3160728	1	9.65512e-06	5.69489e-06	1.6954	No
OR14A16	0.40345	1	1	0	0	85428	15012	3348	15	1	828792	1	1.17058e-05	1.20658e-06	9.70164	No
PUS7L	0.403606	1	2	0	0	201204	26244	42552	50	19	2653668	2	9.94016e-06	7.1599e-06	1.38831	No
TAS2R5	0.403734	1	1	0	0	82944	14256	6588	50	26	3783996	1	1.20563e-05	6.87104e-06	1.75466	No
CDKN1A	0.403921	1	1	1	0	43308	10692	10368	18	7	1331748	1	2.30904e-05	5.25625e-06	4.39295	No
CLPB	0.404098	1	3	0	1	195696	33696	96768	50	22	2990844	2	1.53299e-05	7.35578e-06	2.08406	No
ACOT7	0.404121	1	2	2	0	123768	26244	80460	50	32	5364576	2	1.61593e-05	5.96506e-06	2.70899	No
ZNF207	0.404211	1	1	0	0	131544	28836	94176	50	16	3856788	1	7.60202e-06	4.14853e-06	1.83246	No
RPAIN	0.404213	1	1	0	0	66528	9828	38448	50	34	4224852	1	1.50313e-05	8.04762e-06	1.86779	No
AP5S1	0.404315	1	1	0	0	52380	12744	12420	50	54	8189856	1	1.90913e-05	6.59352e-06	2.89546	No
SRPX	0.405305	1	1	0	0	120744	23112	87480	50	17	5038200	1	8.28199e-06	3.37422e-06	2.45449	No
CREB1	0.405316	1	1	1	0	91800	19008	55512	50	24	4032072	1	1.08932e-05	5.95227e-06	1.8301	No
OR4X1	0.405586	1	1	0	0	83592	15552	2484	15	1	828468	1	1.19629e-05	1.20705e-06	9.91085	No
COPS6	0.405983	1	1	0	0	83268	14904	67716	43	21	3960468	1	1.20094e-05	5.3024e-06	2.2649	No
CA11	0.40603	1	1	0	0	86616	19980	2808	50	37	4803300	1	1.15452e-05	7.70304e-06	1.49879	No
P2RY14	0.406049	1	1	0	0	95364	14472	6372	49	22	3538080	1	1.04861e-05	6.21806e-06	1.6864	No
HIST1H1B	0.406217	1	1	0	0	58968	14580	4320	50	20	3076596	1	1.69584e-05	6.50069e-06	2.6087	No
RSRC1	0.406223	1	1	0	0	87372	14472	46008	50	18	3708936	1	1.14453e-05	4.85314e-06	2.35833	No
SLC1A3	0.406283	1	2	0	1	142236	27972	46656	50	29	3284820	2	1.40611e-05	8.82849e-06	1.5927	No
FAM21A	0.406283	1	1	0	0	76248	13284	49140	50	29	4674888	1	1.31151e-05	6.20336e-06	2.11419	No
DDHD1	0.406325	1	3	0	0	238356	44496	89532	20	8	1720980	3	1.25862e-05	4.64851e-06	2.70758	No
EIF2AK3	0.406356	1	2	0	0	289440	44820	66636	50	20	4308552	2	6.90989e-06	4.64193e-06	1.48858	No
LRIT3	0.406375	1	1	0	0	122364	23112	27216	50	16	3733236	1	8.17234e-06	4.28583e-06	1.90683	No
B4GALT2	0.406481	1	1	0	1	100116	22140	27648	42	19	3092688	1	9.98841e-06	6.14352e-06	1.62584	No
CNGB3	0.406619	1	3	0	2	215460	36396	143208	16	3	782352	3	1.39237e-05	3.83459e-06	3.63108	No
OR7A17	0.406629	1	1	0	0	83484	16956	1836	16	1	787428	1	1.19783e-05	1.26996e-06	9.43208	No
TMEM229B	0.407059	1	1	0	0	45252	9180	10260	50	24	3617784	1	2.20985e-05	6.6339e-06	3.33115	No
HNRNPH3	0.407145	1	1	0	0	95256	16956	40608	50	21	4349592	1	1.0498e-05	4.82804e-06	2.17439	No
BUD13	0.407145	1	2	0	0	169236	31428	42552	31	16	2722896	2	1.18178e-05	5.8761e-06	2.01117	No
FAS	0.407269	1	1	0	0	95256	13608	52488	33	12	2227284	1	1.0498e-05	5.38773e-06	1.94851	No
SEMA4A	0.407273	1	2	0	1	202824	44064	42336	50	20	3392280	2	9.86077e-06	5.89574e-06	1.67252	No
ABCG5	0.407332	1	2	0	0	169776	34236	90504	19	3	1102032	2	1.17802e-05	2.72224e-06	4.3274	No
SF1	0.407342	1	2	0	0	189432	36720	79920	20	5	1604988	2	1.05579e-05	3.11529e-06	3.38905	No
UBA3	0.407637	1	2	0	1	128412	21924	103464	6	3	696708	2	1.55749e-05	4.30596e-06	3.61705	No
CRIP2	0.407799	1	1	0	1	56268	11448	46764	50	18	4064904	1	1.77721e-05	4.42815e-06	4.01344	No
GYG1	0.408003	1	1	1	0	102168	15120	61992	50	29	4738824	1	9.7878e-06	6.11966e-06	1.5994	No
FGF1	0.408109	1	1	0	0	43524	6804	13716	50	30	2763288	1	2.29758e-05	1.08566e-05	2.11629	No
TM4SF1	0.408438	1	1	0	0	54972	10800	36720	19	12	1547100	1	1.81911e-05	7.75645e-06	2.34528	No
ASB14	0.408662	1	1	0	0	83592	14364	40068	50	23	3666492	1	1.19629e-05	6.27303e-06	1.90703	No
C22orf31	0.408687	1	1	0	0	80352	13932	21816	50	18	2869236	1	1.24452e-05	6.27345e-06	1.9838	No
PRPS1	0.408716	1	1	0	1	88884	15012	50328	50	24	3905064	1	1.12506e-05	6.14587e-06	1.8306	No
RNGTT	0.408894	1	2	1	0	168480	25272	86616	41	27	3452328	2	1.18708e-05	7.82081e-06	1.51785	No
UGT2B11	0.40893	1	1	0	0	138672	21168	46224	27	8	2631852	1	7.21126e-06	3.03968e-06	2.37237	No
HN1	0.409045	1	2	2	0	52272	6696	30888	7	3	313092	2	3.82614e-05	9.58185e-06	3.99311	No
TYR	0.409461	1	2	0	0	137484	22140	20628	14	1	613872	2	1.45471e-05	1.629e-06	8.93009	No
SLC22A8	0.409615	1	2	0	0	145044	30672	40500	16	3	889056	2	1.37889e-05	3.37437e-06	4.08637	No
FBXO48	0.409689	1	1	1	0	45468	5076	14040	28	19	1507248	1	2.19935e-05	1.26058e-05	1.74472	No
SIN3A	0.409743	1	4	2	0	345600	57564	129276	50	25	3463020	4	1.15741e-05	7.21913e-06	1.60325	No
TMEM53	0.409938	1	2	1	0	71172	18468	26028	11	5	704484	2	2.81009e-05	7.09739e-06	3.95933	No
SMARCD3	0.410315	1	1	0	0	135432	25596	94176	17	8	2340360	1	7.38378e-06	3.41828e-06	2.16009	No
U2AF1	0.410386	1	1	0	1	69984	10692	59508	50	22	4236192	1	1.4289e-05	5.19334e-06	2.7514	No
GPR85	0.410413	1	1	0	0	101520	18684	9504	50	22	3187620	1	9.85028e-06	6.9017e-06	1.42722	No
CALHM1	0.410475	1	2	0	0	91692	20736	16956	41	14	2000376	2	2.18122e-05	6.99868e-06	3.11661	No
CREG1	0.410606	1	1	0	0	57564	14040	31212	13	3	809136	1	1.7372e-05	3.70766e-06	4.68543	No
YWHAH	0.410647	1	1	0	0	69120	10908	10368	44	22	3777192	1	1.44676e-05	5.82443e-06	2.48395	No
HNRNPH2	0.410689	1	1	0	0	125172	21384	0	50	16	3913164	1	7.98901e-06	4.08876e-06	1.95389	No
AQP5	0.410832	1	1	0	0	68580	17604	17172	48	14	3043548	1	1.45815e-05	4.59989e-06	3.16997	No
ACTL6B	0.411006	1	1	0	0	115452	22896	51948	45	11	2656368	1	8.66161e-06	4.14099e-06	2.09167	No
DRAXIN	0.411235	1	1	0	0	93096	20304	14256	50	54	8199252	1	1.07416e-05	6.58597e-06	1.63098	No
KLHL32	0.411301	1	2	0	0	176040	30996	25812	50	24	3161052	2	1.13611e-05	7.59241e-06	1.49637	No
TFDP2	0.411697	1	1	0	0	113184	18252	72900	50	30	5397300	1	8.83517e-06	5.55833e-06	1.58954	No
LAMB3	0.411946	1	3	0	1	317088	62964	143640	26	6	1947780	3	9.4611e-06	3.08043e-06	3.07136	No
HCAR1	0.4121	1	1	0	0	95148	17280	4320	50	54	8186292	1	1.05099e-05	6.59639e-06	1.59329	No
DKKL1	0.41212	1	1	0	0	65124	13608	34236	50	26	4259412	1	1.53553e-05	6.10413e-06	2.51556	No
ENTHD2	0.412141	1	2	0	0	137052	33372	59400	50	54	8257464	1	1.4593e-05	6.53954e-06	2.2315	No
SERPINB8	0.412282	1	1	0	0	106704	15768	70308	34	15	3113964	1	9.37172e-06	4.81701e-06	1.94555	No
PIP4K2C	0.412483	1	1	0	1	115452	20844	54864	50	14	4084344	1	8.66161e-06	3.42772e-06	2.52693	No
RASSF2	0.41259	1	1	0	0	89424	16524	59724	45	20	3750192	1	1.11827e-05	5.33306e-06	2.09686	No
RANGAP1	0.412877	1	2	1	1	146556	31968	95472	50	35	4378644	2	1.36467e-05	7.99334e-06	1.70725	No
TFPI	0.412918	1	1	0	0	99576	13068	53892	36	11	2401488	1	1.00426e-05	4.58049e-06	2.19247	No
MAB21L1	0.412922	1	1	0	0	99144	17496	13068	50	30	4602312	1	1.00863e-05	6.51846e-06	1.54735	No
TAAR1	0.413223	1	1	0	0	96876	13284	6588	17	2	1002888	1	1.03225e-05	1.99424e-06	5.17614	No
TMEM163	0.413595	1	1	0	0	72900	15012	52596	30	7	1510164	1	1.37174e-05	4.63526e-06	2.95937	No
UGT1A1	0.413667	1	1	0	0	78192	15120	1620	50	27	3945888	1	1.2789e-05	6.84257e-06	1.86904	No
METTL16	0.414093	1	1	0	0	156600	25812	61344	50	54	8251848	1	6.3857e-06	6.54399e-06	0.975811	No
FUT3	0.414453	1	1	0	1	86076	18360	12420	42	16	3247236	1	1.16176e-05	4.92727e-06	2.35783	No
IL18RAP	0.414764	1	2	0	0	162324	26136	81000	50	28	2997648	2	1.2321e-05	9.34066e-06	1.31908	No
GPX5	0.414875	1	1	0	0	62856	9072	30564	22	7	1225800	1	1.59094e-05	5.71056e-06	2.78596	No
KCNK7	0.414905	1	1	0	0	85752	24300	16848	50	27	3560328	1	1.16615e-05	7.58357e-06	1.53774	No
YTHDF1	0.415029	1	2	0	0	152820	28620	37692	20	6	1375596	2	1.30873e-05	4.36175e-06	3.00047	No
MECR	0.415034	1	1	0	0	99036	22140	56052	43	18	3512268	1	1.00973e-05	5.12489e-06	1.97025	No
STRN3	0.415084	1	3	0	0	214056	37368	117720	10	1	650052	3	1.4015e-05	1.53834e-06	9.11049	No
RASGRP2	0.415444	1	2	1	0	165240	32400	104652	39	26	4311036	2	1.21036e-05	6.03103e-06	2.00689	No
APBB2	0.415463	1	2	2	0	201636	37368	67824	46	24	4165776	2	9.91886e-06	5.76123e-06	1.72166	No
APC	0.415619	1	7	1	1	787860	133596	72252	50	33	4250664	7	8.88483e-06	7.76349e-06	1.14444	No
CYB5R1	0.415703	1	1	0	0	81216	17928	53892	20	11	2049840	1	1.23128e-05	5.36627e-06	2.29449	No
DNPEP	0.41593	1	1	1	1	129708	27756	84348	50	21	4128732	1	7.70962e-06	5.08631e-06	1.51576	No
PRPSAP1	0.415999	1	1	0	0	99036	18792	60588	50	20	4562784	1	1.00973e-05	4.38329e-06	2.3036	No
C4orf27	0.41601	1	1	0	0	98280	14148	53892	50	25	3616596	1	1.0175e-05	6.91258e-06	1.47196	No
IL17F	0.416055	1	1	0	0	44496	8640	24084	22	8	1087452	1	2.24739e-05	7.35665e-06	3.05492	No
MTFR1L	0.416099	1	1	0	0	81756	12960	8532	50	54	8186184	1	1.22315e-05	6.59648e-06	1.85425	No
DNAJC8	0.416151	1	1	1	0	73008	9288	44820	27	20	3056616	1	1.36971e-05	6.54318e-06	2.09334	No
PSMB5	0.416321	1	1	0	0	69876	15660	17604	50	27	4466772	1	1.43111e-05	6.04463e-06	2.36757	No
RPL5	0.416524	1	1	0	0	83808	12744	13608	18	3	1171260	1	1.1932e-05	2.56134e-06	4.65851	No
POU4F2	0.416766	1	2	0	0	97956	21060	16308	14	1	608472	2	2.04173e-05	1.64346e-06	12.4234	No
NAT8	0.416939	1	1	0	0	60912	12960	3348	48	29	3166776	1	1.64171e-05	9.15758e-06	1.79274	No
SDR16C5	0.417009	1	1	0	0	85860	14580	40608	50	25	3720384	1	1.16469e-05	6.71974e-06	1.73323	No
RASL11A	0.417092	1	1	0	0	65664	13068	24084	50	32	4956552	1	1.5229e-05	6.4561e-06	2.35886	No
ATF4	0.417092	1	1	0	0	97308	16740	2376	50	23	4160160	1	1.02766e-05	5.52863e-06	1.8588	No
RGS7BP	0.417099	1	1	1	0	71928	11448	44388	36	15	2458080	1	1.39028e-05	6.10232e-06	2.27828	No
RAB3GAP2	0.417137	1	3	0	0	380160	64692	177444	12	4	1423656	3	7.89141e-06	2.80967e-06	2.80866	No
ASNSD1	0.417411	1	1	0	0	179496	29160	21924	50	21	4435668	1	5.57115e-06	4.73435e-06	1.17675	No
PCTP	0.417435	1	1	0	0	60156	9504	40392	46	16	1968624	1	1.66234e-05	8.1275e-06	2.04533	No
PGAM2	0.417458	1	1	0	0	69120	13176	20844	50	16	2991492	1	1.44676e-05	5.3485e-06	2.70498	No
NEK4	0.417706	1	2	0	0	221508	36396	86076	27	14	2639088	2	9.02902e-06	5.30486e-06	1.70203	No
TUBAL3	0.417716	1	2	0	0	121500	23112	35316	16	3	757404	2	1.64609e-05	3.9609e-06	4.15585	No
CTNNA3	0.417776	1	3	0	2	250020	40824	101844	29	14	1845504	3	1.1999e-05	7.586e-06	1.58173	No
CD27	0.417908	1	1	0	0	70632	13716	5724	29	14	2408184	1	1.41579e-05	5.81351e-06	2.43534	No
TXNDC5	0.418118	1	1	0	0	105300	19872	0	50	21	4877928	1	9.49668e-06	4.30511e-06	2.20591	No
NOP58	0.418135	1	1	0	0	133272	21384	145368	50	17	4350780	1	7.50345e-06	3.90735e-06	1.92035	No
RHOXF1	0.418459	1	1	0	0	50544	9720	17280	50	27	4244832	1	1.97847e-05	6.36068e-06	3.11048	No
NSMF	0.418567	1	2	1	0	143856	27540	82728	50	55	8274960	2	1.39028e-05	6.64656e-06	2.09173	No
PRSS50	0.4187	1	1	0	0	102492	22572	41904	50	23	4401972	1	9.75686e-06	5.22493e-06	1.86737	No
SPINK5	0.419203	1	3	0	2	299268	38988	280260	20	14	2208924	3	1.00245e-05	6.33793e-06	1.58166	No
OCLN	0.419238	1	1	0	0	142884	22680	48708	50	18	4635252	1	6.99868e-06	3.88328e-06	1.80226	No
IDI1	0.419387	1	1	0	0	75924	10044	6804	50	44	4900932	1	1.31711e-05	8.97788e-06	1.46706	No
IL3	0.419532	1	1	0	1	42012	7560	39960	20	7	993168	1	2.38027e-05	7.04815e-06	3.37716	No
TRAPPC8	0.419568	1	3	0	1	399924	65340	154548	50	55	8384580	3	7.50143e-06	6.55966e-06	1.14357	No
OR6C1	0.419745	1	1	0	0	87372	14040	2376	50	13	1735884	1	1.14453e-05	7.48898e-06	1.52829	No
HTR3B	0.419979	1	1	0	0	122040	21168	48708	46	11	2881872	1	8.19403e-06	3.81696e-06	2.14674	No
R3HDM1	0.42002	1	3	0	2	297648	52488	146772	28	13	1917108	3	1.0079e-05	6.78105e-06	1.48635	No
ARHGEF37	0.420078	1	2	0	0	183060	35964	75600	48	42	5937300	2	1.09254e-05	7.07392e-06	1.54446	No
STK36	0.42016	1	3	2	0	351108	75060	160920	50	23	4380588	3	8.54438e-06	5.25044e-06	1.62737	No
IGSF5	0.420356	1	1	0	0	95472	19008	46548	50	11	2626776	1	1.04743e-05	4.18764e-06	2.50123	No
WFIKKN1	0.42046	1	3	0	0	144288	33588	16308	50	21	2839536	2	2.07917e-05	7.39557e-06	2.81138	No
HIST1H3C	0.420786	1	1	0	0	35964	8424	7560	43	16	2338848	1	2.78056e-05	6.84097e-06	4.06456	No
SLC25A39	0.421356	1	1	0	1	91260	23112	50976	50	26	5066928	1	1.09577e-05	5.13131e-06	2.13546	No
PSMB9	0.421992	1	1	0	0	57564	13716	55404	15	1	694332	1	1.7372e-05	1.44023e-06	12.0619	No
TMEM11	0.422009	1	1	0	0	52056	10476	15012	50	21	3049920	1	1.92101e-05	6.88543e-06	2.78996	No
CPEB2	0.422251	1	1	1	0	146772	26892	50112	50	23	3902796	1	6.81329e-06	5.89321e-06	1.15613	No
SOX2	0.42237	1	2	0	0	84996	18036	756	50	27	2543076	2	2.35305e-05	1.06171e-05	2.21629	No
FLVCR1	0.422549	1	2	1	0	147744	32400	50328	50	26	3299616	2	1.35369e-05	7.8797e-06	1.71795	No
THEMIS2	0.42264	1	2	0	0	173664	34128	36072	50	54	8234892	2	1.15165e-05	6.55746e-06	1.75624	No
BTN3A2	0.422892	1	1	0	1	90612	17928	44172	50	24	4150656	1	1.10361e-05	5.78222e-06	1.90862	No
HEMGN	0.422941	1	1	1	0	137268	19872	10476	41	10	2637684	1	7.28502e-06	3.7912e-06	1.92156	No
SLC25A5	0.422976	1	1	1	0	80676	16848	30996	50	15	3286440	1	1.23953e-05	4.56421e-06	2.71575	No
TAS2R42	0.422978	1	1	0	0	88776	13284	1728	50	13	1922832	1	1.12643e-05	6.76086e-06	1.66611	No
WDR89	0.423068	1	1	0	0	108756	16956	3996	50	43	5522688	1	9.19489e-06	7.78606e-06	1.18094	No
MAGEC1	0.423159	1	5	4	0	312012	62208	17388	17	5	722412	5	1.6025e-05	6.92126e-06	2.31533	No
PPP2R2A	0.423247	1	1	0	0	118800	15120	58104	50	30	5577012	1	8.41751e-06	5.37922e-06	1.56482	No
ATP10B	0.423312	1	3	1	0	402624	71064	140184	23	7	2202228	3	7.45112e-06	3.1786e-06	2.34415	No
MDM2	0.423581	1	1	1	0	140724	20412	68796	50	31	4615164	1	7.10611e-06	6.71699e-06	1.05793	No
STMN4	0.423709	1	1	0	0	61884	8424	31860	23	11	1826820	1	1.61593e-05	6.02139e-06	2.68364	No
TEFM	0.423802	1	1	0	0	101304	15660	23760	50	54	8204112	1	9.87128e-06	6.58207e-06	1.49972	No
INPPL1	0.424078	1	6	0	0	330480	73224	152712	2	0	519372	5	1.81554e-05	0	NA	No
DUSP21	0.424146	1	1	0	0	52488	9828	3024	50	11	1968840	1	1.9052e-05	5.58705e-06	3.41003	No
RMDN1	0.424249	1	1	0	0	87048	14796	76572	50	54	8256060	1	1.14879e-05	6.54065e-06	1.75639	No
GDPD1	0.424693	1	1	0	0	91044	14256	85968	28	7	1642248	1	1.09837e-05	4.26245e-06	2.57685	No
LRRC40	0.424883	1	2	1	0	169344	26028	80460	22	5	1078920	2	1.18103e-05	4.63426e-06	2.54847	No
TMOD4	0.425043	1	1	0	0	96768	15336	69444	50	23	4404024	1	1.0334e-05	5.2225e-06	1.97875	No
NIPSNAP3B	0.425121	1	1	0	1	68148	12204	34776	50	22	3026916	1	1.46739e-05	7.26812e-06	2.01895	No
PAQR8	0.425122	1	1	0	0	95688	19332	1728	50	20	3981420	1	1.04506e-05	5.02333e-06	2.08042	No
IDH3G	0.425202	1	2	0	0	110808	23652	79056	17	4	922104	2	1.80492e-05	4.33791e-06	4.16082	No
RHOV	0.42544	1	1	0	1	57024	11988	15660	50	27	2595996	1	1.75365e-05	1.04006e-05	1.6861	No
SLC35G5	0.425479	1	1	0	0	85752	24084	6912	50	54	8195688	1	1.16615e-05	6.58883e-06	1.76989	No
UVSSA	0.425597	1	2	1	0	193860	36180	73548	50	55	8274420	2	1.03167e-05	6.64699e-06	1.55209	No
GPI	0.42566	1	1	0	0	152820	29052	129816	25	4	2365416	1	6.54365e-06	1.69103e-06	3.86961	No
PPP1R8	0.425932	1	1	0	0	87588	18252	42984	50	32	5529384	1	1.14171e-05	5.78726e-06	1.9728	No
CHEK2	0.426063	1	2	0	0	150768	25488	65880	22	16	1868400	2	1.32654e-05	8.56348e-06	1.54907	No
VSTM1	0.426371	1	1	0	0	64692	12096	73224	15	1	667332	1	1.54579e-05	1.4985e-06	10.3155	No
CHRDL2	0.42655	1	2	0	0	120096	20412	50760	50	40	4775760	2	1.66533e-05	8.37563e-06	1.98831	No
CHRDL1	0.426692	1	1	0	0	128844	19980	55512	50	25	5158620	1	7.76132e-06	4.84626e-06	1.60151	No
GPCPD1	0.426755	1	2	0	0	189216	28836	126252	3	0	696492	2	1.05699e-05	0	NA	No
NGEF	0.4271	1	2	1	0	194616	32076	88452	34	15	3211056	2	1.02766e-05	4.67136e-06	2.19993	No
PPP1R3A	0.427113	1	4	0	0	317088	46764	37044	14	1	654912	4	1.26148e-05	1.52692e-06	8.26158	No
CHMP4C	0.427232	1	1	0	0	65556	10260	26676	50	29	3934440	1	1.52541e-05	7.37081e-06	2.06953	No
COX10	0.427242	1	2	1	0	117612	26244	48708	16	4	801252	2	1.70051e-05	4.99219e-06	3.40634	No
MIS18A	0.42747	1	1	0	0	65340	10476	26676	50	54	8201844	1	1.53046e-05	6.58389e-06	2.32455	No
SESTD1	0.427498	1	2	0	1	196344	29484	93096	49	35	4232952	2	1.01862e-05	8.26846e-06	1.23193	No
TNR	0.427509	1	5	1	1	367632	72684	188352	12	3	1047060	4	1.36006e-05	2.86517e-06	4.74687	No
MBL2	0.427528	1	1	0	0	66744	13932	35100	14	1	620136	1	1.49826e-05	1.61255e-06	9.29126	No
P2RX1	0.427705	1	1	0	0	108972	20628	74304	47	21	3866184	1	9.17667e-06	5.43171e-06	1.68946	No
DHRSX	0.427799	1	1	0	0	88452	19116	19440	50	43	5100300	1	1.13056e-05	8.43088e-06	1.34097	No
CABS1	0.427812	1	1	0	0	107892	20412	1404	50	54	8186508	1	9.26853e-06	6.59622e-06	1.40513	No
OR6N2	0.428059	1	1	0	0	87372	15660	756	50	15	2277504	1	1.14453e-05	6.58616e-06	1.73778	No
C7orf25	0.428207	1	1	0	0	119124	19656	3456	50	17	3473496	1	8.39461e-06	4.8942e-06	1.71522	No
ATP6AP2	0.428317	1	1	0	1	102708	20412	69444	50	16	3637656	1	9.73634e-06	4.39844e-06	2.21359	No
ANK2	0.428493	1	10	3	0	1079892	202500	217944	50	39	5085396	9	9.26019e-06	7.66902e-06	1.20748	No
ITGAD	0.428565	1	4	1	2	312120	64368	184464	30	17	2191320	4	1.28156e-05	7.75788e-06	1.65194	No
RNF167	0.428667	1	1	1	0	87372	19548	33372	44	20	3274884	1	1.14453e-05	6.10709e-06	1.8741	No
DEGS1	0.428706	1	1	0	0	91800	13176	21924	11	4	1324188	1	1.08932e-05	3.02072e-06	3.60618	No
VEPH1	0.428736	1	2	0	0	238572	35100	97524	38	20	2997756	2	8.38321e-06	6.67166e-06	1.25654	No
TDP2	0.428759	1	1	0	0	102060	15552	47736	50	17	3620160	1	9.79816e-06	4.69593e-06	2.08652	No
CCNH	0.42882	1	1	1	0	91692	13284	61020	50	27	4609224	1	1.09061e-05	5.85782e-06	1.8618	No
CSRNP1	0.428874	1	2	0	0	158220	32940	28296	11	3	994896	2	1.26406e-05	3.01539e-06	4.19204	No
SPG21	0.429097	1	1	0	0	86400	13716	48924	11	1	827172	1	1.15741e-05	1.20894e-06	9.57375	No
TAF4B	0.429154	1	2	1	0	227664	53352	103140	44	20	3402972	2	8.78488e-06	5.87722e-06	1.49473	No
RGL1	0.429364	1	3	0	3	221292	39204	96984	15	9	1279908	3	1.35567e-05	7.03176e-06	1.92793	No
KLK12	0.429625	1	1	0	0	73440	13284	52596	39	15	3028752	1	1.36166e-05	4.95253e-06	2.74941	No
TPTE2	0.429792	1	1	0	0	125280	18792	80352	34	7	2365308	1	7.98212e-06	2.95945e-06	2.69717	No
PGLYRP1	0.429886	1	1	0	0	52380	11448	26352	18	3	900828	1	1.90913e-05	3.33027e-06	5.73265	No
SMARCA5	0.430072	1	2	0	0	298728	42444	146016	15	0	1132056	2	6.69505e-06	0	NA	No
ZBTB20	0.430119	1	2	0	0	183492	35424	19980	50	24	3743604	2	1.08997e-05	6.41093e-06	1.70017	No
GALNT6	0.430255	1	2	1	0	170964	30888	65340	50	25	3458052	2	1.16984e-05	7.2295e-06	1.61814	No
OR7C1	0.430601	1	1	0	0	86184	17820	12744	16	1	799200	1	1.16031e-05	1.25125e-06	9.27318	No
FNBP4	0.430646	1	2	1	0	252396	48384	115884	50	20	3879252	2	7.92406e-06	5.15563e-06	1.53697	No
HNRNPK	0.430832	1	2	0	1	130356	23652	90504	13	6	1013580	2	1.53426e-05	5.91961e-06	2.59183	No
CDK7	0.430873	1	1	0	0	90288	14796	84348	39	20	2861136	1	1.10757e-05	6.99023e-06	1.58445	No
OR6B3	0.430935	1	1	0	0	67824	13932	9180	18	2	815076	1	1.4744e-05	2.45376e-06	6.00876	No
XPA	0.431473	1	1	0	0	77328	11448	39312	50	25	4375404	1	1.29319e-05	5.71376e-06	2.2633	No
ATP2A2	0.431557	1	2	1	0	284256	54972	127980	31	18	4044060	2	7.03591e-06	4.45097e-06	1.58076	No
AGT	0.431623	1	2	0	0	128844	28620	36072	3	1	564624	2	1.55226e-05	1.77109e-06	8.76446	No
NCLN	0.431666	1	2	0	1	148824	33912	81756	43	16	3695544	2	1.34387e-05	4.32954e-06	3.10396	No
NTN5	0.431717	1	1	0	0	126684	32076	8748	50	23	4476060	1	7.89366e-06	5.13845e-06	1.53619	No
TBC1D22B	0.431734	1	2	1	2	141048	22896	71712	33	21	2557008	2	1.41796e-05	8.21272e-06	1.72654	No
POLR1A	0.431911	1	5	1	3	467532	84024	195480	50	23	3668328	5	1.06945e-05	6.26989e-06	1.70569	No
RNASE11	0.432026	1	1	0	0	56916	7884	13068	18	5	796716	1	1.75698e-05	6.27576e-06	2.79962	No
MUC1	0.432096	1	1	0	0	88452	13932	59940	50	16	3150900	1	1.13056e-05	5.07791e-06	2.22642	No
CERS3	0.43295	1	1	0	0	103032	14148	59616	50	54	8238456	1	9.70572e-06	6.55463e-06	1.48074	No
PRKAR2A	0.432979	1	1	0	0	111780	19440	73008	50	29	4694112	1	8.94614e-06	6.17795e-06	1.44808	No
DDX3X	0.432982	1	3	0	0	186300	30780	128628	8	4	795636	3	1.61031e-05	5.02742e-06	3.20304	No
TMEM255B	0.433259	1	1	1	0	84780	21168	60048	50	55	8245908	1	1.17952e-05	6.66997e-06	1.76841	No
MSANTD4	0.433289	1	1	0	0	99900	12204	4320	50	54	8181216	1	1.001e-05	6.60049e-06	1.51656	No
GRAMD2	0.433356	1	1	0	1	97524	17496	62964	50	27	3326184	1	1.02539e-05	8.11741e-06	1.2632	No
PI15	0.43336	1	1	0	0	70740	13176	44496	50	26	3477708	1	1.41363e-05	7.47619e-06	1.89084	No
GPBP1L1	0.433615	1	1	0	0	129924	23976	76572	50	19	4567104	1	7.69681e-06	4.16019e-06	1.85011	No
EID2	0.433817	1	1	0	0	49356	9720	9612	50	25	3858624	1	2.0261e-05	6.47899e-06	3.12718	No
TAS2R60	0.43384	1	1	0	0	86832	16524	0	50	15	2277612	1	1.15165e-05	6.58585e-06	1.74867	No
FAHD2B	0.433951	1	1	1	0	64476	13176	37476	16	9	1358316	1	1.55096e-05	6.62585e-06	2.34078	No
ALAS2	0.434217	1	2	0	0	166104	33264	70740	18	2	816048	2	1.20406e-05	2.45084e-06	4.91287	No
PROP1	0.434273	1	1	0	0	59508	14040	3672	16	3	900288	1	1.68045e-05	3.33227e-06	5.04295	No
IL17RE	0.434773	1	2	0	0	176148	34560	111024	50	25	4663656	2	1.13541e-05	5.3606e-06	2.11806	No
MKL1	0.435033	1	3	2	0	239220	52812	92880	50	24	3742740	3	1.25408e-05	6.41241e-06	1.9557	No
NRN1	0.435101	1	1	0	0	38880	7452	17928	26	20	2191428	1	2.57202e-05	9.12647e-06	2.81819	No
NELFE	0.435244	1	1	0	0	89208	17820	56052	50	54	8238564	1	1.12098e-05	6.55454e-06	1.71023	No
PAN2	0.435596	1	4	1	0	328320	61020	166968	10	2	792612	4	1.21832e-05	2.5233e-06	4.82829	No
THUMPD1	0.435611	1	1	0	0	98712	15984	25272	50	29	5213268	1	1.01305e-05	5.56273e-06	1.82113	No
TBCK	0.435693	1	2	0	0	231120	37908	148176	19	7	1610388	2	8.65351e-06	4.34678e-06	1.99079	No
FAM71C	0.435775	1	1	0	0	67392	11016	6264	16	1	669276	1	1.48386e-05	1.49415e-06	9.93109	No
IL19	0.43578	1	1	0	0	60696	9288	32184	15	3	761616	1	1.64756e-05	3.93899e-06	4.18268	No
STEAP4	0.435832	1	1	0	0	125388	23652	18576	50	21	3225204	1	7.97524e-06	6.51122e-06	1.22485	No
LUM	0.435972	1	1	0	0	94716	15120	18252	50	25	3620916	1	1.05579e-05	6.90433e-06	1.52917	No
IDH3A	0.436033	1	1	0	1	100440	18468	59400	44	17	3833676	1	9.95619e-06	4.43439e-06	2.24522	No
TGIF2	0.436151	1	1	0	0	44928	11448	4212	15	7	904932	1	2.22578e-05	7.73539e-06	2.8774	No
SOX21	0.436155	1	1	0	0	56268	12852	4644	18	2	936684	1	1.77721e-05	2.13519e-06	8.32342	No
SMOC2	0.436215	1	2	1	0	125172	23004	68148	43	14	1864512	2	1.5978e-05	7.50867e-06	2.12794	No
CTBS	0.436835	1	1	1	0	104436	16956	43848	50	18	3810024	1	9.57524e-06	4.72438e-06	2.02677	No
RHBDD3	0.436839	1	1	1	0	96012	29376	41904	34	8	2205144	1	1.04154e-05	3.62788e-06	2.87092	No
SLC8A3	0.436855	1	3	2	0	263088	48924	42444	24	12	1769364	3	1.1403e-05	6.7821e-06	1.68134	No
HACL1	0.436862	1	1	0	0	159408	28188	75384	50	18	3861216	1	6.27321e-06	4.66174e-06	1.34568	No
MCOLN2	0.437021	1	3	0	1	162108	21600	84348	10	2	506520	2	1.85062e-05	3.94851e-06	4.68688	No
KHDRBS1	0.437284	1	1	0	0	114696	26028	68688	50	30	5612220	1	8.7187e-06	5.34548e-06	1.63104	No
EXOSC9	0.437487	1	1	0	0	122688	19872	66636	50	36	4650588	1	8.15076e-06	7.74096e-06	1.05294	No
TNFRSF18	0.438045	1	1	0	0	86292	19008	32292	39	12	2009664	1	1.15886e-05	5.97115e-06	1.94076	No
STAMBP	0.438052	1	1	0	0	117828	19872	54216	50	19	3893076	1	8.48695e-06	4.88046e-06	1.73896	No
MALSU1	0.438383	1	1	0	0	63288	12852	25812	50	54	8203356	1	1.58008e-05	6.58267e-06	2.40036	No
RD3	0.438932	1	1	0	0	52704	10800	14040	47	11	2102760	1	1.89739e-05	5.23122e-06	3.62705	No
DOK3	0.439043	1	2	0	0	127980	32832	31860	50	32	4689036	2	1.56274e-05	6.82443e-06	2.28993	No
AIM2	0.43907	1	1	0	1	96444	15012	39204	50	21	3307824	1	1.03687e-05	6.34858e-06	1.63323	No
TBC1D16	0.439202	1	4	0	0	206604	41796	97956	19	10	1830492	4	1.93607e-05	5.46301e-06	3.54396	No
CENPN	0.439316	1	1	1	0	108864	14904	67824	50	30	4422708	1	9.18577e-06	6.78317e-06	1.3542	No
CES4A	0.439332	1	1	1	0	132516	23868	73440	50	55	8262000	1	7.54626e-06	6.65698e-06	1.13359	No
STAC2	0.439421	1	1	0	0	109944	23544	44820	31	14	2406888	1	9.09554e-06	5.81664e-06	1.56371	No
ACBD4	0.439784	1	1	1	0	97416	10044	57564	50	22	5001480	1	1.02653e-05	4.3987e-06	2.3337	No
STX3	0.439899	1	1	0	0	82296	11664	45792	30	17	3026268	1	1.21513e-05	5.61748e-06	2.16312	No
AUP1	0.439966	1	1	0	0	107136	26028	66204	47	18	3475440	1	9.33393e-06	5.1792e-06	1.8022	No
GNA12	0.440037	1	1	0	0	97740	16092	13716	50	31	5000508	1	1.02312e-05	6.19937e-06	1.65037	No
UQCRFS1	0.440046	1	1	1	0	72900	16200	14364	50	19	2131812	1	1.37174e-05	8.91261e-06	1.5391	No
THPO	0.440234	1	1	0	0	106812	12744	33912	50	21	4228740	1	9.36224e-06	4.96602e-06	1.88526	No
TBX21	0.440792	1	2	0	1	142020	31644	58104	50	23	2890944	2	1.40825e-05	7.95588e-06	1.77008	No
SOX30	0.440892	1	2	0	0	201852	42444	52596	49	21	3869208	2	9.90825e-06	5.42747e-06	1.82558	No
AGMO	0.440923	1	1	0	0	123120	21384	83808	50	54	8269884	1	8.12216e-06	6.52972e-06	1.24388	No
DBNDD1	0.441065	1	1	0	0	50004	11340	41364	50	29	3430404	1	1.99984e-05	8.45381e-06	2.36561	No
DPRX	0.441218	1	1	1	0	53352	8856	27000	14	2	606960	1	1.87434e-05	3.29511e-06	5.68826	No
KRT73	0.441369	1	2	0	0	147744	27540	55512	15	1	707724	1	1.35369e-05	1.41298e-06	9.58041	No
OR51A2	0.441415	1	1	0	0	75708	14040	1080	50	19	2055132	1	1.32086e-05	9.24515e-06	1.42871	No
FGF14	0.441468	1	1	0	0	88128	14688	25488	50	22	3632040	1	1.13471e-05	6.0572e-06	1.87333	No
ZNF24	0.441471	1	1	0	0	103032	16524	22464	50	20	3711420	1	9.70572e-06	5.38877e-06	1.8011	No
SFXN1	0.441605	1	1	0	0	88668	15984	61020	36	15	2836512	1	1.1278e-05	5.28818e-06	2.13268	No
RBM42	0.441752	1	2	0	0	120852	33696	50004	16	9	1540296	2	1.65492e-05	5.84303e-06	2.83229	No
CIR1	0.441792	1	1	0	0	109620	13068	55080	50	24	4383504	1	9.12242e-06	5.47507e-06	1.66617	No
EPHA2	0.442098	1	4	2	0	262116	54432	90828	50	23	3563568	4	1.52604e-05	6.45421e-06	2.36441	No
LRFN4	0.442246	1	2	0	0	150984	42876	9072	50	31	5223204	2	1.32464e-05	5.93505e-06	2.2319	No
DDX26B	0.442407	1	2	1	1	231984	40392	99900	50	25	3858624	2	8.62128e-06	6.47899e-06	1.33065	No
DDX19B	0.442478	1	2	0	1	133380	22140	23976	20	11	1396440	2	1.49948e-05	7.87717e-06	1.90357	No
LHX2	0.443223	1	1	0	0	103572	21816	28944	35	13	2729376	1	9.65512e-06	4.76299e-06	2.02711	No
C11orf54	0.443642	1	1	0	0	73764	12420	39204	17	16	1728324	1	1.35567e-05	9.25752e-06	1.4644	No
TNFRSF1A	0.443761	1	1	0	0	106380	19872	87480	38	12	3129516	1	9.40026e-06	3.83446e-06	2.45152	No
AGPAT5	0.443773	1	1	0	0	96660	16416	40500	38	14	3253176	1	1.03455e-05	4.30349e-06	2.40399	No
CCDC91	0.443843	1	1	0	0	126792	16416	47736	36	11	2480220	1	7.88693e-06	4.43509e-06	1.7783	No
OR6C75	0.444	1	1	0	0	85752	15660	2376	16	1	710964	1	1.16615e-05	1.40654e-06	8.29093	No
PPP2R5D	0.444073	1	2	0	0	162432	27216	99576	16	11	1772064	2	1.23128e-05	6.20745e-06	1.98356	No
HMX2	0.444089	1	1	0	0	71604	17064	12312	50	25	3927528	1	1.39657e-05	6.36533e-06	2.19403	No
AREG	0.444599	1	1	0	0	64692	10908	39960	6	3	835488	1	1.54579e-05	3.59072e-06	4.30495	No
ADM2	0.444603	1	1	0	0	37908	10368	3348	37	27	2717604	1	2.63797e-05	9.93522e-06	2.65517	No
PIAS4	0.444605	1	2	0	2	131976	28188	78408	50	29	4662468	2	1.51543e-05	6.21988e-06	2.43642	No
[truncated: 5,512 more rows]

## Sheet: Description of the columns
Description of the headings in the MutSigCV produced list
Column	Description
Gene	HUGO symbol.
p	Nominal p-value.
pFDR	FDR-corrected p-value (should be used for determining significance).
Mutations{Nonsilent,Silent,Noncoding}	Number of mutations in the gene having an effect (nonsilent) or not (silent, noncoding). Noncoding mutations may be left out if the data set contains too few of them.
Coverage{Nonsilent,Silent,Noncoding}	Base pairs covered for the gene in each category. One locus may contribute to coverage in multiple categories if one of the three possible point mutations is silent and the other two are nonsilent.
NumNeighbors	Number of genes in the covariate space neighborhood used for estimating the background mutation rate for this gene.
MutationsNeighbors	Silent and noncoding mutations in the genes in the covariate neighborhood.
CoverageNeighbors	Base pairs covered in the genes in the covariate neighborhood.
NumPatients	Number of distinct patients having a nonsilent mutation.
MutationRate	MutationsNonsilent / CoverageNonsilent
BackgroundRate	MutationsNeighbors / CoverageNeighbors
RateRatio	MutationRate / BackgroundRate. As a heuristic, ratios over 5 are highlighted.
