# Supplementary material for: Comprehensive evaluation of coding region point mutations in microsatellite‐unstable colorectal cancer
Source: EMBO Mol Med. 2018 Aug 14;10(9):e8552. doi: 10.15252/emmm.201708552 (PMC6402450; doi:10.15252/emmm.201708552)
Supplement: Supplementary file 5 — Dataset EV3 [file EMMM-10-e8552-s005.xlsx]

## Sheet: Sheet1
Dataset EV3. Mutations in the discovery set of 36 NGS samples and 93 MiSeq sequenced samples in the 73 genes validated by MiSeq sequencing
Gene	Biotype	ENSG	ENST	ENSE	Reference Position	Chromosomal Position (GRCh37)	Direction	Exon Number	Base Change	Amino Change	Genotype	Calls	Coverage	Calls/Coverage	Score	Sample	Dataset	Standing Based on MutSigCV	Gene	Mutation Frequency of the Non-synonymous Changes in the Gene in the Discovery Set of 36 MSI CRCs	Mutation Frequency of the Non-Synonymous Changes in the Gene in the Validation Set 93 MiSeq Sequenced Samples	Cosmic: Confirmed Somatic Mutation	Cosmic: Confirmed Somatic Mutatation in the same Codon in CRC	Cosmic: Confirmed Somatic Mutation in the Adjacent Codon CRC	Cosmic: Confirmed Somatic Mutation in the Same Codon in Another Cancer	Cosmic: Confirmed Somatic Mutation in the Adjacent Codon in Another Cancer	ICGC: Verified Somatic Mutation	ICGC: Verified Somatic Mutation in the Same Codon in CRC	ICGC: Verified Somatic Mutation in the Adjacent Codon in CRC	ICGC: Verified Somatic Mutation in the Same Codon in Other Cancer	ICGC: Verified Somatic Mutation in the Adjacent Codon in Other Cancer	Predicted effect according to SIFT	Predicted effect according to PolyPhen
BRAF	protein_coding	ENSG00000157764	ENST00000288602	ENSE00003451192	1374110162	7:140453135	-1	15	C->T	syn Val600Val	Het	32	83	0.38	863.04	100302_HWI-EAS418_104_s_3_s_3.nodup.realigned	NGS of 36 MSI CRCs	1	BRAF	33.33	NA	yes	yes	yes	adrenal gland, biliary tract, bone, breast, central nervous system, eye, hematopoietic and lymphoid tissue, liver, lung, esophagus, ovary, pancreas, postate, skin, small intestine, stomach, thyroid, upper aerodigestive tract, soft tissue, urinary tract, endometrium	prostate, skin, biliary tract, thyroid, lung, endometrium, stomach, pancreas, hematopoietic and lymphoid tissue	no	no	no	no	no	NA	NA
BRAF	protein_coding	ENSG00000157764	ENST00000288602	ENSE00003451192	1374110163	7:140453136	-1	15	A->T	Val600Glu	Het	22	60	0.36	516.96	Fam_c239_1_02-0135_100427_HWUSI-EAS1683_0002_perhonen8_s_6_s_6.nodup.realigned	NGS of 36 MSI CRCs	1	BRAF	33.33	NA	yes	yes	yes	adrenal gland, biliary tract, bone, breast, central nervous system, eye, hematopoietic and lymphoid tissue, liver, lung, esophagus, ovary, pancreas, postate, skin, small intestine, stomach, thyroid, upper aerodigestive tract, soft tissue, urinary tract, endometrium	prostate, skin, biliary tract, thyroid, lung, endometrium, stomach, pancreas, hematopoietic and lymphoid tissue	yes	yes	no	no	no	NA	NA
BRAF	protein_coding	ENSG00000157764	ENST00000288602	ENSE00003451192	1374110163	7:140453136	-1	15	A->T	Val600Glu	Het	13	63	0.20	308.51	Fam_c226_1_03-0046_100429_HWUSI-EAS1679_0002_perhonen9_s_4	NGS of 36 MSI CRCs	1	BRAF	33.33	NA	yes	yes	yes	adrenal gland, biliary tract, bone, breast, central nervous system, eye, hematopoietic and lymphoid tissue, liver, lung, esophagus, ovary, pancreas, postate, skin, small intestine, stomach, thyroid, upper aerodigestive tract, soft tissue, urinary tract, endometrium	prostate, skin, biliary tract, thyroid, lung, endometrium, stomach, pancreas, hematopoietic and lymphoid tissue	yes	yes	no	no	no	NA	NA
BRAF	protein_coding	ENSG00000157764	ENST00000288602	ENSE00003451192	1374110163	7:140453136	-1	15	A->T	Val600Glu	Het	20	42	0.47	548.85	100706_HWUSI-EAS1679_0007_PERHONEN12_61VY7AAXX_s_4.nodup.realigned	NGS of 36 MSI CRCs	1	BRAF	33.33	NA	yes	yes	yes	adrenal gland, biliary tract, bone, breast, central nervous system, eye, hematopoietic and lymphoid tissue, liver, lung, esophagus, ovary, pancreas, postate, skin, small intestine, stomach, thyroid, upper aerodigestive tract, soft tissue, urinary tract, endometrium	prostate, skin, biliary tract, thyroid, lung, endometrium, stomach, pancreas, hematopoietic and lymphoid tissue	yes	yes	no	no	no	NA	NA
BRAF	protein_coding	ENSG00000157764	ENST00000288602	ENSE00003451192	1374110163	7:140453136	-1	15	A->T	Val600Glu	Het	32	81	0.39	863.09	100302_HWI-EAS418_104_s_3_s_3.nodup.realigned	NGS of 36 MSI CRCs	1	BRAF	33.33	NA	yes	yes	yes	adrenal gland, biliary tract, bone, breast, central nervous system, eye, hematopoietic and lymphoid tissue, liver, lung, esophagus, ovary, pancreas, postate, skin, small intestine, stomach, thyroid, upper aerodigestive tract, soft tissue, urinary tract, endometrium	prostate, skin, biliary tract, thyroid, lung, endometrium, stomach, pancreas, hematopoietic and lymphoid tissue	yes	yes	no	no	no	NA	NA
BRAF	protein_coding	ENSG00000157764	ENST00000288602	ENSE00003451192	1374110163	7:140453136	-1	15	A->T	Val600Glu	Het	9	37	0.24	166.84	100429_HWUSI-EAS1679_0002_perhonen9_s_2_s_2.nodup.realigned	NGS of 36 MSI CRCs	1	BRAF	33.33	NA	yes	yes	yes	adrenal gland, biliary tract, bone, breast, central nervous system, eye, hematopoietic and lymphoid tissue, liver, lung, esophagus, ovary, pancreas, postate, skin, small intestine, stomach, thyroid, upper aerodigestive tract, soft tissue, urinary tract, endometrium	prostate, skin, biliary tract, thyroid, lung, endometrium, stomach, pancreas, hematopoietic and lymphoid tissue	yes	yes	no	no	no	NA	NA
BRAF	protein_coding	ENSG00000157764	ENST00000288602	ENSE00003451192	1374110163	7:140453136	-1	15	A->T	Val600Glu	Het	14	52	0.26	276.01	100302_HWI-EAS418_104_s_5.nodup.realigned	NGS of 36 MSI CRCs	1	BRAF	33.33	NA	yes	yes	yes	adrenal gland, biliary tract, bone, breast, central nervous system, eye, hematopoietic and lymphoid tissue, liver, lung, esophagus, ovary, pancreas, postate, skin, small intestine, stomach, thyroid, upper aerodigestive tract, soft tissue, urinary tract, endometrium	prostate, skin, biliary tract, thyroid, lung, endometrium, stomach, pancreas, hematopoietic and lymphoid tissue	yes	yes	no	no	no	NA	NA
BRAF	protein_coding	ENSG00000157764	ENST00000288602	ENSE00003451192	1374110163	7:140453136	-1	15	A->T	Val600Glu	Het	18	58	0.31	400.19	8210_100520_HWUSI-EAS1679_0003_61GPLAAXX_perhonen10_s_7.nodup.realigned	NGS of 36 MSI CRCs	1	BRAF	33.33	NA	yes	yes	yes	adrenal gland, biliary tract, bone, breast, central nervous system, eye, hematopoietic and lymphoid tissue, liver, lung, esophagus, ovary, pancreas, postate, skin, small intestine, stomach, thyroid, upper aerodigestive tract, soft tissue, urinary tract, endometrium	prostate, skin, biliary tract, thyroid, lung, endometrium, stomach, pancreas, hematopoietic and lymphoid tissue	yes	yes	no	no	no	NA	NA
BRAF	protein_coding	ENSG00000157764	ENST00000288602	ENSE00003451192	1374110163	7:140453136	-1	15	A->T	Val600Glu	Het	20	49	0.40	574.05	100924_ILLUMINA-8C38E9_0118_s_8.nodup.realigned	NGS of 36 MSI CRCs	1	BRAF	33.33	NA	yes	yes	yes	adrenal gland, biliary tract, bone, breast, central nervous system, eye, hematopoietic and lymphoid tissue, liver, lung, esophagus, ovary, pancreas, postate, skin, small intestine, stomach, thyroid, upper aerodigestive tract, soft tissue, urinary tract, endometrium	prostate, skin, biliary tract, thyroid, lung, endometrium, stomach, pancreas, hematopoietic and lymphoid tissue	yes	yes	no	no	no	NA	NA
BRAF	protein_coding	ENSG00000157764	ENST00000288602	ENSE00003451192	1374110163	7:140453136	-1	15	A->T	Val600Glu	Het	17	55	0.30	429.77	Fam_c17_1_5199_T_LP6005743-DNA_H03.snps_indels.ug	NGS of 36 MSI CRCs	1	BRAF	33.33	NA	yes	yes	yes	adrenal gland, biliary tract, bone, breast, central nervous system, eye, hematopoietic and lymphoid tissue, liver, lung, esophagus, ovary, pancreas, postate, skin, small intestine, stomach, thyroid, upper aerodigestive tract, soft tissue, urinary tract, endometrium	prostate, skin, biliary tract, thyroid, lung, endometrium, stomach, pancreas, hematopoietic and lymphoid tissue	yes	yes	no	no	no	NA	NA
BRAF	protein_coding	ENSG00000157764	ENST00000288602	ENSE00003451192	1374110163	7:140453136	-1	15	A->T	Val600Glu	Het	12	54	0.22	205.77	Fam_c265+c680_1_9256_T_LP6005798-DNA_H04.snps_indels	NGS of 36 MSI CRCs	1	BRAF	33.33	NA	yes	yes	yes	adrenal gland, biliary tract, bone, breast, central nervous system, eye, hematopoietic and lymphoid tissue, liver, lung, esophagus, ovary, pancreas, postate, skin, small intestine, stomach, thyroid, upper aerodigestive tract, soft tissue, urinary tract, endometrium	prostate, skin, biliary tract, thyroid, lung, endometrium, stomach, pancreas, hematopoietic and lymphoid tissue	yes	yes	no	no	no	NA	NA
BRAF	protein_coding	ENSG00000157764	ENST00000288602	ENSE00003247597	1374151235	7:140494208	-1	8	C->T	Arg347Gln	Het	12	47	0.25	218.77	Fam_c17_1_5199_T_LP6005743-DNA_H03.snps_indels.ug	NGS of 36 MSI CRCs	1	BRAF	33.33	NA	yes	no	no	skin	no	no	no	no	no	no	tolerated	benign
BRAF	protein_coding	ENSG00000157764	ENST00000288602	ENSE00003430763	1374158329	7:140501302	-1	6	T->C	Gln257Arg	Het	9	45	0.2	80.77	Fam_c604_1_9228_T_LP6005743-DNA_B07.snps_indels.ug	NGS of 36 MSI CRCs	1	BRAF	33.33	NA	yes	no	no	prostate	no	no	no	no	no	no	tolerated	possibly damaging
BRAF	protein_coding	ENSG00000157764	ENST00000288602	ENSE00001034889	1374165745	7:140508718	-1	4	G->A	syn Cys194Cys	Het	20	66	0.30	419.77	Fam_s26_1_03-0343_T_LP6005743-DNA_D06.snps_indels.ug	NGS of 36 MSI CRCs	1	BRAF	33.33	NA	no	no	no	no	no	no	no	no	no	no	NA	NA
BRAF	protein_coding	ENSG00000157764	ENST00000288602	ENSE00001034876	1374091440	7:140434413	-1	18	G->A	Ala762Val	Het	90	423	0.21	1151.77	05-0003_S57	MiSeq of 93 MSI CRCs	NA	BRAF	NA	35.48	yes	no	no	stomach	no	no	no	no	no	no	tolerated	benign
BRAF	protein_coding	ENSG00000157764	ENST00000288602	ENSE00003485507	1374110114	7:140453087	-1	15	G->A	syn Ser616Ser	Het	168	465	0.36	2000.0	05-0034_S81	MiSeq of 93 MSI CRCs	NA	BRAF	NA	35.48	yes	no	no	skin, pancreas	skin, bone	no	no	no	no	no	NA	NA
BRAF	protein_coding	ENSG00000157764	ENST00000288602	ENSE00003485507	1374110163	7:140453136	-1	15	A->T	Val600Glu	Het	185	449	0.41	2000.0	02-0189_S78	MiSeq of 93 MSI CRCs	NA	BRAF	NA	35.48	yes	yes	yes	adrenal gland, biliary tract, bone, breast, central nervous system, eye, hematopoietic and lymphoid tissue, liver, lung, esophagus, ovary, pancreas, postate, skin, small intestine, stomach, thyroid, upper aerodigestive tract, soft tissue, urinary tract, endometrium	prostate, skin, biliary tract, thyroid, lung, endometrium, stomach, pancreas, hematopoietic and lymphoid tissue	yes	yes	no	no	no	NA	NA
BRAF	protein_coding	ENSG00000157764	ENST00000288602	ENSE00003485507	1374110163	7:140453136	-1	15	A->T	Val600Glu	Het	78	369	0.21	1151.77	02-0513_S19	MiSeq of 93 MSI CRCs	NA	BRAF	NA	35.48	yes	yes	yes	adrenal gland, biliary tract, bone, breast, central nervous system, eye, hematopoietic and lymphoid tissue, liver, lung, esophagus, ovary, pancreas, postate, skin, small intestine, stomach, thyroid, upper aerodigestive tract, soft tissue, urinary tract, endometrium	prostate, skin, biliary tract, thyroid, lung, endometrium, stomach, pancreas, hematopoietic and lymphoid tissue	yes	yes	no	no	no	NA	NA
BRAF	protein_coding	ENSG00000157764	ENST00000288602	ENSE00003485507	1374110163	7:140453136	-1	15	A->T	Val600Glu	Het	105	433	0.24	1775.77	02-0535_S55	MiSeq of 93 MSI CRCs	NA	BRAF	NA	35.48	yes	yes	yes	adrenal gland, biliary tract, bone, breast, central nervous system, eye, hematopoietic and lymphoid tissue, liver, lung, esophagus, ovary, pancreas, postate, skin, small intestine, stomach, thyroid, upper aerodigestive tract, soft tissue, urinary tract, endometrium	prostate, skin, biliary tract, thyroid, lung, endometrium, stomach, pancreas, hematopoietic and lymphoid tissue	yes	yes	no	no	no	NA	NA
BRAF	protein_coding	ENSG00000157764	ENST00000288602	ENSE00003485507	1374110163	7:140453136	-1	15	A->T	Val600Glu	Het	35	162	0.21	689.77	03-0095_S67	MiSeq of 93 MSI CRCs	NA	BRAF	NA	35.48	yes	yes	yes	adrenal gland, biliary tract, bone, breast, central nervous system, eye, hematopoietic and lymphoid tissue, liver, lung, esophagus, ovary, pancreas, postate, skin, small intestine, stomach, thyroid, upper aerodigestive tract, soft tissue, urinary tract, endometrium	prostate, skin, biliary tract, thyroid, lung, endometrium, stomach, pancreas, hematopoietic and lymphoid tissue	yes	yes	no	no	no	NA	NA
BRAF	protein_coding	ENSG00000157764	ENST00000288602	ENSE00003485507	1374110163	7:140453136	-1	15	A->T	Val600Glu	Het	85	377	0.22	1279.77	03-0340_S91	MiSeq of 93 MSI CRCs	NA	BRAF	NA	35.48	yes	yes	yes	adrenal gland, biliary tract, bone, breast, central nervous system, eye, hematopoietic and lymphoid tissue, liver, lung, esophagus, ovary, pancreas, postate, skin, small intestine, stomach, thyroid, upper aerodigestive tract, soft tissue, urinary tract, endometrium	prostate, skin, biliary tract, thyroid, lung, endometrium, stomach, pancreas, hematopoietic and lymphoid tissue	yes	yes	no	no	no	NA	NA
BRAF	protein_coding	ENSG00000157764	ENST00000288602	ENSE00003485507	1374110163	7:140453136	-1	15	A->T	Val600Glu	Het	105	399	0.26	1898.77	04-0224_S56	MiSeq of 93 MSI CRCs	NA	BRAF	NA	35.48	yes	yes	yes	adrenal gland, biliary tract, bone, breast, central nervous system, eye, hematopoietic and lymphoid tissue, liver, lung, esophagus, ovary, pancreas, postate, skin, small intestine, stomach, thyroid, upper aerodigestive tract, soft tissue, urinary tract, endometrium	prostate, skin, biliary tract, thyroid, lung, endometrium, stomach, pancreas, hematopoietic and lymphoid tissue	yes	yes	no	no	no	NA	NA
BRAF	protein_coding	ENSG00000157764	ENST00000288602	ENSE00003485507	1374110163	7:140453136	-1	15	A->T	Val600Glu	Het	103	412	0.25	1680.77	04-0391_S92	MiSeq of 93 MSI CRCs	NA	BRAF	NA	35.48	yes	yes	yes	adrenal gland, biliary tract, bone, breast, central nervous system, eye, hematopoietic and lymphoid tissue, liver, lung, esophagus, ovary, pancreas, postate, skin, small intestine, stomach, thyroid, upper aerodigestive tract, soft tissue, urinary tract, endometrium	prostate, skin, biliary tract, thyroid, lung, endometrium, stomach, pancreas, hematopoietic and lymphoid tissue	yes	yes	no	no	no	NA	NA
BRAF	protein_coding	ENSG00000157764	ENST00000288602	ENSE00003485507	1374110163	7:140453136	-1	15	A->T	Val600Glu	Het	111	454	0.24	1947.77	04-0412_S9	MiSeq of 93 MSI CRCs	NA	BRAF	NA	35.48	yes	yes	yes	adrenal gland, biliary tract, bone, breast, central nervous system, eye, hematopoietic and lymphoid tissue, liver, lung, esophagus, ovary, pancreas, postate, skin, small intestine, stomach, thyroid, upper aerodigestive tract, soft tissue, urinary tract, endometrium	prostate, skin, biliary tract, thyroid, lung, endometrium, stomach, pancreas, hematopoietic and lymphoid tissue	yes	yes	no	no	no	NA	NA
BRAF	protein_coding	ENSG00000157764	ENST00000288602	ENSE00003485507	1374110163	7:140453136	-1	15	A->T	Val600Glu	Het	224	487	0.45	2000.0	04-0456_S21	MiSeq of 93 MSI CRCs	NA	BRAF	NA	35.48	yes	yes	yes	adrenal gland, biliary tract, bone, breast, central nervous system, eye, hematopoietic and lymphoid tissue, liver, lung, esophagus, ovary, pancreas, postate, skin, small intestine, stomach, thyroid, upper aerodigestive tract, soft tissue, urinary tract, endometrium	prostate, skin, biliary tract, thyroid, lung, endometrium, stomach, pancreas, hematopoietic and lymphoid tissue	yes	yes	no	no	no	NA	NA
BRAF	protein_coding	ENSG00000157764	ENST00000288602	ENSE00003485507	1374110163	7:140453136	-1	15	A->T	Val600Glu	Het	149	396	0.37	2000.0	04-0552_S33	MiSeq of 93 MSI CRCs	38L	BRAF	NA	35.48	yes	yes	yes	adrenal gland, biliary tract, bone, breast, central nervous system, eye, hematopoietic and lymphoid tissue, liver, lung, esophagus, ovary, pancreas, postate, skin, small intestine, stomach, thyroid, upper aerodigestive tract, soft tissue, urinary tract, endometrium	prostate, skin, biliary tract, thyroid, lung, endometrium, stomach, pancreas, hematopoietic and lymphoid tissue	yes	yes	no	no	no	NA	NA
BRAF	protein_coding	ENSG00000157764	ENST00000288602	ENSE00003485507	1374110163	7:140453136	-1	15	A->T	Val600Glu	Het	100	390	0.25	1663.77	05-0133_S93	MiSeq of 93 MSI CRCs	NA	BRAF	NA	35.48	yes	yes	yes	adrenal gland, biliary tract, bone, breast, central nervous system, eye, hematopoietic and lymphoid tissue, liver, lung, esophagus, ovary, pancreas, postate, skin, small intestine, stomach, thyroid, upper aerodigestive tract, soft tissue, urinary tract, endometrium	prostate, skin, biliary tract, thyroid, lung, endometrium, stomach, pancreas, hematopoietic and lymphoid tissue	yes	yes	no	no	no	NA	NA
BRAF	protein_coding	ENSG00000157764	ENST00000288602	ENSE00003485507	1374110163	7:140453136	-1	15	A->T	Val600Glu	Het	142	458	0.31	2000.0	07-0168_S34	MiSeq of 93 MSI CRCs	NA	BRAF	NA	35.48	yes	yes	yes	adrenal gland, biliary tract, bone, breast, central nervous system, eye, hematopoietic and lymphoid tissue, liver, lung, esophagus, ovary, pancreas, postate, skin, small intestine, stomach, thyroid, upper aerodigestive tract, soft tissue, urinary tract, endometrium	prostate, skin, biliary tract, thyroid, lung, endometrium, stomach, pancreas, hematopoietic and lymphoid tissue	yes	yes	no	no	no	NA	NA
BRAF	protein_coding	ENSG00000157764	ENST00000288602	ENSE00003485507	1374110163	7:140453136	-1	15	A->T	Val600Glu	Het	158	453	0.34	2000.0	07-0174_S46	MiSeq of 93 MSI CRCs	NA	BRAF	NA	35.48	yes	yes	yes	adrenal gland, biliary tract, bone, breast, central nervous system, eye, hematopoietic and lymphoid tissue, liver, lung, esophagus, ovary, pancreas, postate, skin, small intestine, stomach, thyroid, upper aerodigestive tract, soft tissue, urinary tract, endometrium	prostate, skin, biliary tract, thyroid, lung, endometrium, stomach, pancreas, hematopoietic and lymphoid tissue	yes	yes	no	no	no	NA	NA
BRAF	protein_coding	ENSG00000157764	ENST00000288602	ENSE00003485507	1374110163	7:140453136	-1	15	A->T	Val600Glu	Het	111	451	0.24	1979.77	07-0239_S70	MiSeq of 93 MSI CRCs	NA	BRAF	NA	35.48	yes	yes	yes	adrenal gland, biliary tract, bone, breast, central nervous system, eye, hematopoietic and lymphoid tissue, liver, lung, esophagus, ovary, pancreas, postate, skin, small intestine, stomach, thyroid, upper aerodigestive tract, soft tissue, urinary tract, endometrium	prostate, skin, biliary tract, thyroid, lung, endometrium, stomach, pancreas, hematopoietic and lymphoid tissue	yes	yes	no	no	no	NA	NA
BRAF	protein_coding	ENSG00000157764	ENST00000288602	ENSE00003485507	1374110163	7:140453136	-1	15	A->T	Val600Glu	Het	119	439	0.27	2000.0	07-0251_S94	MiSeq of 93 MSI CRCs	NA	BRAF	NA	35.48	yes	yes	yes	adrenal gland, biliary tract, bone, breast, central nervous system, eye, hematopoietic and lymphoid tissue, liver, lung, esophagus, ovary, pancreas, postate, skin, small intestine, stomach, thyroid, upper aerodigestive tract, soft tissue, urinary tract, endometrium	prostate, skin, biliary tract, thyroid, lung, endometrium, stomach, pancreas, hematopoietic and lymphoid tissue	yes	yes	no	no	no	NA	NA
BRAF	protein_coding	ENSG00000157764	ENST00000288602	ENSE00003485507	1374110163	7:140453136	-1	15	A->T	Val600Glu	Het	120	447	0.26	2000.0	07-2504_S1	MiSeq of 93 MSI CRCs	NA	BRAF	NA	35.48	yes	yes	yes	adrenal gland, biliary tract, bone, breast, central nervous system, eye, hematopoietic and lymphoid tissue, liver, lung, esophagus, ovary, pancreas, postate, skin, small intestine, stomach, thyroid, upper aerodigestive tract, soft tissue, urinary tract, endometrium	prostate, skin, biliary tract, thyroid, lung, endometrium, stomach, pancreas, hematopoietic and lymphoid tissue	yes	yes	no	no	no	NA	NA
BRAF	protein_coding	ENSG00000157764	ENST00000288602	ENSE00003485507	1374110163	7:140453136	-1	15	A->T	Val600Glu	Het	77	349	0.22	1226.77	10554_S11	MiSeq of 93 MSI CRCs	NA	BRAF	NA	35.4839	yes	yes	yes	adrenal gland, biliary tract, bone, breast, central nervous system, eye, hematopoietic and lymphoid tissue, liver, lung, esophagus, ovary, pancreas, postate, skin, small intestine, stomach, thyroid, upper aerodigestive tract, soft tissue, urinary tract, endometrium	prostate, skin, biliary tract, thyroid, lung, endometrium, stomach, pancreas, hematopoietic and lymphoid tissue	yes	yes	no	no	no	NA	NA
BRAF	protein_coding	ENSG00000157764	ENST00000288602	ENSE00003485507	1374110163	7:140453136	-1	15	A->T	Val600Glu	Het	169	455	0.37	2000.0	10879_S49	MiSeq of 93 MSI CRCs	NA	BRAF	NA	35.4839	yes	yes	yes	adrenal gland, biliary tract, bone, breast, central nervous system, eye, hematopoietic and lymphoid tissue, liver, lung, esophagus, ovary, pancreas, postate, skin, small intestine, stomach, thyroid, upper aerodigestive tract, soft tissue, urinary tract, endometrium	prostate, skin, biliary tract, thyroid, lung, endometrium, stomach, pancreas, hematopoietic and lymphoid tissue	yes	yes	no	no	no	NA	NA
BRAF	protein_coding	ENSG00000157764	ENST00000288602	ENSE00003485507	1374110163	7:140453136	-1	15	A->T	Val600Glu	Het	79	373	0.21	1132.77	10881_S18	MiSeq of 93 MSI CRCs	NA	BRAF	NA	35.4839	yes	yes	yes	adrenal gland, biliary tract, bone, breast, central nervous system, eye, hematopoietic and lymphoid tissue, liver, lung, esophagus, ovary, pancreas, postate, skin, small intestine, stomach, thyroid, upper aerodigestive tract, soft tissue, urinary tract, endometrium	prostate, skin, biliary tract, thyroid, lung, endometrium, stomach, pancreas, hematopoietic and lymphoid tissue	yes	yes	no	no	no	NA	NA
BRAF	protein_coding	ENSG00000157764	ENST00000288602	ENSE00003485507	1374110163	7:140453136	-1	15	A->T	Val600Glu	Het	147	440	0.33	2000.0	10979_S30	MiSeq of 93 MSI CRCs	NA	BRAF	NA	35.4839	yes	yes	yes	adrenal gland, biliary tract, bone, breast, central nervous system, eye, hematopoietic and lymphoid tissue, liver, lung, esophagus, ovary, pancreas, postate, skin, small intestine, stomach, thyroid, upper aerodigestive tract, soft tissue, urinary tract, endometrium	prostate, skin, biliary tract, thyroid, lung, endometrium, stomach, pancreas, hematopoietic and lymphoid tissue	yes	yes	no	no	no	NA	NA
BRAF	protein_coding	ENSG00000157764	ENST00000288602	ENSE00003485507	1374110163	7:140453136	-1	15	A->T	Val600Glu	Het	101	451	0.22	1663.77	11643_S42	MiSeq of 93 MSI CRCs	NA	BRAF	NA	35.4839	yes	yes	yes	adrenal gland, biliary tract, bone, breast, central nervous system, eye, hematopoietic and lymphoid tissue, liver, lung, esophagus, ovary, pancreas, postate, skin, small intestine, stomach, thyroid, upper aerodigestive tract, soft tissue, urinary tract, endometrium	prostate, skin, biliary tract, thyroid, lung, endometrium, stomach, pancreas, hematopoietic and lymphoid tissue	yes	yes	no	no	no	NA	NA
BRAF	protein_coding	ENSG00000157764	ENST00000288602	ENSE00003485507	1374110163	7:140453136	-1	15	A->T	Val600Glu	Het	75	335	0.22	1362.77	5255_S26	MiSeq of 93 MSI CRCs	NA	BRAF	NA	35.4839	yes	yes	yes	adrenal gland, biliary tract, bone, breast, central nervous system, eye, hematopoietic and lymphoid tissue, liver, lung, esophagus, ovary, pancreas, postate, skin, small intestine, stomach, thyroid, upper aerodigestive tract, soft tissue, urinary tract, endometrium	prostate, skin, biliary tract, thyroid, lung, endometrium, stomach, pancreas, hematopoietic and lymphoid tissue	yes	yes	no	no	no	NA	NA
BRAF	protein_coding	ENSG00000157764	ENST00000288602	ENSE00003485507	1374110163	7:140453136	-1	15	A->T	Val600Glu	Het	112	354	0.31	2000.0	7485_S3	MiSeq of 93 MSI CRCs	NA	BRAF	NA	35.4839	yes	yes	yes	adrenal gland, biliary tract, bone, breast, central nervous system, eye, hematopoietic and lymphoid tissue, liver, lung, esophagus, ovary, pancreas, postate, skin, small intestine, stomach, thyroid, upper aerodigestive tract, soft tissue, urinary tract, endometrium	prostate, skin, biliary tract, thyroid, lung, endometrium, stomach, pancreas, hematopoietic and lymphoid tissue	yes	yes	no	no	no	NA	NA
BRAF	protein_coding	ENSG00000157764	ENST00000288602	ENSE00003485507	1374110163	7:140453136	-1	15	A->T	Val600Glu	Het	118	459	0.25	2000.0	7601_S61	MiSeq of 93 MSI CRCs	NA	BRAF	NA	35.4839	yes	yes	yes	adrenal gland, biliary tract, bone, breast, central nervous system, eye, hematopoietic and lymphoid tissue, liver, lung, esophagus, ovary, pancreas, postate, skin, small intestine, stomach, thyroid, upper aerodigestive tract, soft tissue, urinary tract, endometrium	prostate, skin, biliary tract, thyroid, lung, endometrium, stomach, pancreas, hematopoietic and lymphoid tissue	yes	yes	no	no	no	NA	NA
BRAF	protein_coding	ENSG00000157764	ENST00000288602	ENSE00003485507	1374110163	7:140453136	-1	15	A->T	Val600Glu	Het	113	501	0.22	1802.77	8027_S25	MiSeq of 93 MSI CRCs	NA	BRAF	NA	35.4839	yes	yes	yes	adrenal gland, biliary tract, bone, breast, central nervous system, eye, hematopoietic and lymphoid tissue, liver, lung, esophagus, ovary, pancreas, postate, skin, small intestine, stomach, thyroid, upper aerodigestive tract, soft tissue, urinary tract, endometrium	prostate, skin, biliary tract, thyroid, lung, endometrium, stomach, pancreas, hematopoietic and lymphoid tissue	yes	yes	no	no	no	NA	NA
BRAF	protein_coding	ENSG00000157764	ENST00000288602	ENSE00003485507	1374110163	7:140453136	-1	15	A->T	Val600Glu	Het	143	377	0.37	2000.0	8896_S4	MiSeq of 93 MSI CRCs	NA	BRAF	NA	35.4839	yes	yes	yes	adrenal gland, biliary tract, bone, breast, central nervous system, eye, hematopoietic and lymphoid tissue, liver, lung, esophagus, ovary, pancreas, postate, skin, small intestine, stomach, thyroid, upper aerodigestive tract, soft tissue, urinary tract, endometrium	prostate, skin, biliary tract, thyroid, lung, endometrium, stomach, pancreas, hematopoietic and lymphoid tissue	yes	yes	no	no	no	NA	NA
BRAF	protein_coding	ENSG00000157764	ENST00000288602	ENSE00003485507	1374110163	7:140453136	-1	15	A->T	Val600Glu	Het	163	368	0.44	2000.0	9238_S16	MiSeq of 93 MSI CRCs	NA	BRAF	NA	35.4839	yes	yes	yes	adrenal gland, biliary tract, bone, breast, central nervous system, eye, hematopoietic and lymphoid tissue, liver, lung, esophagus, ovary, pancreas, postate, skin, small intestine, stomach, thyroid, upper aerodigestive tract, soft tissue, urinary tract, endometrium	prostate, skin, biliary tract, thyroid, lung, endometrium, stomach, pancreas, hematopoietic and lymphoid tissue	yes	yes	no	no	no	NA	NA
BRAF	protein_coding	ENSG00000157764	ENST00000288602	ENSE00003485507	1374110163	7:140453136	-1	15	A->T	Val600Glu	Het	179	437	0.40	2000.0	9492_S52	MiSeq of 93 MSI CRCs	NA	BRAF	NA	35.4839	yes	yes	yes	adrenal gland, biliary tract, bone, breast, central nervous system, eye, hematopoietic and lymphoid tissue, liver, lung, esophagus, ovary, pancreas, postate, skin, small intestine, stomach, thyroid, upper aerodigestive tract, soft tissue, urinary tract, endometrium	prostate, skin, biliary tract, thyroid, lung, endometrium, stomach, pancreas, hematopoietic and lymphoid tissue	yes	yes	no	no	no	NA	NA
BRAF	protein_coding	ENSG00000157764	ENST00000288602	ENSE00003485507	1374110163	7:140453136	-1	15	A->T	Val600Glu	Het	111	365	0.30	2000.0	9536_S88	MiSeq of 93 MSI CRCs	NA	BRAF	NA	35.4839	yes	yes	yes	adrenal gland, biliary tract, bone, breast, central nervous system, eye, hematopoietic and lymphoid tissue, liver, lung, esophagus, ovary, pancreas, postate, skin, small intestine, stomach, thyroid, upper aerodigestive tract, soft tissue, urinary tract, endometrium	prostate, skin, biliary tract, thyroid, lung, endometrium, stomach, pancreas, hematopoietic and lymphoid tissue	yes	yes	no	no	no	NA	NA
BRAF	protein_coding	ENSG00000157764	ENST00000288602	ENSE00003485507	1374110163	7:140453136	-1	15	A->T	Val600Glu	Het	91	398	0.22	1443.77	9574_S17	MiSeq of 93 MSI CRCs	NA	BRAF	NA	35.4839	yes	yes	yes	adrenal gland, biliary tract, bone, breast, central nervous system, eye, hematopoietic and lymphoid tissue, liver, lung, esophagus, ovary, pancreas, postate, skin, small intestine, stomach, thyroid, upper aerodigestive tract, soft tissue, urinary tract, endometrium	prostate, skin, biliary tract, thyroid, lung, endometrium, stomach, pancreas, hematopoietic and lymphoid tissue	yes	yes	no	no	no	NA	NA
BRAF	protein_coding	ENSG00000157764	ENST00000288602	ENSE00003485507	1374110163	7:140453136	-1	15	A->T	Val600Glu	Het	106	454	0.23	1844.77	9644_S29	MiSeq of 93 MSI CRCs	NA	BRAF	NA	35.4839	yes	yes	yes	adrenal gland, biliary tract, bone, breast, central nervous system, eye, hematopoietic and lymphoid tissue, liver, lung, esophagus, ovary, pancreas, postate, skin, small intestine, stomach, thyroid, upper aerodigestive tract, soft tissue, urinary tract, endometrium	prostate, skin, biliary tract, thyroid, lung, endometrium, stomach, pancreas, hematopoietic and lymphoid tissue	yes	yes	no	no	no	NA	NA
BRAF	protein_coding	ENSG00000157764	ENST00000288602	ENSE00003485507	1374110163	7:140453136	-1	15	A->T	Val600Glu	Het	98	490	0.2	1409.77	9824_S65	MiSeq of 93 MSI CRCs	NA	BRAF	NA	35.4839	yes	yes	yes	adrenal gland, biliary tract, bone, breast, central nervous system, eye, hematopoietic and lymphoid tissue, liver, lung, esophagus, ovary, pancreas, postate, skin, small intestine, stomach, thyroid, upper aerodigestive tract, soft tissue, urinary tract, endometrium	prostate, skin, biliary tract, thyroid, lung, endometrium, stomach, pancreas, hematopoietic and lymphoid tissue	yes	yes	no	no	no	NA	NA
TMEM80	protein_coding	ENSG00000177042	ENST00000397510	ENSE00001528976	1816603738	11:695848	1	1	T->G	spl2	Het	17	42	0.40	137.77	Fam_c136_1_6110_T_LP6005745-DNA_H06.snps_indels.ug	NGS of 36 MSI CRCs	2	TMEM80	11.1111	NA	no	no	no	no	no	no	no	no	no	no
TMEM80	protein_coding	ENSG00000177042	ENST00000397510	ENSE00001528976	1816603738	11:695848	1	1	T->G	spl2	Het	8	36	0.22	60.77	Fam_c265+c680_1_9256_T_LP6005798-DNA_H04.snps_indels	NGS of 36 MSI CRCs	2	TMEM80	11.1111	NA	no	no	no	no	no	no	no	no	no	no
TMEM80	protein_coding	ENSG00000177042	ENST00000397510	ENSE00001528976	1816603738	11:695848	1	1	T->G	spl2	Het	20	53	0.37	106.77	Fam_c568_1_02-0410_T_LP6005798-DNA_A04.snps_indels	NGS of 36 MSI CRCs	2	TMEM80	11.1111	NA	no	no	no	no	no	no	no	no	no	no
TMEM80	protein_coding	ENSG00000177042	ENST00000397510	ENSE00003278141	1816608077	11:700187	1	3	T->C	Tyr54His	Het	24	92	0.26	460.77	Fam_s26_1_03-0343_T_LP6005743-DNA_D06.snps_indels.ug	NGS of 36 MSI CRCs	2	TMEM80	11.1111	NA	no	no	no	no	no	no	no	no	no	no
TGFBR1	protein_coding	ENSG00000106799	ENST00000374994	ENSE00003446562	1641054662	9:101894950	1	3	G->A	Arg168His	Het	20	70	0.28	406.21	101001_HWUSI_EAS1679_00009_FC_PERHONEN13_627UDAAXX_s_1.nodup.realigned	NGS of 36 MSI CRCs	3	TGFBR1	13.8889	NA	yes	yes	no	no	no	no	no	no	no	no
TGFBR1	protein_coding	ENSG00000106799	ENST00000374994	ENSE00001090680	1641059883	9:101900171	1	4	C->T	Ala202Val	Het	13	49	0.26	318.23	Fam_c239_1_02-0135_100427_HWUSI-EAS1683_0002_perhonen8_s_6_s_6.nodup.realigned	NGS of 36 MSI CRCs	3	TGFBR1	13.8889	NA	yes	yes	no	no	no	no	no	no	no	no
TGFBR1	protein_coding	ENSG00000106799	ENST00000374994	ENSE00001090680	1641059932	9:101900220	1	4	A->C	Glu218Asp	Het	15	72	0.20	124.77	Fam_s10_1_11767_T_LP6005798-DNA_C02.snps_indels.ug	NGS of 36 MSI CRCs	3	TGFBR1	13.8889	NA	no	no	no	no	no	no	no	no	no	no
TGFBR1	protein_coding	ENSG00000106799	ENST00000374994	ENSE00001643263	1641064697	9:101904985	1	5	G->T	spl-1 Gly325Stop	Het	16	63	0.25	368.34	Fam_c239_1_02-0135_100427_HWUSI-EAS1683_0002_perhonen8_s_6_s_6.nodup.realigned	NGS of 36 MSI CRCs	3	TGFBR1	13.8889	NA	no	no	no	no	no	yes	no	yes	no	no
TGFBR1	protein_coding	ENSG00000106799	ENST00000374994	ENSE00000926563	1641066786	9:101907074	1	6	G->A	Gly345Glu	Het	16	80	0.2	305.44	100302_HWI-EAS418_104_s_5.nodup.realigned	NGS of 36 MSI CRCs	3	TGFBR1	13.8889	NA	no	no	no	no	no	no	no	no	no	no
TGFBR1	protein_coding	ENSG00000106799	ENST00000374994	ENSE00003462927	1641054542	9:101894830	1	3	C->A	Ala128Asp	Het	60	179	0.33	1189.77	07-0168_S34	MiSeq of 93 MSI CRCs	NA	TGFBR1	NA	2.15054	no	no	no	no	no	yes	no	yes	no	no
TGFBR1	protein_coding	ENSG00000106799	ENST00000374994	ENSE00003462927	1641054658	9:101894946	1	3	G->A	Asp167Asn	Het	89	284	0.31	1500.77	05-0004_S69	MiSeq of 93 MSI CRCs	NA	TGFBR1	NA	2.15054	yes	no	yes	no	no	no	no	no	no	no
TGFBR1	protein_coding	ENSG00000106799	ENST00000374994	ENSE00003462927	1641054681	9:101894969	1	3	T->C	syn Gly174Gly	Het	61	132	0.46	1097.77	10546TK_S35	MiSeq of 93 MSI CRCs	NA	TGFBR1	NA	2.15054	no	no	no	no	no	no	no	no	no	no
TGFBR1	protein_coding	ENSG00000106799	ENST00000374994	ENSE00001643263	1641064528	9:101904816	1	5	A->G	spl2	Het	230	539	0.42	1112.77	07-0168_S34	MiSeq of 93 MSI CRCs	NA	TGFBR1	NA	2.15054	no	no	no	no	no	no	no	no	no	no
CASP8	protein_coding	ENSG00000064012	ENST00000358485	ENSE00003276968	451388033	2:202137412	1	4	G->T	Gly214Stop	Het	10	44	0.22	254.95	100706_HWUSI-EAS1679_0007_PERHONEN12_61VY7AAXX_s_4.nodup.realigned	NGS of 36 MSI CRCs	4	CASP8	13.8889	NA	no	no	no	no	no	no	no	no	no	no	NA	NA
CASP8	protein_coding	ENSG00000064012	ENST00000358485	ENSE00003316162	451400282	2:202149661	1	8	T->C	Cys368Arg	Het	22	108	0.20	481.51	10871_100427_HWUSI-EAS1683_0002_perhonen8_s_8.nodup.realigned	NGS of 36 MSI CRCs	4	CASP8	13.8889	NA	no	no	no	no	no	no	no	no	no	no	deleterious	probably damaging
CASP8	protein_coding	ENSG00000064012	ENST00000358485	ENSE00003316162	451400340	2:202149719	1	8	G->A	Gly387Glu	Het	16	75	0.21	326.75	Fam_c226_1_03-0046_100429_HWUSI-EAS1679_0002_perhonen9_s_4	NGS of 36 MSI CRCs	4	CASP8	13.8889	NA	no	no	no	no	no	no	no	no	no	no	tolerated	probably damaging
CASP8	protein_coding	ENSG00000064012	ENST00000358485	ENSE00003316162	451400567	2:202149946	1	8	G->A	Ala463Thr	Het	6	29	0.20	127.24	8210_100520_HWUSI-EAS1679_0003_61GPLAAXX_perhonen10_s_7.nodup.realigned	NGS of 36 MSI CRCs	4	CASP8	13.8889	NA	no	no	no	no	no	no	no	no	no	no	deleterious	probably damaging
CASP8	protein_coding	ENSG00000064012	ENST00000358485	ENSE00003336969	451401807	2:202151186	1	9	G->A	Asp496Asn	Het	25	65	0.38	656.02	100302_HWI-EAS418_104_s_5.nodup.realigned	NGS of 36 MSI CRCs	4	CASP8	13.8889	NA	no	no	no	no	no	no	no	no	no	no	deleterious	probably damaging
CASP8	protein_coding	ENSG00000064012	ENST00000358485	ENSE00003606605	451381886	2:202131265	1	2	T->C	Leu78Pro	Het	95	320	0.29	791.77	7814_S27	MiSeq of 93 MSI CRCs	NA	CASP8	NA	5.37634	no	no	no	no	no	no	no	no	no	no	deleterious	probably damaging
CASP8	protein_coding	ENSG00000064012	ENST00000358485	ENSE00003520750	451388025	2:202137404	1	4	T->C	Leu211Pro	Het	82	291	0.28	561.77	07-0239_S70	MiSeq of 93 MSI CRCs	NA	CASP8	NA	5.37634	no	no	no	no	no	no	no	no	no	no	deleterious	probably damaging
CASP8	protein_coding	ENSG00000064012	ENST00000358485	ENSE00003663757	451400538	2:202149917	1	8	C->T	Pro453Leu	Het	112	299	0.37	1759.77	04-0456_S21	MiSeq of 93 MSI CRCs	NA	CASP8	NA	5.37634	yes	no	no	no	endometrium, upper aerodigestive tract	yes	no	no	head and neck	no	deleterious	probably damaging
CASP8	protein_coding	ENSG00000064012	ENST00000358485	ENSE00003663757	451400538	2:202149917	1	8	C->T	Pro453Leu	Het	110	299	0.36	1955.77	10546TK_S35	MiSeq of 93 MSI CRCs	NA	CASP8	NA	5.37634	yes	no	no	no	endometrium, upper aerodigestive tract	yes	no	no	head and neck	no	deleterious	probably damaging
CASP8	protein_coding	ENSG00000064012	ENST00000358485	ENSE00003663757	451400550	2:202149929	1	8	A->T	Asp457Val	Het	144	348	0.41	2000.0	05-0034_S81	MiSeq of 93 MSI CRCs	NA	CASP8	NA	5.37634	no	no	no	no	no	no	no	no	no	no	deleterious	probably damaging
FOXN3	protein_coding	ENSG00000053254	ENST00000345097	ENSE00002515472	2289565088	14:89628909	-1	7	C->T	Arg441His	Het	10	32	0.31	181.6	100226_HWUSI-EAS1679_Perhonen4_s_3.nodup.realigned	NGS of 36 MSI CRCs	5	FOXN3	16.6667	NA	no	no	no	no	no	no	no	no	no	no
FOXN3	protein_coding	ENSG00000053254	ENST00000345097	ENSE00002515472	2289565253	14:89629074	-1	7	C->A	Ser386Ile	Het	8	32	0.25	88.77	Fam_c265+c680_1_9256_T_LP6005798-DNA_H04.snps_indels	NGS of 36 MSI CRCs	5	FOXN3	16.6667	NA	no	no	no	no	no	no	no	no	no	no
FOXN3	protein_coding	ENSG00000053254	ENST00000345097	ENSE00002515472	2289565376	14:89629197	-1	7	G->A	Ala345Val	Het	16	70	0.22	209.77	Fam_s26_1_03-0343_T_LP6005743-DNA_D06.snps_indels.ug	NGS of 36 MSI CRCs	5	FOXN3	16.6667	NA	no	no	no	no	no	no	no	no	no	no
FOXN3	protein_coding	ENSG00000053254	ENST00000345097	ENSE00000659606	2289583300	14:89647121	-1	6	G->A	Arg281Trp	Het	13	51	0.25	235.77	Fam_c604_1_9228_T_LP6005743-DNA_B07.snps_indels.ug	NGS of 36 MSI CRCs	5	FOXN3	16.6667	NA	yes	no	no	central nervous system	no	no	no	no	no	no
FOXN3	protein_coding	ENSG00000053254	ENST00000345097	ENSE00001385423	2289814554	14:89878375	-1	2	G->A	Pro149Leu	Het	19	69	0.27	450.27	7583_100520_HWUSI-EAS1679_0003_61GPLAAXX_perhonen10_s_6.nodup.realigned	NGS of 36 MSI CRCs	5	FOXN3	16.6667	NA	yes	no	no	endometrium, lung	no	no	no	no	no	no
FOXN3	protein_coding	ENSG00000053254	ENST00000345097	ENSE00001385423	2289814885	14:89878706	-1	2	C->T	Asp39Asn	Het	18	66	0.27	472.66	Fam_c239_1_02-0135_100427_HWUSI-EAS1683_0002_perhonen8_s_6_s_6.nodup.realigned	NGS of 36 MSI CRCs	5	FOXN3	16.6667	NA	no	no	no	no	no	no	no	no	no	no
FOXN3	protein_coding	ENSG00000053254	ENST00000345097	ENSE00002515472	2289565257	14:89629078	-1	7	G->A	Arg385Trp	Het	77	232	0.33	630.77	10990_S84	MiSeq of 93 MSI CRCs	NA	FOXN3	NA	3.22581	yes	no	no	no	urinary tract, pancreas	no	no	no	no	no
FOXN3	protein_coding	ENSG00000053254	ENST00000345097	ENSE00003637739	2289592957	14:89656778	-1	5	G->A	Ala254Val	Het	85	272	0.31	1440.77	7288_S85	MiSeq of 93 MSI CRCs	NA	FOXN3	NA	3.22581	no	no	no	no	no	no	no	no	no	no
FOXN3	protein_coding	ENSG00000053254	ENST00000345097	ENSE00003630447	2289683529	14:89747350	-1	4	C->G	Gly230Ala	Het	125	375	0.33	218.77	11643_S42	MiSeq of 93 MSI CRCs	NA	FOXN3	NA	3.22581	no	no	no	no	no	no	no	no	no	no
DCTN5	protein_coding	ENSG00000166847	ENST00000300087	ENSE00001107205	2433471451	16:23654340	1	2	G->A	Gly38Asp	Het	14	66	0.21	214.77	Fam_s10_1_11767_T_LP6005798-DNA_C02.snps_indels.ug	NGS of 36 MSI CRCs	6	DCTN5	5.55556	NA	no	no	no	no	no	no	no	no	no	no
DCTN5	protein_coding	ENSG00000166847	ENST00000300087	ENSE00003389482	2433486981	16:23669870	1	3	A->G	Asn54Asp	Het	13	65	0.2	295.56	7284_Fam_c324_1_101129_HWUSI-EAS1679_00020_FC_20101129_PERHONEN16_628OPAAXX_s_4_s_4.nodup.realigned	NGS of 36 MSI CRCs	6	DCTN5	5.55556	NA	no	no	no	no	no	no	no	no	no	no
DCTN5	protein_coding	ENSG00000166847	ENST00000300087	ENSE00003341218	2433494161	16:23677050	1	5	G->A	spl1	Het	6	28	0.21	83.0	c355.1T_GS000011212-ASM-T1-N1_all	NGS of 36 MSI CRCs	6	DCTN5	5.55556	NA	no	no	no	no	no	no	no	no	no	no
DCTN5	protein_coding	ENSG00000166847	ENST00000300087	ENSE00001107205	2433471387	16:23654276	1	2	G->A	spl-1 Ala17Thr	Het	116	450	0.25	1423.77	04-0391_S92	MiSeq of 93 MSI CRCs	NA	DCTN5	NA	1.07527	yes	no	no	no	urinary tract	no	no	no	no	no
TRIM39	protein_coding	ENSG00000204599	ENST00000376656	ENSE00002522130	1092839267	6:30297307	1	3	G->T	Lys71Asn	Het	5	23	0.21	391.46	7522_lanes_6_and_8_merged.nodup.realigned	NGS of 36 MSI CRCs	7	TRIM39	8.33333	NA	no	no	no	no	no	no	no	no	no	no
TRIM39	protein_coding	ENSG00000204599	ENST00000376656	ENSE00002522130	1092839479	6:30297519	1	3	C->A	Pro142Gln	Het	10	28	0.35	175.56	9657_100706_HWUSI-EAS1679_0007_PERHONEN12_61VY7AAXX_s_3.nodup.realigned	NGS of 36 MSI CRCs	7	TRIM39	8.33333	NA	no	no	no	no	no	no	no	no	no	no
TRIM39	protein_coding	ENSG00000204599	ENST00000376656	ENSE00003235723	1092849661	6:30307701	1	6	T->C	Leu266Pro	Het	18	61	0.29	461.72	100420_HWI-EAS418_108_s_7.nodup.realigned	NGS of 36 MSI CRCs	7	TRIM39	8.33333	NA	no	no	no	no	no	no	no	no	no	no
TRIM39	protein_coding	ENSG00000204599	ENST00000376656	ENSE00002522130	1092839150	6:30297190	1	3	C->T	syn Cys32Cys	Het	162	382	0.42	2000.0	8196_S75	MiSeq of 93 MSI CRCs	NA	TRIM39	NA	1.07527	no	no	no	no	no	no	no	no	no	no
TRIM39	protein_coding	ENSG00000204599	ENST00000376656	ENSE00002522130	1092839497	6:30297537	1	3	A->G	Gln148Arg	Het	86	283	0.30	670.77	9644_S29	MiSeq of 93 MSI CRCs	NA	TRIM39	NA	1.07527	no	no	no	no	no	no	no	no	no	no
RER1	protein_coding	ENSG00000157916	ENST00000488353	ENSE00003402378	2333647	1:2333647	1	5	C->T	spl-2 His123Tyr	Het	13	53	0.24	267.24	100924_ILLUMINA-8C38E9_0118_s_8.nodup.realigned	NGS of 36 MSI CRCs	8	RER1	8.33333	NA	no	no	no	no	no	no	no	no	no	no
RER1	protein_coding	ENSG00000157916	ENST00000488353	ENSE00003402378	2333696	1:2333696	1	5	A->G	Asp139Gly	Het	13	62	0.20	164.77	Fam_c568_1_02-0410_T_LP6005798-DNA_A04.snps_indels	NGS of 36 MSI CRCs	8	RER1	8.33333	NA	no	no	no	no	no	no	no	no	no	no
RER1	protein_coding	ENSG00000157916	ENST00000488353	ENSE00003402378	2333698	1:2333698	1	5	G->A	Ala140Thr	Het	19	79	0.24	479.86	9665_lanes_5_and_8_merged.nodup.realigned	NGS of 36 MSI CRCs	8	RER1	8.33333	NA	no	no	no	no	no	no	no	no	no	no
CDKAL1	protein_coding	ENSG00000145996	ENST00000274695	ENSE00000973384	1083090815	6:20548855	1	4	C->T	Arg69Stop	Het	33	104	0.31	827.07	100427_HWUSI-EAS1683_0002_perhonen8_s_4_s_4.nodup.realigned	NGS of 36 MSI CRCs	9	CDKAL1	22.2222	NA	no	no	no	no	no	no	no	no	no	no
CDKAL1	protein_coding	ENSG00000145996	ENST00000274695	ENSE00001083330	1083388303	6:20846343	1	9	G->A	Ala226Thr	Het	10	34	0.29	246.57	100427_HWUSI-EAS1683_0002_perhonen8_s_4_s_4.nodup.realigned	NGS of 36 MSI CRCs	9	CDKAL1	22.2222	NA	yes	no	no	liver	no	no	no	no	no	no
CDKAL1	protein_coding	ENSG00000145996	ENST00000274695	ENSE00001083330	1083388318	6:20846358	1	9	G->A	Ala231Thr	Het	38	96	0.39	951.7	100302_HWI-EAS418_104_s_3_s_3.nodup.realigned	NGS of 36 MSI CRCs	9	CDKAL1	22.2222	NA	yes	no	no	central nervous system	no	no	no	no	no	no
CDKAL1	protein_coding	ENSG00000145996	ENST00000274695	ENSE00001083330	1083388332	6:20846372	1	9	T->G	Ile235Met	Het	15	59	0.25	398.8	7583_100520_HWUSI-EAS1679_0003_61GPLAAXX_perhonen10_s_6.nodup.realigned	NGS of 36 MSI CRCs	9	CDKAL1	22.2222	NA	yes	no	no	no	stomach	no	no	no	no	no
CDKAL1	protein_coding	ENSG00000145996	ENST00000274695	ENSE00001083330	1083388351	6:20846391	1	9	G->T	Ala242Ser	Het	7	30	0.23	138.47	100427_HWUSI-EAS1683_0002_perhonen8_s_4_s_4.nodup.realigned	NGS of 36 MSI CRCs	9	CDKAL1	22.2222	NA	no	no	no	no	no	no	no	no	no	no
CDKAL1	protein_coding	ENSG00000145996	ENST00000274695	ENSE00001083341	1083542424	6:21000464	1	11	G->A	Ala306Thr	Het	34	92	0.36	880.56	100427_HWUSI-EAS1683_0002_perhonen8_s_4_s_4.nodup.realigned	NGS of 36 MSI CRCs	9	CDKAL1	22.2222	NA	no	no	no	no	no	no	no	no	no	no
CDKAL1	protein_coding	ENSG00000145996	ENST00000274695	ENSE00001083341	1083542527	6:21000567	1	11	C->T	Ala340Val	Het	15	72	0.20	246.17	9657_100706_HWUSI-EAS1679_0007_PERHONEN12_61VY7AAXX_s_3.nodup.realigned	NGS of 36 MSI CRCs	9	CDKAL1	22.2222	NA	no	no	no	no	no	no	no	no	no	no
CDKAL1	protein_coding	ENSG00000145996	ENST00000274695	ENSE00001478087	1083773112	6:21231152	1	16	C->T	Ala541Val	Het	17	79	0.21	233.77	Fam_c56_1_5395_T_LP6005743-DNA_H01.snps_indels.ug	NGS of 36 MSI CRCs	9	CDKAL1	22.2222	NA	no	no	no	no	no	no	no	no	no	no
CDKAL1	protein_coding	ENSG00000145996	ENST00000274695	ENSE00001083336	1083323392	6:20781432	1	8	G->A	Ala192Thr	Het	117	364	0.32	2000.0	5185_S38	MiSeq of 93 MSI CRCs	NA	CDKAL1	NA	2.15054	no	no	no	no	no	no	no	no	no	no
CDKAL1	protein_coding	ENSG00000145996	ENST00000274695	ENSE00001083343	1083497612	6:20955652	1	10	G->T	Gly249Cys	Het	73	336	0.21	1029.77	7502_S73	MiSeq of 93 MSI CRCs	NA	CDKAL1	NA	2.15054	no	no	no	no	no	no	no	no	no	no
CTNNB1	protein_coding	ENSG00000168036	ENST00000349496	ENSE00003298566	533716022	3:41266028	1	3	G->T	Glu9Stop	Het	10	49	0.20	248.98	101001_HWUSI_EAS1679_00009_FC_PERHONEN13_627UDAAXX_s_1.nodup.realigned	NGS of 36 MSI CRCs	10	CTNNB1	16.6667	NA	no	no	no	no	no	no	no	no	no	no	NA	NA
CTNNB1	protein_coding	ENSG00000168036	ENST00000349496	ENSE00003298566	533716065	3:41266071	1	3	G->A	Ser23Asn	Het	10	40	0.25	247.34	101001_HWUSI_EAS1679_00009_FC_PERHONEN13_627UDAAXX_s_1.nodup.realigned	NGS of 36 MSI CRCs	10	CTNNB1	16.6667	NA	yes	no	no	kidney	liver	no	no	no	no	no	tolerated	benign
CTNNB1	protein_coding	ENSG00000168036	ENST00000349496	ENSE00003298566	533716118	3:41266124	1	3	A->G	Thr41Ala	Het	18	36	0.5	461.77	101001_HWUSI_EAS1679_00009_FC_PERHONEN13_627UDAAXX_s_1.nodup.realigned	NGS of 36 MSI CRCs	10	CTNNB1	16.6667	NA	yes	yes	yes	adrenal gland, biliary tract, bone, cervix, endometrium, kidney, liver, ovary, pancreas, prostate, skin, small intestine, soft tissue, stomach, upper aerodigestive tract	liver, endometrium, bone, liver	yes	yes	no	liver	liver	deleterious	possibly damaging
CTNNB1	protein_coding	ENSG00000168036	ENST00000349496	ENSE00003298566	533716118	3:41266124	1	3	A->G	Thr41Ala	Het	22	25	0.88	635.04	100226_HWUSI-EAS1679_Perhonen4_s_3.nodup.realigned	NGS of 36 MSI CRCs	10	CTNNB1	16.6667	NA	yes	yes	yes	adrenal gland, biliary tract, bone, cervix, endometrium, kidney, liver, ovary, pancreas, prostate, skin, small intestine, soft tissue, stomach, upper aerodigestive tract	liver, endometrium, bone, liver	yes	yes	no	liver	liver	deleterious	possibly damaging
CTNNB1	protein_coding	ENSG00000168036	ENST00000349496	ENSE00001649367	533724891	3:41274897	1	8	T->C	Trp383Arg	Het	17	71	0.23	340.3	7023_100429_HWUSI-EAS1679_0002_perhonen9_s_6.nodup.realigned	NGS of 36 MSI CRCs	10	CTNNB1	16.6667	NA	no	no	no	no	no	no	no	no	no	no	deleterious	probably damaging
CTNNB1	protein_coding	ENSG00000168036	ENST00000349496	ENSE00001592339	533725744	3:41275750	1	10	C->T	Arg549Cys	Het	14	46	0.30	282.77	Fam_c56_1_5395_T_LP6005743-DNA_H01.snps_indels.ug	NGS of 36 MSI CRCs	10	CTNNB1	16.6667	NA	no	no	no	no	no	no	no	no	no	no	deleterious	possibly damaging
CTNNB1	protein_coding	ENSG00000168036	ENST00000349496	ENSE00003464041	533716101	3:41266107	1	3	T->C	Ile35Thr	Het	71	152	0.46	1338.77	10990_S84	MiSeq of 93 MSI CRCs	NA	CTNNB1	NA	10.7527	yes	no	yes	ovary, lung, central nervous system, stomach, bone, biliary tract, kidney, liver	adrenal gland, liver, kidney, ovary, soft tissue, endometrium, pancreas, skin	yes	no	no	liver	liver	deleterious	benign
CTNNB1	protein_coding	ENSG00000168036	ENST00000349496	ENSE00003464041	533716118	3:41266124	1	3	A->G	Thr41Ala	Het	70	248	0.28	1006.77	03-0394_S8	MiSeq of 93 MSI CRCs	NA	CTNNB1	NA	10.7527	yes	yes	yes	adrenal gland, biliary tract, bone, cervix, endometrium, kidney, liver, ovary, pancreas, prostate, skin, small intestine, soft tissue, stomach, upper aerodigestive tract	liver, endometrium, bone, liver	yes	yes	no	liver	liver	deleterious	possibly damaging
CTNNB1	protein_coding	ENSG00000168036	ENST00000349496	ENSE00003464041	533716118	3:41266124	1	3	A->G	Thr41Ala	Het	113	254	0.44	2000.0	8196_S75	MiSeq of 93 MSI CRCs	NA	CTNNB1	NA	10.7527	yes	yes	yes	adrenal gland, biliary tract, bone, cervix, endometrium, kidney, liver, ovary, pancreas, prostate, skin, small intestine, soft tissue, stomach, upper aerodigestive tract	liver, endometrium, bone, liver	yes	yes	no	liver	liver	deleterious	possibly damaging
CTNNB1	protein_coding	ENSG00000168036	ENST00000349496	ENSE00003464041	533716130	3:41266136	1	3	T->C	Ser45Pro	Het	119	282	0.42	2000.0	9953TK_S95	MiSeq of 93 MSI CRCs	NA	CTNNB1	NA	10.7527	yes	yes	yes	kidney, adrenal gland, liver, pancreas, bone, skin, endometrium, prostate, urinary tract, pituitary, cervix, ovary, soft tissue	adrenal gland, kidney, liver, thyroid, skin	yes	no	no	liver	no	deleterious	probably damaging
CTNNB1	protein_coding	ENSG00000168036	ENST00000349496	ENSE00003464041	533716131	3:41266137	1	3	C->T	Ser45Phe	Het	86	168	0.51	1653.77	02-0130TK_S24	MiSeq of 93 MSI CRCs	NA	CTNNB1	NA	10.7527	yes	yes	yes	kidney, adrenal gland, liver, pancreas, bone, skin, endometrium, prostate, urinary tract, pituitary, cervix, ovary, soft tissue	adrenal gland, kidney, liver, thyroid, skin	yes	no	no	liver	no	deleterious	probably damaging
CTNNB1	protein_coding	ENSG00000168036	ENST00000349496	ENSE00003464041	533716131	3:41266137	1	3	C->T	Ser45Phe	Het	62	225	0.27	895.77	03-0397TK_S60	MiSeq of 93 MSI CRCs	NA	CTNNB1	NA	10.7527	yes	yes	yes	kidney, adrenal gland, liver, pancreas, bone, skin, endometrium, prostate, urinary tract, pituitary, cervix, ovary, soft tissue	adrenal gland, kidney, liver, thyroid, skin	yes	no	no	liver	no	deleterious	probably damaging
CTNNB1	protein_coding	ENSG00000168036	ENST00000349496	ENSE00003464041	533716131	3:41266137	1	3	C->T	Ser45Phe	Het	88	418	0.21	1102.77	6944_S86	MiSeq of 93 MSI CRCs	NA	CTNNB1	NA	10.7527	yes	yes	yes	kidney, adrenal gland, liver, pancreas, bone, skin, endometrium, prostate, urinary tract, pituitary, cervix, ovary, soft tissue	adrenal gland, kidney, liver, thyroid, skin	yes	no	no	liver	no	deleterious	probably damaging
CTNNB1	protein_coding	ENSG00000168036	ENST00000349496	ENSE00003464041	533716131	3:41266137	1	3	C->T	Ser45Phe	Het	264	457	0.57	2000.0	7984_S63	MiSeq of 93 MSI CRCs	NA	CTNNB1	NA	10.7527	yes	yes	yes	kidney, adrenal gland, liver, pancreas, bone, skin, endometrium, prostate, urinary tract, pituitary, cervix, ovary, soft tissue	adrenal gland, kidney, liver, thyroid, skin	yes	no	no	liver	no	deleterious	probably damaging
CTNNB1	protein_coding	ENSG00000168036	ENST00000349496	ENSE00003464041	533716131	3:41266137	1	3	C->T	Ser45Phe	Het	103	444	0.23	1347.77	9904_S77	MiSeq of 93 MSI CRCs	NA	CTNNB1	NA	10.7527	yes	yes	yes	kidney, adrenal gland, liver, pancreas, bone, skin, endometrium, prostate, urinary tract, pituitary, cervix, ovary, soft tissue	adrenal gland, kidney, liver, thyroid, skin	yes	no	no	liver	no	deleterious	probably damaging
CTNNB1	protein_coding	ENSG00000168036	ENST00000349496	ENSE00003593193	533716629	3:41266635	1	4	T->C	syn Asp144Asp	Het	64	220	0.29	640.77	07-0174_S46	MiSeq of 93 MSI CRCs	NA	CTNNB1	NA	10.7527	yes	yes	no	no	no	no	no	no	no	no	NA	NA
CTNNB1	protein_coding	ENSG00000168036	ENST00000349496	ENSE00001692569	533716892	3:41266898	1	5	G->A	Arg190His	Het	82	304	0.26	1457.77	9238_S16	MiSeq of 93 MSI CRCs	NA	CTNNB1	NA	10.7527	no	no	no	no	no	no	no	no	no	no	deleterious	benign
PIK3CA	protein_coding	ENSG00000121879	ENST00000263967	ENSE00001139995	671366870	3:178916876	1	2	G->A	Arg88Gln	Het	20	95	0.21	441.6	7583_100520_HWUSI-EAS1679_0003_61GPLAAXX_perhonen10_s_6.nodup.realigned	NGS of 36 MSI CRCs	11	PIK3CA	25	NA	yes	yes	no	breast, endometrium, pancreas, stomach, urinary tract, central nervous system	no	yes	yes	no	no	no	tolerated	probably damaging
PIK3CA	protein_coding	ENSG00000121879	ENST00000263967	ENSE00001139995	671366885	3:178916891	1	2	G->A	Arg93Gln	Het	39	128	0.30	745.4	9657_100706_HWUSI-EAS1679_0007_PERHONEN12_61VY7AAXX_s_3.nodup.realigned	NGS of 36 MSI CRCs	11	PIK3CA	25	NA	yes	yes	no	endometrium, stomach, urinary tract	no	no	no	no	no	no	deleterious	probably damaging
PIK3CA	protein_coding	ENSG00000121879	ENST00000263967	ENSE00001077674	671386077	3:178936083	1	10	A->G	Glu542Gly	Het	16	50	0.32	348.96	101001_HWUSI_EAS1679_00009_FC_PERHONEN13_627UDAAXX_s_1.nodup.realigned	NGS of 36 MSI CRCs	11	PIK3CA	25	NA	yes	yes	no	biliary tract, bone, breast, central nervous cystem, cervix, endometrium, kidney, liver, lung, esophagus, ovary, pancreas, pituitary, prostate, skin, stomach, thyroid, upper aerodigestive tract, urinary tract	no	yes	yes	no	no	no	tolerated	benign
PIK3CA	protein_coding	ENSG00000121879	ENST00000263967	ENSE00001077674	671386086	3:178936092	1	10	A->C	Glu545Ala	Het	16	68	0.23	343.23	100226_HWUSI-EAS1679_Perhonen4_s_3.nodup.realigned	NGS of 36 MSI CRCs	11	PIK3CA	25	NA	yes	yes	yes	biliary tract, bone, breast, central nervous system, cervix, endometrium, hematopoietic and lymphoid tissue, kidney, liver, lung, esophagus, ovary, pancreas, pituitary, prostate, skin, soft tissue, stomach, thyroid, upper aerodigestive tract, urinary tract	biliary tract, breast, central nervous system, endometrium, lung, ovary, prostate, skin, stomach, urinary tract	yes	no	no	liver, breast	breast	deleterious	probably damaging
PIK3CA	protein_coding	ENSG00000121879	ENST00000263967	ENSE00001077674	671386090	3:178936096	1	10	G->T	Gln546His	Het	21	66	0.31	475.7	9923_100706_HWUSI-EAS1679_0007_PERHONEN12_61VY7AAXX_s_5.nodup.realigned	NGS of 36 MSI CRCs	11	PIK3CA	25	NA	yes	yes	yes	biliary tract, breast, central nervous system, endometrium, lung, ovary, prostate, skin, stomach, urinary tract	biliary tract, bone, breast, central nervous system, cervix, endometrium, hematopoietic and lymphoid tissue, kidney, liver, lung, esophagus, ovary, pancreas, pituitary, prostate, skin, soft tissue, stomach, thyroid, upper aerodigestive tract, urinary tract	yes	no	no	no	liver, breast	tolerated	possibly damaging
PIK3CA	protein_coding	ENSG00000121879	ENST00000263967	ENSE00001139987	671402043	3:178952049	1	21	C->T	Ala1035Val	Het	15	56	0.26	252.77	Fam_s151_1_02-0530_T_LP6005745-DNA_H05.snps_indels.ug	NGS of 36 MSI CRCs	11	PIK3CA	25	NA	yes	yes	no	prostate, endometrium	no	no	no	no	no	no	deleterious	probably damaging
PIK3CA	protein_coding	ENSG00000121879	ENST00000263967	ENSE00001139987	671402079	3:178952085	1	21	A->G	His1047Arg	Het	10	33	0.30	218.5	10871_100427_HWUSI-EAS1683_0002_perhonen8_s_8.nodup.realigned	NGS of 36 MSI CRCs	11	PIK3CA	25	NA	yes	yes	no	biliary tract, bone, breast, endometrium, kidney, liver, lung, meninges, esophagus, ovary, pancreas, pituitary, prostate, salivary gland, skin, soft tissue, stomach, thyroid, upper aerodigestive tract, urinary tract, central nervous system, cerebellum	no	yes	yes	no	brain	no	tolerated	possibly damaging
PIK3CA	protein_coding	ENSG00000121879	ENST00000263967	ENSE00001139987	671402079	3:178952085	1	21	A->G	His1047Arg	Het	19	51	0.37	314.25	7023_100429_HWUSI-EAS1679_0002_perhonen9_s_6.nodup.realigned	NGS of 36 MSI CRCs	11	PIK3CA	25	NA	yes	yes	no	biliary tract, bone, breast, endometrium, kidney, liver, lung, meninges, esophagus, ovary, pancreas, pituitary, prostate, salivary gland, skin, soft tissue, stomach, thyroid, upper aerodigestive tract, urinary tract, central nervous system, cerebellum	no	yes	yes	no	brain	no	tolerated	possibly damaging
PIK3CA	protein_coding	ENSG00000121879	ENST00000263967	ENSE00001139987	671402079	3:178952085	1	21	A->G	His1047Arg	Het	13	59	0.22	130.77	Fam_c136_1_6110_T_LP6005745-DNA_H06.snps_indels.ug	NGS of 36 MSI CRCs	11	PIK3CA	25	NA	yes	yes	no	biliary tract, bone, breast, endometrium, kidney, liver, lung, meninges, esophagus, ovary, pancreas, pituitary, prostate, salivary gland, skin, soft tissue, stomach, thyroid, upper aerodigestive tract, urinary tract, central nervous system, cerebellum	no	yes	yes	no	brain	no	tolerated	possibly damaging
PIK3CA	protein_coding	ENSG00000121879	ENST00000263967	ENSE00001139995	671366651	3:178916657	1	2	T->C	Leu15Ser	Het	58	189	0.30	573.77	10554_S11	MiSeq of 93 MSI CRCs	NA	PIK3CA	NA	15.05	no	no	no	no	no	no	no	no	no	no	tolerated	probably damaging
PIK3CA	protein_coding	ENSG00000121879	ENST00000263967	ENSE00001139995	671366661	3:178916667	1	2	A->C	syn Pro18Pro	Het	53	157	0.33	905.77	02-0517_S31	MiSeq of 93 MSI CRCs	NA	PIK3CA	NA	15.05	no	no	no	no	no	no	no	no	no	no	NA	NA
PIK3CA	protein_coding	ENSG00000121879	ENST00000263967	ENSE00001139995	671366720	3:178916726	1	2	G->A	Arg38His	Het	26	122	0.21	367.77	9375_S40	MiSeq of 93 MSI CRCs	NA	PIK3CA	NA	15.05	yes	yes	no	central nervous system, endometrium, ovary, stomach, upper aerodigestive tract	endometrium, central nervous system	no	no	no	no	no	deleterious	probably damaging
PIK3CA	protein_coding	ENSG00000121879	ENST00000263967	ENSE00001139995	671366848	3:178916854	1	2	G->A	Glu81Lys	Het	136	343	0.39	2000.0	02-0535_S55	MiSeq of 93 MSI CRCs	NA	PIK3CA	NA	15.05	yes	yes	no	biliary tract, bone, breast, endometrium, kidney, liver, lung, meninges, esophagus, ovary, pancreas, pituitary, prostate, salivary gland, skin, soft tissue, stomach, thyroid, upper aerodigestive tract, urinary tract, central nervous system, cerebellum	no	yes	no	no	kidney	breast	deleterious	probably damaging
PIK3CA	protein_coding	ENSG00000121879	ENST00000263967	ENSE00001139995	671366870	3:178916876	1	2	G->A	Arg88Gln	Het	99	426	0.23	1896.77	10990_S84	MiSeq of 93 MSI CRCs	NA	PIK3CA	NA	15.05	yes	yes	no	breast, endometrium, pancreas, stomach, urinary tract, central nervous system	no	yes	yes	no	no	no	tolerated	probably damaging
PIK3CA	protein_coding	ENSG00000121879	ENST00000263967	ENSE00001139995	671366884	3:178916890	1	2	C->T	Arg93Trp	Het	134	617	0.21	2000.0	07-0168_S34	MiSeq of 93 MSI CRCs	NA	PIK3CA	NA	15.05	yes	yes	no	endometrium, stomach, urinary tract	no	no	no	no	no	no	deleterious	probably damaging
PIK3CA	protein_coding	ENSG00000121879	ENST00000263967	ENSE00001139995	671366884	3:178916890	1	2	C->T	Arg93Trp	Het	141	589	0.23	2000.0	11697_S66	MiSeq of 93 MSI CRCs	NA	PIK3CA	NA	15.05	yes	yes	no	endometrium, stomach, urinary tract	no	no	no	no	no	no	deleterious	probably damaging
PIK3CA	protein_coding	ENSG00000121879	ENST00000263967	ENSE00000997375	671367651	3:178917657	1	3	C->A	Pro178Thr	Het	129	429	0.30	2000.0	04-0224_S56	MiSeq of 93 MSI CRCs	NA	PIK3CA	NA	15.05	no	no	no	no	no	no	no	no	no	no	tolerated	probably damaging
PIK3CA	protein_coding	ENSG00000121879	ENST00000263967	ENSE00001077691	671377383	3:178927389	1	7	T->C	syn Asn384Asn	Het	127	488	0.26	716.77	03-0084_S13	MiSeq of 93 MSI CRCs	NA	PIK3CA	NA	15.05	no	no	no	no	no	no	no	no	no	no	NA	NA
PIK3CA	protein_coding	ENSG00000121879	ENST00000263967	ENSE00001128470	671377974	3:178927980	1	8	T->C	Cys420Arg	Het	134	595	0.22	537.77	04-0412_S9	MiSeq of 93 MSI CRCs	NA	PIK3CA	NA	15.05	yes	yes	no	breast, central nervous system, endometrium, prostate, salivary gland, stomach	no	yes	no	no	brain	no	tolerated	possibly damaging
PIK3CA	protein_coding	ENSG00000121879	ENST00000263967	ENSE00001128470	671378018	3:178928024	1	8	C->T	syn Asp434Asp	Het	169	518	0.32	2000.0	02-0535_S55	MiSeq of 93 MSI CRCs	NA	PIK3CA	NA	15.05	no	no	no	no	no	no	no	no	no	no	NA	NA
PIK3CA	protein_coding	ENSG00000121879	ENST00000263967	ENSE00001077674	671386085	3:178936091	1	10	G->A	Glu545Lys	Het	57	206	0.27	847.77	10554_S11	MiSeq of 93 MSI CRCs	NA	PIK3CA	NA	15.05	yes	yes	yes	biliary tract, bone, breast, central nervous system, cervix, endometrium, hematopoietic and lymphoid tissue, kidney, liver, lung, esophagus, ovary, pancreas, pituitary, prostate, skin, soft tissue, stomach, thyroid, upper aerodigestive tract, urinary tract	biliary tract, breast, central nervous system, endometrium, lung, ovary, prostate, skin, stomach, urinary tract	yes	no	no	liver, breast	breast	deleterious	probably damaging
PIK3CA	protein_coding	ENSG00000121879	ENST00000263967	ENSE00001077674	671386088	3:178936094	1	10	C->A	Gln546Lys	Het	162	404	0.40	2000.0	07-0251_S94	MiSeq of 93 MSI CRCs	NA	PIK3CA	NA	15.05	yes	yes	yes	biliary tract, breast, central nervous system, endometrium, lung, ovary, prostate, skin, stomach, urinary tract	biliary tract, bone, breast, central nervous system, cervix, endometrium, hematopoietic and lymphoid tissue, kidney, liver, lung, esophagus, ovary, pancreas, pituitary, prostate, skin, soft tissue, stomach, thyroid, upper aerodigestive tract, urinary tract	yes	no	no	no	liver, breast	deleterious	probably damaging
PIK3CA	protein_coding	ENSG00000121879	ENST00000263967	ENSE00001077674	671386089	3:178936095	1	10	A->G	Gln546Arg	Het	143	442	0.32	1524.77	04-0176_S32	MiSeq of 93 MSI CRCs	NA	PIK3CA	NA	15.05	yes	yes	yes	biliary tract, breast, central nervous system, endometrium, lung, ovary, prostate, skin, stomach, urinary tract	biliary tract, bone, breast, central nervous system, cervix, endometrium, hematopoietic and lymphoid tissue, kidney, liver, lung, esophagus, ovary, pancreas, pituitary, prostate, skin, soft tissue, stomach, thyroid, upper aerodigestive tract, urinary tract	yes	no	no	no	liver, breast	deleterious	probably damaging
PIK3CA	protein_coding	ENSG00000121879	ENST00000263967	ENSE00001077674	671386090	3:178936096	1	10	G->T	Gln546His	Het	61	282	0.21	711.77	05-0133_S93	MiSeq of 93 MSI CRCs	NA	PIK3CA	NA	15.05	yes	yes	yes	biliary tract, breast, central nervous system, endometrium, lung, ovary, prostate, skin, stomach, urinary tract	biliary tract, bone, breast, central nervous system, cervix, endometrium, hematopoietic and lymphoid tissue, kidney, liver, lung, esophagus, ovary, pancreas, pituitary, prostate, skin, soft tissue, stomach, thyroid, upper aerodigestive tract, urinary tract	yes	no	no	no	liver, breast	tolerated	possibly damaging
PIK3CA	protein_coding	ENSG00000121879	ENST00000263967	ENSE00003568097	671388800	3:178938806	1	14	G->T	Arg683Met	Het	138	664	0.20	1779.77	10879_S49	MiSeq of 93 MSI CRCs	NA	PIK3CA	NA	15.05	no	no	no	no	no	no	no	no	no	no	deleterious	probably damaging
PIK3CA	protein_coding	ENSG00000121879	ENST00000263967	ENSE00001139987	671402079	3:178952085	1	21	A->G	His1047Arg	Het	134	426	0.31	2000.0	04-0456_S21	MiSeq of 93 MSI CRCs	NA	PIK3CA	NA	15.05	yes	yes	no	biliary tract, bone, breast, endometrium, kidney, liver, lung, meninges, esophagus, ovary, pancreas, pituitary, prostate, salivary gland, skin, soft tissue, stomach, thyroid, upper aerodigestive tract, urinary tract, central nervous system, cerebellum	no	yes	yes	no	brain	no	tolerated	possibly damaging
GLYATL2	protein_coding	ENSG00000156689	ENST00000287275	ENSE00001133084	1874510096	11:58602206	-1	6	C->T	Arg194His	Het	10	40	0.25	258.55	Fam_c239_1_02-0135_100427_HWUSI-EAS1683_0002_perhonen8_s_6_s_6.nodup.realigned	NGS of 36 MSI CRCs	12	GLYATL2	8.33333	NA	yes	no	no	no	skin	no	no	no	no	no
GLYATL2	protein_coding	ENSG00000156689	ENST00000287275	ENSE00003358901	1874512481	11:58604591	-1	5	C->T	Val125Ile	Het	10	49	0.20	43.77	Fam_c39_1_5205_T_LP6005743-DNA_B03.snps_indels.ug	NGS of 36 MSI CRCs	12	GLYATL2	8.33333	NA	yes	no	no	no	skin, ovary	yes	no	no	no	ovary
GLYATL2	protein_coding	ENSG00000156689	ENST00000287275	ENSE00003317673	1874513712	11:58605822	-1	3	T->C	Asn33Ser	Het	7	34	0.20	135.41	100924_ILLUMINA-8C38E9_0118_s_8.nodup.realigned	NGS of 36 MSI CRCs	12	GLYATL2	8.33333	NA	no	no	no	no	no	no	no	no	no	no
GLYATL2	protein_coding	ENSG00000156689	ENST00000287275	ENSE00003542599	1874513663	11:58605773	-1	3	C->T	Trp49Stop	Het	81	247	0.32	1513.77	11697_S66	MiSeq of 93 MSI CRCs	NA	GLYATL2	NA	1.07527	no	no	no	no	no	no	no	no	no	no
ATF1	protein_coding	ENSG00000123268	ENST00000262053	ENSE00003357898	2002104186	12:51189780	1	3	G->A	Arg61His	Het	8	34	0.23	140.77	Fam_c604_1_9228_T_LP6005743-DNA_B07.snps_indels.ug	NGS of 36 MSI CRCs	13	ATF1	8.33333	NA	no	no	no	no	no	no	no	no	no	no
ATF1	protein_coding	ENSG00000123268	ENST00000262053	ENSE00003260447	2002122613	12:51208207	1	6	G->T	Arg219Met	Het	13	51	0.25	212.77	Fam_s26_1_03-0343_T_LP6005743-DNA_D06.snps_indels.ug	NGS of 36 MSI CRCs	13	ATF1	8.33333	NA	no	no	no	no	no	no	no	no	no	no
ATF1	protein_coding	ENSG00000123268	ENST00000262053	ENSE00003260447	2002122620	12:51208214	1	6	G->A	Met221Ile	Het	12	31	0.38	256.4	100226_HWUSI-EAS1679_Perhonen4_s_3.nodup.realigned	NGS of 36 MSI CRCs	13	ATF1	8.33333	NA	no	no	no	no	no	no	no	no	no	no
ATF1	protein_coding	ENSG00000123268	ENST00000262053	ENSE00000837655	2002117680	12:51203274	1	4	G->A	Arg77Gln	Het	52	140	0.37	1116.77	9238_S16	MiSeq of 93 MSI CRCs	NA	ATF1	NA	1.07527	no	no	no	no	no	no	no	no	no	no
CRYBB1	protein_coding	ENSG00000100122	ENST00000215939	ENSE00001784497	2856724242	22:26995522	-1	6	G->A	Arg231Cys	Het	17	77	0.22	275.77	Fam_s26_1_03-0343_T_LP6005743-DNA_D06.snps_indels.ug	NGS of 36 MSI CRCs	14	CRYBB1	13.8889	NA	yes	no	no	stomach	no	no	no	no	no	no
CRYBB1	protein_coding	ENSG00000100122	ENST00000215939	ENSE00001773373	2856726627	22:26997907	-1	5	C->T	Ala171Thr	Het	10	24	0.41	199.89	100427_HWUSI-EAS1683_0002_perhonen8_s_4_s_4.nodup.realigned	NGS of 36 MSI CRCs	14	CRYBB1	13.8889	NA	yes	no	no	stomach	no	no	no	no	no	no
CRYBB1	protein_coding	ENSG00000100122	ENST00000215939	ENSE00001773373	2856726627	22:26997907	-1	5	C->T	Ala171Thr	Het	7	27	0.25	96.5	7522_lanes_6_and_8_merged.nodup.realigned	NGS of 36 MSI CRCs	14	CRYBB1	13.8889	NA	yes	no	no	stomach	no	no	no	no	no	no
CRYBB1	protein_coding	ENSG00000100122	ENST00000215939	ENSE00001773373	2856726627	22:26997907	-1	5	C->T	Ala171Thr	Het	14	57	0.24	235.77	Fam_s26_1_03-0343_T_LP6005743-DNA_D06.snps_indels.ug	NGS of 36 MSI CRCs	14	CRYBB1	13.8889	NA	yes	no	no	stomach	no	no	no	no	no	no
CRYBB1	protein_coding	ENSG00000100122	ENST00000215939	ENSE00000651921	2856736805	22:27008085	-1	3	C->T	Ala84Thr	Het	12	35	0.34	320.77	Fam_c265+c680_1_9256_T_LP6005798-DNA_H04.snps_indels	NGS of 36 MSI CRCs	14	CRYBB1	13.8889	NA	no	no	no	no	no	no	no	no	no	no
CRYBB1	protein_coding	ENSG00000100122	ENST00000215939	ENSE00001773373	2856726668	22:26997948	-1	5	G->T	Ala157Asp	Het	129	551	0.23	1701.77	7747_S15	MiSeq of 93 MSI CRCs	NA	CRYBB1	NA	2.15054	no	no	no	no	no	no	no	no	no	no
CRYBB1	protein_coding	ENSG00000100122	ENST00000215939	ENSE00001773373	2856726587	22:26997867	-1	5	C->T	Gly184Asp	Het	121	246	0.49	1111.77	9238_S16	MiSeq of 93 MSI CRCs	NA	CRYBB1	NA	2.15054	no	no	no	no	no	no	no	no	no	no
FN3KRP	protein_coding	ENSG00000141560	ENST00000269373	ENSE00002668747	2580846574	17:80674710	1	1	C->T	Gln27Stop	Het	6	22	0.27	143.87	100706_HWUSI-EAS1679_0007_PERHONEN12_61VY7AAXX_s_4.nodup.realigned	NGS of 36 MSI CRCs	15	FN3KRP	8.33333	NA	no	no	no	no	no	no	no	no	no	no
FN3KRP	protein_coding	ENSG00000141560	ENST00000269373	ENSE00003343627	2580852622	17:80680758	1	4	C->A	Pro155His	Het	15	63	0.23	232.77	Fam_c56_1_5395_T_LP6005743-DNA_H01.snps_indels.ug	NGS of 36 MSI CRCs	15	FN3KRP	8.33333	NA	no	no	no	no	no	no	no	no	no	no
FN3KRP	protein_coding	ENSG00000141560	ENST00000269373	ENSE00001318127	2580856784	17:80684920	1	6	C->A	Pro268His	Het	19	85	0.22	269.77	Fam_s26_1_03-0343_T_LP6005743-DNA_D06.snps_indels.ug	NGS of 36 MSI CRCs	15	FN3KRP	8.33333	NA	no	no	no	no	no	no	no	no	no	no
FN3KRP	protein_coding	ENSG00000141560	ENST00000269373	ENSE00001318127	2580856630	17:80684766	1	6	G->C	Asp217His	Het	62	224	0.27	1122.77	10979_S30	MiSeq of 93 MSI CRCs	NA	FN3KRP	NA	1.07527	no	no	no	no	no	no	no	no	no	no
FN3KRP	protein_coding	ENSG00000141560	ENST00000269373	ENSE00001318127	2580856764	17:80684900	1	6	C->T	syn Ser261Ser	Het	43	162	0.26	553.77	5185_S38	MiSeq of 93 MSI CRCs	NA	FN3KRP	NA	1.07527	no	no	no	no	no	no	no	no	no	no
ANXA5	protein_coding	ENSG00000164111	ENST00000296511	ENSE00003285219	813065131	4:122592707	-1	10	G->A	Ala239Val	Het	26	54	0.48	712.77	Fam_s151_1_02-0530_T_LP6005745-DNA_H05.snps_indels.ug	NGS of 36 MSI CRCs	16	ANXA5	8.33333	NA	no	no	no	no	no	no	no	no	no	no
ANXA5	protein_coding	ENSG00000164111	ENST00000296511	ENSE00003311011	813076972	4:122604548	-1	5	C->A	Asp92Tyr	Het	20	66	0.30	431.65	9657_100706_HWUSI-EAS1679_0007_PERHONEN12_61VY7AAXX_s_3.nodup.realigned	NGS of 36 MSI CRCs	16	ANXA5	8.33333	NA	no	no	no	no	no	no	no	no	no	no
ANXA5	protein_coding	ENSG00000164111	ENST00000296511	ENSE00003311011	813077017	4:122604593	-1	5	A->T	Phe77Ile	Het	21	62	0.33	539.56	100302_HWI-EAS418_104_s_3_s_3.nodup.realigned	NGS of 36 MSI CRCs	16	ANXA5	8.33333	NA	no	no	no	no	no	no	no	no	no	no
ANXA5	protein_coding	ENSG00000164111	ENST00000296511	ENSE00003466252	813078297	4:122605873	-1	4	G->T	Arg50Ser	Het	152	393	0.38	2000.0	07-0251_S94	MiSeq of 93 MSI CRCs	NA	ANXA5	NA	1.07527	yes	yes	no	no	no	no	no	no	no	no
CMTM2	protein_coding	ENSG00000140932	ENST00000268595	ENSE00003329921	2476438039	16:66620928	1	3	C->T	Ala158Val	Het	10	44	0.22	174.23	100302_HWI-EAS418_104_s_3_s_3.nodup.realigned	NGS of 36 MSI CRCs	17	CMTM2	8.33333	NA	yes	no	no	no	ovary	yes	no	no	no	ovary
CMTM2	protein_coding	ENSG00000140932	ENST00000268595	ENSE00003329921	2476438039	16:66620928	1	3	C->T	Ala158Val	Het	19	42	0.45	487.99	101001_HWUSI_EAS1679_00009_FC_PERHONEN13_627UDAAXX_s_1.nodup.realigned	NGS of 36 MSI CRCs	17	CMTM2	8.33333	NA	yes	no	no	no	ovary	yes	no	no	no	ovary
CMTM2	protein_coding	ENSG00000140932	ENST00000268595	ENSE00003363482	2476439041	16:66621930	1	4	A->G	Lys219Glu	Het	10	50	0.2	64.77	Fam_s26_1_03-0343_T_LP6005743-DNA_D06.snps_indels.ug	NGS of 36 MSI CRCs	17	CMTM2	8.33333	NA	yes	no	no	no	skin	no	no	no	no	no
CMTM2	protein_coding	ENSG00000140932	ENST00000268595	ENSE00001840252	2476430661	16:66613550	1	1	G->T	Ala14Ser	Het	29	85	0.34	523.77	02-0517_S31	MiSeq of 93 MSI CRCs	NA	CMTM2	NA	3.22581	no	no	no	no	no	no	no	no	no	no
CMTM2	protein_coding	ENSG00000140932	ENST00000268595	ENSE00001840252	2476430716	16:66613605	1	1	A->G	Lys32Arg	Het	81	315	0.25	278.77	8935TK_S71	MiSeq of 93 MSI CRCs	NA	CMTM2	NA	3.22581	no	no	no	no	no	no	no	no	no	no
CMTM2	protein_coding	ENSG00000140932	ENST00000268595	ENSE00000945630	2476431082	16:66613971	1	2	G->A	Val110Met	Het	56	266	0.21	606.77	9238_S16	MiSeq of 93 MSI CRCs	NA	CMTM2	NA	3.22581	no	no	no	no	no	no	no	no	no	no
TSLP	protein_coding	ENSG00000145777	ENST00000344895	ENSE00002211371	992035286	5:110408586	1	2	A->T	spl-1 Thr58Ser	Het	13	57	0.22	182.77	Fam_s26_1_03-0343_T_LP6005743-DNA_D06.snps_indels.ug	NGS of 36 MSI CRCs	18	TSLP	8.33333	NA	no	no	no	no	no	no	no	no	no	no
TSLP	protein_coding	ENSG00000145777	ENST00000344895	ENSE00002286480	992036006	5:110409306	1	3	C->A	Ala105Asp	Het	18	47	0.38	391.64	100420_HWI-EAS418_108_s_7.nodup.realigned	NGS of 36 MSI CRCs	18	TSLP	8.33333	NA	no	no	no	no	no	no	no	no	no	no
TSLP	protein_coding	ENSG00000145777	ENST00000344895	ENSE00002286480	992036015	5:110409315	1	3	T->G	Ile108Ser	Het	7	30	0.23	128.44	100302_HWI-EAS418_104_s_3_s_3.nodup.realigned	NGS of 36 MSI CRCs	18	TSLP	8.33333	NA	no	no	no	no	no	no	no	no	no	no
TSLP	protein_coding	ENSG00000145777	ENST00000344895	ENSE00002314243	992034357	5:110407657	1	1	A->G	syn Val23Val	Het	62	209	0.29	893.77	10861TK_S23	MiSeq of 93 MSI CRCs	NA	TSLP	NA	1.07527	no	no	no	no	no	no	no	no	no	no
TSLP	protein_coding	ENSG00000145777	ENST00000344895	ENSE00001924866	992038437	5:110411737	1	4	C->T	Arg149Cys	Het	123	553	0.22	1436.77	9492_S52	MiSeq of 93 MSI CRCs	NA	TSLP	NA	1.07527	yes	yes	no	no	no	no	no	no	no	no
THRB	protein_coding	ENSG00000151090	ENST00000396671	ENSE00001718132	516619133	3:24169139	-1	10	C->A	Gly332Val	Het	14	68	0.20	169.77	Fam_s26_1_03-0343_T_LP6005743-DNA_D06.snps_indels.ug	NGS of 36 MSI CRCs	19	THRB	8.33333	NA	yes	no	no	skin	no	no	no	no	no	no
THRB	protein_coding	ENSG00000151090	ENST00000396671	ENSE00001718132	516619170	3:24169176	-1	10	G->A	Arg320Cys	Het	11	53	0.20	220.17	7284_Fam_c324_1_101129_HWUSI-EAS1679_00020_FC_20101129_PERHONEN16_628OPAAXX_s_4_s_4.nodup.realigned	NGS of 36 MSI CRCs	19	THRB	8.33333	NA	no	no	no	no	no	no	no	no	no	no
THRB	protein_coding	ENSG00000151090	ENST00000396671	ENSE00001073519	516635104	3:24185110	-1	8	G->A	Ser207Phe	Het	23	71	0.32	498.05	8210_100520_HWUSI-EAS1679_0003_61GPLAAXX_perhonen10_s_7.nodup.realigned	NGS of 36 MSI CRCs	19	THRB	8.33333	NA	no	no	no	no	no	no	no	no	no	no
THRB	protein_coding	ENSG00000151090	ENST00000396671	ENSE00003230085	516681698	3:24231704	-1	5	C->T	syn Thr48Thr	Het	19	49	0.38	401.74	100924_ILLUMINA-8C38E9_0118_s_8.nodup.realigned	NGS of 36 MSI CRCs	19	THRB	8.33333	NA	yes	no	no	pancreas, endometrium, central nervous system	no	no	no	no	no	no
THRB	protein_coding	ENSG00000151090	ENST00000396671	ENSE00001397913	516720421	3:24270427	-1	4	A->G	spl2	Het	69	222	0.31	1616.99	9665_lanes_5_and_8_merged.nodup.realigned	NGS of 36 MSI CRCs	19	THRB	8.33333	NA	no	no	no	no	no	no	no	no	no	no
THRB	protein_coding	ENSG00000151090	ENST00000396671	ENSE00001718132	516619202	3:24169208	-1	10	C->T	Cys309Tyr	Het	26	123	0.21	261.77	04-0309_S80	MiSeq of 93 MSI CRCs	NA	THRB	NA	2.15054	no	no	no	no	no	no	no	no	no	no
THRB	protein_coding	ENSG00000151090	ENST00000396671	ENSE00001073517	516624852	3:24174858	-1	9	T->C	syn Pro278Pro	Het	67	281	0.23	548.77	03-0337TK_S79	MiSeq of 93 MSI CRCs	NA	THRB	NA	2.15054	no	no	no	no	no	no	no	no	no	no
THRB	protein_coding	ENSG00000151090	ENST00000396671	ENSE00001642867	516643908	3:24193914	-1	6	A->G	syn Tyr117Tyr	Het	64	283	0.22	935.77	7502_S73	MiSeq of 93 MSI CRCs	NA	THRB	NA	2.15054	no	no	no	no	no	no	no	no	no	no
THRB	protein_coding	ENSG00000151090	ENST00000396671	ENSE00003540357	516681611	3:24231617	-1	5	G->A	syn Asp77Asp	Het	84	333	0.25	1428.77	04-0391_S92	MiSeq of 93 MSI CRCs	NA	THRB	NA	2.15054	no	no	no	no	no	no	no	no	no	no
THRB	protein_coding	ENSG00000151090	ENST00000396671	ENSE00003540357	516681766	3:24231772	-1	5	C->T	Asp26Asn	Het	104	379	0.27	1451.77	9536_S88	MiSeq of 93 MSI CRCs	NA	THRB	NA	2.15054	yes	no	no	skin	hematopoietic and lymphoid tissue	no	no	no	no	no
THRB	protein_coding	ENSG00000151090	ENST00000396671	ENSE00003540357	516681767	3:24231773	-1	5	G->A	syn His25His	Het	88	330	0.26	1424.77	02-0518_S43	MiSeq of 93 MSI CRCs	NA	THRB	NA	2.15054	yes	no	no	skin	hematopoietic and lymphoid tissue	no	no	no	no	no
CYP39A1	protein_coding	ENSG00000146233	ENST00000275016	ENSE00003427743	1109105740	6:46563780	-1	8	G->A	Arg337Cys	Het	18	52	0.34	460.05	100226_HWUSI-EAS1679_Perhonen4_s_3.nodup.realigned	NGS of 36 MSI CRCs	20	CYP39A1	8.33333	NA	yes	no	no	skin	no	yes	yes	no	no	no
CYP39A1	protein_coding	ENSG00000146233	ENST00000275016	ENSE00003353025	1109135181	6:46593221	-1	7	C->T	Val289Ile	Het	25	107	0.23	1366.23	7522_lanes_6_and_8_merged.nodup.realigned	NGS of 36 MSI CRCs	20	CYP39A1	8.33333	NA	yes	no	no	no	breast	no	no	no	no	no
CYP39A1	protein_coding	ENSG00000146233	ENST00000275016	ENSE00000974602	1109140704	6:46598744	-1	6	A->G	Tyr266His	Het	48	144	0.33	1298.26	Fam_c239_1_02-0135_100427_HWUSI-EAS1683_0002_perhonen8_s_6_s_6.nodup.realigned	NGS of 36 MSI CRCs	20	CYP39A1	8.33333	NA	no	no	no	no	no	no	no	no	no	no
CYP39A1	protein_coding	ENSG00000146233	ENST00000275016	ENSE00000974599	1109149189	6:46607229	-1	3	A->G	spl2	Het	17	66	0.25	392.52	100924_ILLUMINA-8C38E9_0118_s_8.nodup.realigned	NGS of 36 MSI CRCs	20	CYP39A1	8.33333	NA	no	no	no	no	no	no	no	no	no	no
SMARCB1	protein_coding	ENSG00000099956	ENST00000263121	ENSE00000651413	2853864538	22:24135818	1	3	G->A	Gly102Asp	Het	13	59	0.22	213.77	Fam_c56_1_5395_T_LP6005743-DNA_H01.snps_indels.ug	NGS of 36 MSI CRCs	21	SMARCB1	11.1111	NA	no	no	no	no	no	no	no	no	no	no	deleterious	probably_damaging
SMARCB1	protein_coding	ENSG00000099956	ENST00000263121	ENSE00003262834	2853874202	22:24145482	1	5	C->A	spl-1 Cys167Stop	Het	15	32	0.46	381.74	100302_HWI-EAS418_104_s_5.nodup.realigned	NGS of 36 MSI CRCs	21	SMARCB1	11.1111	NA	yes	no	no	no	pancreas	no	no	no	no	no	NA	NA
SMARCB1	protein_coding	ENSG00000099956	ENST00000263121	ENSE00000651422	2853887743	22:24159023	1	6	C->T	Thr232Met	Het	6	23	0.26	96.54	100420_HWI-EAS418_108_s_7.nodup.realigned	NGS of 36 MSI CRCs	21	SMARCB1	11.1111	NA	yes	yes	no	no	central nervous system	no	no	no	no	no	deleterious	benign
SMARCB1	protein_coding	ENSG00000099956	ENST00000263121	ENSE00000651428	2853904496	22:24175776	1	8	C->T	Thr335Ile	Het	12	52	0.23	199.77	Fam_c56_1_5395_T_LP6005743-DNA_H01.snps_indels.ug	NGS of 36 MSI CRCs	21	SMARCB1	11.1111	NA	no	no	no	no	no	no	no	no	no	no	deleterious	benign
SMARCB1	protein_coding	ENSG00000099956	ENST00000263121	ENSE00000651428	2853904524	22:24175804	1	8	C->T	syn Gly344Gly	Het	12	60	0.2	63.77	Fam_c136_1_6110_T_LP6005745-DNA_H06.snps_indels.ug	NGS of 36 MSI CRCs	21	SMARCB1	11.1111	NA	yes	no	no	no	endometrium	no	no	no	no	no	NA	NA
SMARCB1	protein_coding	ENSG00000099956	ENST00000263121	ENSE00000651428	2853904513	22:24175793	1	8	C->T	Arg341Trp	Het	102	353	0.28	774.77	02-0368_S90	MiSeq of 93 MSI CRCs	NA	SMARCB1	NA	3.22581	no	no	no	no	no	no	no	no	no	no	deleterious	probably damaging
SMARCB1	protein_coding	ENSG00000099956	ENST00000263121	ENSE00000879482	2853905058	22:24176338	1	9	C->T	Arg377Cys	Het	75	234	0.32	885.77	02-0518_S43	MiSeq of 93 MSI CRCs	NA	SMARCB1	NA	3.22581	no	no	no	no	no	no	no	no	no	no	deleterious	probably damaging
SMARCB1	protein_coding	ENSG00000099956	ENST00000263121	ENSE00000879482	2853905059	22:24176339	1	9	G->A	Arg377His	Het	16	71	0.22	163.77	03-0095_S67	MiSeq of 93 MSI CRCs	NA	SMARCB1	NA	3.22581	no	no	no	no	no	no	no	no	no	no	deleterious	probably damaging
PLG	protein_coding	ENSG00000122194	ENST00000308192	ENSE00002160428	1223676032	6:161134072	1	5	T->A	Asn154Lys	Het	10	22	0.45	231.94	100924_ILLUMINA-8C38E9_0118_s_8.nodup.realigned	NGS of 36 MSI CRCs	22	PLG	13.8889	NA	yes	no	no	no	skin	no	no	no	no	no
PLG	protein_coding	ENSG00000122194	ENST00000308192	ENSE00002153394	1223677879	6:161135919	1	6	C->T	Pro214Leu	Het	8	26	0.30	155.9	100706_HWUSI-EAS1679_0007_PERHONEN12_61VY7AAXX_s_4.nodup.realigned	NGS of 36 MSI CRCs	22	PLG	13.8889	NA	yes	no	yes	no	liver	no	no	no	no	no
PLG	protein_coding	ENSG00000122194	ENST00000308192	ENSE00002376155	1223681793	6:161139833	1	9	C->A	Asp353Glu	Het	23	48	0.47	661.2	9923_100706_HWUSI-EAS1679_0007_PERHONEN12_61VY7AAXX_s_5.nodup.realigned	NGS of 36 MSI CRCs	22	PLG	13.8889	NA	no	no	no	no	no	no	no	no	no	no
PLG	protein_coding	ENSG00000122194	ENST00000308192	ENSE00003391287	1223685428	6:161143468	1	10	G->T	Gln375His	Het	16	72	0.22	327.88	100420_HWI-EAS418_108_s_7.nodup.realigned	NGS of 36 MSI CRCs	22	PLG	13.8889	NA	no	no	no	no	no	no	no	no	no	no
PLG	protein_coding	ENSG00000122194	ENST00000308192	ENSE00002437917	1223701536	6:161159576	1	15	A->G	syn Gly603Gly	Het	10	50	0.2	174.5	100302_HWI-EAS418_104_s_4_s_4.nodup.realigned	NGS of 36 MSI CRCs	22	PLG	13.8889	NA	no	no	no	no	no	no	no	no	no	no
PLG	protein_coding	ENSG00000122194	ENST00000308192	ENSE00003451809	1223704376	6:161162416	1	17	G->A	Glu698Lys	Het	9	45	0.2	52.77	Fam_c265+c680_1_9256_T_LP6005798-DNA_H04.snps_indels	NGS of 36 MSI CRCs	22	PLG	13.8889	NA	no	no	no	no	no	no	no	no	no	no
PLG	protein_coding	ENSG00000122194	ENST00000308192	ENSE00003567290	1223670714	6:161128754	1	3	G->T	Glu70Stop	Het	117	431	0.27	1741.77	02-0189_S78	MiSeq of 93 MSI CRCs	NA	PLG	NA	5.37634	no	no	no	no	no	no	no	no	no	no
PLG	protein_coding	ENSG00000122194	ENST00000308192	ENSE00002153394	1223677884	6:161135924	1	6	G->A	Ala216Thr	Het	106	311	0.34	2000.0	7747_S15	MiSeq of 93 MSI CRCs	NA	PLG	NA	5.37634	no	no	no	no	no	no	no	no	no	no
PLG	protein_coding	ENSG00000122194	ENST00000308192	ENSE00002185478	1223679672	6:161137712	1	7	G->A	Arg235His	Het	63	237	0.26	1200.77	10990_S84	MiSeq of 93 MSI CRCs	NA	PLG	NA	5.37634	no	no	no	no	no	no	no	no	no	no
PLG	protein_coding	ENSG00000122194	ENST00000308192	ENSE00002376155	1223681718	6:161139758	1	9	C->T	syn Asp328Asp	Het	126	448	0.28	2000.0	10979_S30	MiSeq of 93 MSI CRCs	NA	PLG	NA	5.37634	no	no	no	no	no	no	no	no	no	no
PLG	protein_coding	ENSG00000122194	ENST00000308192	ENSE00003519274	1223685507	6:161143547	1	10	T->C	Ser402Pro	Het	68	212	0.32	1347.77	02-0535_S55	MiSeq of 93 MSI CRCs	NA	PLG	NA	5.37634	no	no	no	no	no	no	no	no	no	no
PLG	protein_coding	ENSG00000122194	ENST00000308192	ENSE00002447824	1223715193	6:161173233	1	18	A->G	Arg738Gly	Het	50	175	0.28	824.77	7288_S85	MiSeq of 93 MSI CRCs	NA	PLG	NA	5.37634	no	no	no	no	no	no	no	no	no	no
ITM2A	protein_coding	ENSG00000078596	ENST00000373298	ENSE00003336522	2959650165	X:78616879	-1	5	T->C	Gln217Arg	Het	17	57	0.29	347.84	100302_HWI-EAS418_104_s_3_s_3.nodup.realigned	NGS of 36 MSI CRCs	23	ITM2A	8.33333	NA	no	no	no	no	no	no	no	no	no	no
ITM2A	protein_coding	ENSG00000078596	ENST00000373298	ENSE00003377844	2959651376	X:78618090	-1	4	A->C	Phe180Leu	Het	17	84	0.20	193.77	Fam_c56_1_5395_T_LP6005743-DNA_H01.snps_indels.ug	NGS of 36 MSI CRCs	23	ITM2A	8.33333	NA	no	no	no	no	no	no	no	no	no	no
ITM2A	protein_coding	ENSG00000078596	ENST00000373298	ENSE00003377844	2959651419	X:78618133	-1	4	T->C	Asn166Ser	Het	29	78	0.37	800.52	100924_ILLUMINA-8C38E9_0118_s_8.nodup.realigned	NGS of 36 MSI CRCs	23	ITM2A	8.33333	NA	no	no	no	no	no	no	no	no	no	no
ITM2A	protein_coding	ENSG00000078596	ENST00000373298	ENSE00003523927	2959651814	X:78618528	-1	3	G->A	Arg118Cys	Het	156	197	0.79	2000.0	04-0456_S21	MiSeq of 93 MSI CRCs	NA	ITM2A	NA	2.15054	yes	no	no	fallopian tube	no	no	no	no	no	no
ITM2A	protein_coding	ENSG00000078596	ENST00000373298	ENSE00003530725	2959652234	X:78618948	-1	2	G->A	Ala72Val	Het	75	141	0.53	1930.77	05-0034_S81	MiSeq of 93 MSI CRCs	NA	ITM2A	NA	2.15054	no	no	no	no	no	no	no	no	no	no
ITM2A	protein_coding	ENSG00000078596	ENST00000373298	ENSE00003530725	2959652260	X:78618974	-1	2	G->T	syn Ile63Ile	Het	40	176	0.22	668.77	9574_S17	MiSeq of 93 MSI CRCs	NA	ITM2A	NA	2.15054	no	no	no	no	no	yes	no	yes	no	no
NPL	protein_coding	ENSG00000135838	ENST00000367553	ENSE00003290173	182772862	1:182772862	1	3	A->T	Tyr33Phe	Het	10	25	0.4	145.7	9923_100706_HWUSI-EAS1679_0007_PERHONEN12_61VY7AAXX_s_5.nodup.realigned	NGS of 36 MSI CRCs	24	NPL	8.33333	NA	no	no	no	no	no	no	no	no	no	no
NPL	protein_coding	ENSG00000135838	ENST00000367553	ENSE00003232537	182785882	1:182785882	1	7	C->G	Ala133Gly	Het	16	28	0.57	48.26	100420_HWI-EAS418_108_s_7.nodup.realigned	NGS of 36 MSI CRCs	24	NPL	8.33333	NA	no	no	no	no	no	no	no	no	no	no
NPL	protein_coding	ENSG00000135838	ENST00000367553	ENSE00001445006	182797924	1:182797924	1	12	C->T	Arg282Trp	Het	13	37	0.35	317.67	100706_HWUSI-EAS1679_0007_PERHONEN12_61VY7AAXX_s_4.nodup.realigned	NGS of 36 MSI CRCs	24	NPL	8.33333	NA	no	no	no	no	no	no	no	no	no	no
NPL	protein_coding	ENSG00000135838	ENST00000367553	ENSE00003634847	182763547	1:182763547	1	2	C->T	Ala14Val	Het	121	394	0.30	1875.77	5185_S38	MiSeq of 93 MSI CRCs	NA	NPL	NA	2.15054	no	no	no	no	no	no	no	no	no	no
NPL	protein_coding	ENSG00000135838	ENST00000367553	ENSE00003535241	182772867	1:182772867	1	3	G->A	Asp35Asn	Het	161	469	0.34	2000.0	04-0552_S33	MiSeq of 93 MSI CRCs	NA	NPL	NA	2.15054	no	no	no	no	no	no	no	no	no	no
GPR108	protein_coding	ENSG00000125734	ENST00000264080	ENSE00003440010	2666176610	19:6732288	-1	12	C->T	Val371Met	Het	23	79	0.29	513.03	9665_lanes_5_and_8_merged.nodup.realigned	NGS of 36 MSI CRCs	25	GPR108	11.1111	NA	no	no	no	no	no	no	no	no	no	no
GPR108	protein_coding	ENSG00000125734	ENST00000264080	ENSE00003331153	2666177980	19:6733658	-1	8	C->A	Glu216Stop	Het	9	31	0.29	240.56	100427_HWUSI-EAS1683_0002_perhonen8_s_2_s_2.nodup.realigned	NGS of 36 MSI CRCs	25	GPR108	11.1111	NA	yes	no	yes	no	no	no	no	no	no	no
GPR108	protein_coding	ENSG00000125734	ENST00000264080	ENSE00003331153	2666177985	19:6733663	-1	8	T->C	Gln214Arg	Het	6	27	0.22	49.0	9657_100706_HWUSI-EAS1679_0007_PERHONEN12_61VY7AAXX_s_3.nodup.realigned	NGS of 36 MSI CRCs	25	GPR108	11.1111	NA	yes	no	yes	no	no	no	no	no	no	no
GPR108	protein_coding	ENSG00000125734	ENST00000264080	ENSE00003279931	2666180015	19:6735693	-1	4	G->T	Pro105His	Het	8	23	0.34	190.81	100924_ILLUMINA-8C38E9_0118_s_8.nodup.realigned	NGS of 36 MSI CRCs	25	GPR108	11.1111	NA	no	no	no	no	no	no	no	no	no	no
GPR108	protein_coding	ENSG00000125734	ENST00000264080	ENSE00003537334	2666176244	19:6731922	-1	14	G->A	Ala427Val	Het	9	22	0.40	140.77	7984_S63	MiSeq of 93 MSI CRCs	NA	GPR108	NA	2.15054	no	no	no	no	no	no	no	no	no	no
GPR108	protein_coding	ENSG00000125734	ENST00000264080	ENSE00003530993	2666177912	19:6733590	-1	8	G->A	syn Phe238Phe	Het	101	432	0.23	1797.77	9704_S53	MiSeq of 93 MSI CRCs	NA	GPR108	NA	2.15054	yes	yes	no	no	no	no	no	no	no	no
GPR108	protein_coding	ENSG00000125734	ENST00000264080	ENSE00003594167	2666180260	19:6735938	-1	3	C->T	Gly91Asp	Het	32	109	0.29	459.77	8196_S75	MiSeq of 93 MSI CRCs	NA	GPR108	NA	2.15054	no	no	no	no	no	no	no	no	no	no
CEACAM19	protein_coding	ENSG00000186567	ENST00000403660	ENSE00001407788	2704620268	19:45175946	1	2	A->T	Lys45Met	Het	9	40	0.22	226.06	7522_lanes_6_and_8_merged.nodup.realigned	NGS of 36 MSI CRCs	26	CEACAM19	11.1111	NA	no	no	no	no	no	no	no	no	no	no
CEACAM19	protein_coding	ENSG00000186567	ENST00000403660	ENSE00001407788	2704620432	19:45176110	1	2	G->A	Val100Met	Het	11	51	0.21	155.77	Fam_c56_1_5395_T_LP6005743-DNA_H01.snps_indels.ug	NGS of 36 MSI CRCs	26	CEACAM19	11.1111	NA	no	no	no	no	no	no	no	no	no	no
CEACAM19	protein_coding	ENSG00000186567	ENST00000403660	ENSE00003379880	2704627926	19:45183604	1	5	C->T	Ala235Val	Het	12	56	0.21	195.13	100420_HWI-EAS418_108_s_7.nodup.realigned	NGS of 36 MSI CRCs	26	CEACAM19	11.1111	NA	no	no	no	no	no	no	no	no	no	no
CEACAM19	protein_coding	ENSG00000186567	ENST00000403660	ENSE00001924306	2704631043	19:45186721	1	8	C->A	Pro288Thr	Het	6	25	0.24	135.56	Fam_c239_1_02-0135_100427_HWUSI-EAS1683_0002_perhonen8_s_6_s_6.nodup.realigned	NGS of 36 MSI CRCs	26	CEACAM19	11.1111	NA	no	no	no	no	no	no	no	no	no	no
CEACAM19	protein_coding	ENSG00000186567	ENST00000403660	ENSE00003638981	2704623891	19:45179569	1	3	C->T	His151Tyr	Het	15	43	0.34	199.77	02-0130TK_S24	MiSeq of 93 MSI CRCs	NA	CEACAM19	NA	1.07527	no	no	no	no	no	no	no	no	no	no
EYA4	protein_coding	ENSG00000112319	ENST00000367895	ENSE00003291336	1196245539	6:133703579	1	3	G->T	spl-1 Arg28Met	Het	35	166	0.21	667.93	100420_HWI-EAS418_108_s_7.nodup.realigned	NGS of 36 MSI CRCs	27	EYA4	13.8889	NA	no	no	no	no	no	no	no	no	no	no
EYA4	protein_coding	ENSG00000112319	ENST00000367895	ENSE00003368400	1196331754	6:133789794	1	11	A->C	Thr299Pro	Het	25	75	0.33	80.94	100420_HWI-EAS418_108_s_7.nodup.realigned	NGS of 36 MSI CRCs	27	EYA4	13.8889	NA	no	no	no	no	no	no	no	no	no	no
EYA4	protein_coding	ENSG00000112319	ENST00000367895	ENSE00000798773	1196376085	6:133834125	1	16	C->T	Arg484Cys	Het	10	46	0.21	149.77	Fam_c265+c680_1_9256_T_LP6005798-DNA_H04.snps_indels	NGS of 36 MSI CRCs	27	EYA4	13.8889	NA	no	no	no	no	no	no	no	no	no	no
EYA4	protein_coding	ENSG00000112319	ENST00000367895	ENSE00001597576	1196386158	6:133844198	1	18	A->G	Asn541Asp	Het	14	39	0.35	302.01	100226_HWUSI-EAS1679_Perhonen4_s_3.nodup.realigned	NGS of 36 MSI CRCs	27	EYA4	13.8889	NA	yes	no	no	no	stomach, pancreas	no	no	no	no	no
EYA4	protein_coding	ENSG00000112319	ENST00000367895	ENSE00001597576	1196386254	6:133844294	1	18	A->G	Ile573Val	Het	17	53	0.32	437.94	100226_HWUSI-EAS1679_Perhonen4_s_3.nodup.realigned	NGS of 36 MSI CRCs	27	EYA4	13.8889	NA	yes	no	no	skin	no	no	no	no	no	no
EYA4	protein_coding	ENSG00000112319	ENST00000367895	ENSE00000798773	1196376080	6:133834120	1	16	C->T	Ala482Val	Het	35	102	0.34	632.77	02-0368_S90	MiSeq of 93 MSI CRCs	NA	EYA4	NA	2.15054	no	no	no	no	no	no	no	no	no	no
EYA4	protein_coding	ENSG00000112319	ENST00000367895	ENSE00001852704	1196391827	6:133849867	1	20	A->G	Asn615Ser	Het	68	335	0.20	665.77	02-0518_S43	MiSeq of 93 MSI CRCs	NA	EYA4	NA	2.15054	no	no	no	no	no	yes	no	yes	no	no
LDHD	protein_coding	ENSG00000166816	ENST00000300051	ENSE00001106905	2484963614	16:75146503	-1	10	C->T	Gly452Asp	Het	11	54	0.20	160.77	Fam_c56_1_5395_T_LP6005743-DNA_H01.snps_indels.ug	NGS of 36 MSI CRCs	28	LDHD	11.1111	NA	no	no	no	no	no	no	no	no	no	no
LDHD	protein_coding	ENSG00000166816	ENST00000300051	ENSE00001106905	2484963695	16:75146584	-1	10	C->T	Gly425Asp	Het	14	55	0.25	256.21	7583_100520_HWUSI-EAS1679_0003_61GPLAAXX_perhonen10_s_6.nodup.realigned	NGS of 36 MSI CRCs	28	LDHD	11.1111	NA	no	no	no	no	no	no	no	no	no	no
LDHD	protein_coding	ENSG00000166816	ENST00000300051	ENSE00001106905	2484963695	16:75146584	-1	10	C->T	Gly425Asp	Het	16	47	0.34	370.77	Fam_c56_1_5395_T_LP6005743-DNA_H01.snps_indels.ug	NGS of 36 MSI CRCs	28	LDHD	11.1111	NA	no	no	no	no	no	no	no	no	no	no
LDHD	protein_coding	ENSG00000166816	ENST00000300051	ENSE00001106905	2484963726	16:75146615	-1	10	G->A	spl4	Het	13	59	0.22	190.77	Fam_s26_1_03-0343_T_LP6005743-DNA_D06.snps_indels.ug	NGS of 36 MSI CRCs	28	LDHD	11.1111	NA	no	no	no	no	no	no	no	no	no	no
LDHD	protein_coding	ENSG00000166816	ENST00000300051	ENSE00003257913	2484965862	16:75148751	-1	4	C->T	Arg148Gln	Het	6	22	0.27	73.55	100427_HWUSI-EAS1683_0002_perhonen8_s_4_s_4.nodup.realigned	NGS of 36 MSI CRCs	28	LDHD	11.1111	NA	no	no	no	no	no	no	no	no	no	no
LDHD	protein_coding	ENSG00000166816	ENST00000300051	ENSE00002622790	2484963471	16:75146360	-1	11	C->T	Arg473Gln	Het	33	116	0.28	593.77	02-0517_S31	MiSeq of 93 MSI CRCs	NA	LDHD	NA	3.22581	no	no	no	no	no	no	no	no	no	no
LDHD	protein_coding	ENSG00000166816	ENST00000300051	ENSE00003478709	2484965673	16:75148562	-1	5	A->C	Leu164Arg	Het	25	101	0.24	313.77	05-0133_S93	MiSeq of 93 MSI CRCs	NA	LDHD	NA	3.22581	no	no	no	no	no	no	no	no	no	no
LDHD	protein_coding	ENSG00000166816	ENST00000300051	ENSE00003579069	2484966287	16:75149176	-1	3	C->T	Ala83Thr	Het	11	36	0.30	210.77	10554_S11	MiSeq of 93 MSI CRCs	NA	LDHD	NA	3.22581	no	no	no	no	no	no	no	no	no	no
FMR1	protein_coding	ENSG00000102081	ENST00000370475	ENSE00003267912	3028044997	X:147011711	1	7	G->A	Arg193His	Hom	25	27	0.92	791.77	Fam_s151_1_02-0530_T_LP6005745-DNA_H05.snps_indels.ug	NGS of 36 MSI CRCs	29	FMR1	13.8889	NA	no	no	no	no	no	yes	no	no	breast	no
FMR1	protein_coding	ENSG00000102081	ENST00000370475	ENSE00003385185	3028047363	X:147014077	1	8	T->C	Leu255Pro	Het	31	113	0.27	845.07	100924_ILLUMINA-8C38E9_0118_s_8.nodup.realigned	NGS of 36 MSI CRCs	29	FMR1	13.8889	NA	no	no	no	no	no	no	no	no	no	no
FMR1	protein_coding	ENSG00000102081	ENST00000370475	ENSE00000677360	3028052932	X:147019646	1	12	G->T	Gly385Val	Het	11	39	0.28	166.99	100706_HWUSI-EAS1679_0007_PERHONEN12_61VY7AAXX_s_4.nodup.realigned	NGS of 36 MSI CRCs	29	FMR1	13.8889	NA	no	no	no	no	no	no	no	no	no	no
FMR1	protein_coding	ENSG00000102081	ENST00000370475	ENSE00001946352	3028063551	X:147030265	1	17	T->A	Ser600Arg	Het	9	39	0.23	219.78	100427_HWUSI-EAS1683_0002_perhonen8_s_4_s_4.nodup.realigned	NGS of 36 MSI CRCs	29	FMR1	13.8889	NA	no	no	no	no	no	no	no	no	no	no
FMR1	protein_coding	ENSG00000102081	ENST00000370475	ENSE00001946352	3028063568	X:147030282	1	17	G->A	Arg606His	Het	23	69	0.33	551.29	100924_ILLUMINA-8C38E9_0118_s_8.nodup.realigned	NGS of 36 MSI CRCs	29	FMR1	13.8889	NA	no	no	no	no	no	no	no	no	no	no
FMR1	protein_coding	ENSG00000102081	ENST00000370475	ENSE00003555847	3028043498	X:147010212	1	5	T->G	syn Thr102Thr	Het	29	91	0.31	72.77	03-0095_S67	MiSeq of 93 MSI CRCs	NA	FMR1	NA	6.45161	no	no	no	no	no	no	no	no	no	no
FMR1	protein_coding	ENSG00000102081	ENST00000370475	ENSE00003555847	3028043591	X:147010305	1	5	G->A	syn Val133Val	Het	85	373	0.22	1019.77	05-0189_S10	MiSeq of 93 MSI CRCs	NA	FMR1	NA	6.45161	no	no	no	no	no	no	no	no	no	no
FMR1	protein_coding	ENSG00000102081	ENST00000370475	ENSE00003555847	3028043600	X:147010314	1	5	C->T	syn Asp136Asp	Het	80	253	0.31	1266.77	05-0034_S81	MiSeq of 93 MSI CRCs	NA	FMR1	NA	6.45161	yes	no	no	no	stomach	no	no	no	no	no
FMR1	protein_coding	ENSG00000102081	ENST00000370475	ENSE00003576254	3028044816	X:147011530	1	6	T->C	syn Tyr161Tyr	Hom	193	193	1.0	2000.0	04-0576_S45	MiSeq of 93 MSI CRCs	NA	FMR1	NA	6.45161	no	no	no	no	no	no	no	no	no	no
FMR1	protein_coding	ENSG00000102081	ENST00000370475	ENSE00003489325	3028044996	X:147011710	1	7	C->T	Arg193Cys	Het	137	680	0.20	1834.77	11643_S42	MiSeq of 93 MSI CRCs	NA	FMR1	NA	6.45161	no	no	no	no	no	yes	no	no	breast	no
FMR1	protein_coding	ENSG00000102081	ENST00000370475	ENSE00000677360	3028052903	X:147019617	1	12	G->A	spl1	Het	85	188	0.45	1869.77	10546TK_S35	MiSeq of 93 MSI CRCs	NA	FMR1	NA	6.45161	no	no	no	no	no	no	no	no	no	no
FMR1	protein_coding	ENSG00000102081	ENST00000370475	ENSE00000677362	3028055418	X:147022132	1	13	G->T	Ser409Ile	Het	115	525	0.21	1214.77	02-0130TK_S24	MiSeq of 93 MSI CRCs	NA	FMR1	NA	6.45161	no	no	no	no	no	yes	no	no	bone	no
FMR1	protein_coding	ENSG00000102081	ENST00000370475	ENSE00000677364	3028057986	X:147024700	1	14	G->A	Arg442Gln	Het	85	406	0.20	1069.77	10881_S18	MiSeq of 93 MSI CRCs	NA	FMR1	NA	6.45161	no	no	no	no	no	no	no	no	no	no
FMR1	protein_coding	ENSG00000102081	ENST00000370475	ENSE00000677364	3028058112	X:147024826	1	14	G->A	Arg484His	Het	126	199	0.63	2000.0	04-0552_S33	MiSeq of 93 MSI CRCs	NA	FMR1	NA	6.45161	no	no	no	no	no	no	no	no	no	no
FMR1	protein_coding	ENSG00000102081	ENST00000370475	ENSE00001946352	3028063568	X:147030282	1	17	G->A	Arg606His	Het	130	337	0.38	2000.0	7747_S15	MiSeq of 93 MSI CRCs	NA	FMR1	NA	6.45161	no	no	no	no	no	no	no	no	no	no
FMR1	protein_coding	ENSG00000102081	ENST00000370475	ENSE00001946352	3028063603	X:147030317	1	17	C->T	Pro618Ser	Het	159	706	0.22	1823.77	05-0004_S69	MiSeq of 93 MSI CRCs	NA	FMR1	NA	6.45161	no	no	no	no	no	no	no	no	no	no
SPPL3	protein_coding	ENSG00000157837	ENST00000353487	ENSE00003267790	2072119753	12:121205347	-1	9	G->A	Pro275Ser	Het	19	42	0.45	402.0	9923_100706_HWUSI-EAS1679_0007_PERHONEN12_61VY7AAXX_s_5.nodup.realigned	NGS of 36 MSI CRCs	30	SPPL3	5.55556	NA	no	no	no	no	no	no	no	no	no	no
SPPL3	protein_coding	ENSG00000157837	ENST00000353487	ENSE00001126822	2072121226	12:121206820	-1	7	C->T	Arg182His	Het	15	39	0.38	290.77	Fam_s151_1_02-0530_T_LP6005745-DNA_H05.snps_indels.ug	NGS of 36 MSI CRCs	30	SPPL3	5.55556	NA	no	no	no	no	no	no	no	no	no	no
SPPL3	protein_coding	ENSG00000157837	ENST00000353487	ENSE00003448256	2072143767	12:121229361	-1	3	C->A	spl1	Het	22	53	0.41	580.04	8210_100520_HWUSI-EAS1679_0003_61GPLAAXX_perhonen10_s_7.nodup.realigned	NGS of 36 MSI CRCs	30	SPPL3	5.55556	NA	no	no	no	no	no	no	no	no	no	no
SPPL3	protein_coding	ENSG00000157837	ENST00000353487	ENSE00001126827	2072134944	12:121220538	-1	6	G->A	Ala141Val	Het	99	478	0.20	1018.77	9644_S29	MiSeq of 93 MSI CRCs	NA	SPPL3	NA	1.07527	no	no	no	no	no	no	no	no	no	no
SLC36A1	protein_coding	ENSG00000123643	ENST00000243389	ENSE00000972907	1032471417	5:150844717	1	5	G->A	Ala136Thr	Het	9	42	0.21	144.18	100706_HWUSI-EAS1679_0007_PERHONEN12_61VY7AAXX_s_4.nodup.realigned	NGS of 36 MSI CRCs	31	SLC36A1	11.1111	NA	yes	no	no	urinary tract	endometrium	no	no	no	no	no
SLC36A1	protein_coding	ENSG00000123643	ENST00000243389	ENSE00000972907	1032471417	5:150844717	1	5	G->A	Ala136Thr	Het	23	58	0.39	566.57	100427_HWUSI-EAS1683_0002_perhonen8_s_2_s_2.nodup.realigned	NGS of 36 MSI CRCs	31	SLC36A1	11.1111	NA	yes	no	no	urinary tract	endometrium	no	no	no	no	no
SLC36A1	protein_coding	ENSG00000123643	ENST00000243389	ENSE00000972907	1032471417	5:150844717	1	5	G->A	Ala136Thr	Het	17	65	0.26	900.31	7522_lanes_6_and_8_merged.nodup.realigned	NGS of 36 MSI CRCs	31	SLC36A1	11.1111	NA	no	no	no	no	no	no	no	no	no	no
SLC36A1	protein_coding	ENSG00000123643	ENST00000243389	ENSE00001085807	1032474017	5:150847317	1	7	C->T	Thr185Met	Het	23	89	0.25	552.38	100427_HWUSI-EAS1683_0002_perhonen8_s_2_s_2.nodup.realigned	NGS of 36 MSI CRCs	31	SLC36A1	11.1111	NA	no	no	no	no	no	no	no	no	no	no
SLC36A1	protein_coding	ENSG00000123643	ENST00000243389	ENSE00003665494	1032465062	5:150838362	1	2	G->A	syn Thr3Thr	Het	94	372	0.25	995.77	02-0189_S78	MiSeq of 93 MSI CRCs	NA	SLC36A1	NA	3.22581	no	no	no	no	no	no	no	no	no	no
SLC36A1	protein_coding	ENSG00000123643	ENST00000243389	ENSE00003601539	1032470816	5:150844116	1	4	G->A	syn Val92Val	Het	170	418	0.40	2000.0	9567_S5	MiSeq of 93 MSI CRCs	NA	SLC36A1	NA	3.22581	no	no	no	no	no	no	no	no	no	no
SLC36A1	protein_coding	ENSG00000123643	ENST00000243389	ENSE00000972907	1032471417	5:150844717	1	5	G->A	Ala136Thr	Het	17	73	0.23	321.77	02-0513_S19	MiSeq of 93 MSI CRCs	NA	SLC36A1	NA	3.22581	yes	no	no	urinary tract	endometrium	no	no	no	no	no
SLC36A1	protein_coding	ENSG00000123643	ENST00000243389	ENSE00003648343	1032485633	5:150858933	1	10	G->A	Ala348Thr	Het	34	154	0.22	378.77	02-0513_S19	MiSeq of 93 MSI CRCs	NA	SLC36A1	NA	3.22581	no	no	no	no	no	yes	yes	no	no	no
SLC36A1	protein_coding	ENSG00000123643	ENST00000243389	ENSE00003648343	1032485685	5:150858985	1	10	G->A	Arg365Gln	Het	173	530	0.32	2000.0	8042TK_S47	MiSeq of 93 MSI CRCs	NA	SLC36A1	NA	3.22581	no	no	no	no	no	no	no	no	no	no
SLC36A1	protein_coding	ENSG00000123643	ENST00000243389	ENSE00000906369	1032494395	5:150867695	1	11	C->T	syn Asp437Asp	Het	108	369	0.29	1604.77	5185_S38	MiSeq of 93 MSI CRCs	NA	SLC36A1	NA	3.22581	no	no	no	no	no	no	no	no	no	no
PSMB6	protein_coding	ENSG00000142507	ENST00000270586	ENSE00003264341	2504873252	17:4701388	1	5	G->A	Val173Ile	Het	15	65	0.23	207.77	Fam_s26_1_03-0343_T_LP6005743-DNA_D06.snps_indels.ug	NGS of 36 MSI CRCs	32	PSMB6	8.33333	NA	no	no	no	no	no	no	no	no	no	no
PSMB6	protein_coding	ENSG00000142507	ENST00000270586	ENSE00003264341	2504873268	17:4701404	1	5	G->A	Arg178Gln	Het	28	93	0.30	579.2	100924_ILLUMINA-8C38E9_0118_s_8.nodup.realigned	NGS of 36 MSI CRCs	32	PSMB6	8.33333	NA	yes	no	no	no	hematopoietic and lymphoid tissue	no	no	no	no	no
PSMB6	protein_coding	ENSG00000142507	ENST00000270586	ENSE00000954599	2504873465	17:4701601	1	6	G->A	Gly202Ser	Het	14	51	0.27	249.79	100420_HWI-EAS418_108_s_7.nodup.realigned	NGS of 36 MSI CRCs	32	PSMB6	8.33333	NA	no	no	no	no	no	no	no	no	no	no
PSMB6	protein_coding	ENSG00000142507	ENST00000270586	ENSE00001126119	2504872927	17:4701063	1	4	C->T	Ala130Val	Het	152	416	0.36	2000.0	05-0189_S10	MiSeq of 93 MSI CRCs	NA	PSMB6	NA	1.07527	yes	no	no	endometrium	no	no	no	no	no	no
GDAP1L1	protein_coding	ENSG00000124194	ENST00000342560	ENSE00001941947	2761449411	20:42876106	1	1	G->T	Arg44Ser	Het	13	38	0.34	242.77	Fam_c39_1_5205_T_LP6005743-DNA_B03.snps_indels.ug	NGS of 36 MSI CRCs	33	GDAP1L1	11.1111	NA	yes	no	no	no	mouth	no	no	no	no	no
GDAP1L1	protein_coding	ENSG00000124194	ENST00000342560	ENSE00001626561	2761459276	20:42885971	1	2	G->A	Arg120His	Het	20	73	0.27	349.77	Fam_c56_1_5395_T_LP6005743-DNA_H01.snps_indels.ug	NGS of 36 MSI CRCs	33	GDAP1L1	11.1111	NA	yes	no	no	lung	no	no	no	no	no	no
GDAP1L1	protein_coding	ENSG00000124194	ENST00000342560	ENSE00001659054	2761460423	20:42887118	1	3	G->A	Ala140Thr	Het	16	60	0.26	288.77	Fam_c56_1_5395_T_LP6005743-DNA_H01.snps_indels.ug	NGS of 36 MSI CRCs	33	GDAP1L1	11.1111	NA	yes	no	yes	no	no	no	no	no	no	no
GDAP1L1	protein_coding	ENSG00000124194	ENST00000342560	ENSE00000844861	2761466448	20:42893143	1	5	C->T	Ala235Val	Het	16	69	0.23	393.69	7284_Fam_c324_1_101129_HWUSI-EAS1679_00020_FC_20101129_PERHONEN16_628OPAAXX_s_4_s_4.nodup.realigned	NGS of 36 MSI CRCs	33	GDAP1L1	11.1111	NA	no	no	no	no	no	no	no	no	no	no
GDAP1L1	protein_coding	ENSG00000124194	ENST00000342560	ENSE00001941947	2761449376	20:42876071	1	1	G->A	Ala33Thr	Het	39	77	0.50	692.77	9567_S5	MiSeq of 93 MSI CRCs	NA	GDAP1L1	NA	2.15054	yes	no	no	no	kidney	no	no	no	no	no
GDAP1L1	protein_coding	ENSG00000124194	ENST00000342560	ENSE00001941947	2761449397	20:42876092	1	1	G->A	Ala40Thr	Het	6	30	0.2	31.77	9644_S29	MiSeq of 93 MSI CRCs	NA	GDAP1L1	NA	2.15054	yes	no	no	no	breast	no	no	no	no	no
GDAP1L1	protein_coding	ENSG00000124194	ENST00000342560	ENSE00001659054	2761460512	20:42887207	1	3	C->A	syn Thr169Thr	Het	6	29	0.20	114.77	9338_S28	MiSeq of 93 MSI CRCs	NA	GDAP1L1	NA	2.15054	no	no	no	no	no	no	no	no	no	no
ZNF419	protein_coding	ENSG00000105136	ENST00000424930	ENSE00001222603	2717449428	19:58005106	1	5	C->T	Thr395Ile	Het	14	66	0.21	28.88	100706_HWUSI-EAS1679_0007_PERHONEN12_61VY7AAXX_s_4.nodup.realigned	NGS of 36 MSI CRCs	34	ZNF419	11.1111	NA	no	no	no	no	no	no	no	no	no	no
ZNF419	protein_coding	ENSG00000105136	ENST00000424930	ENSE00001222603	2717449636	19:58005314	1	5	G->C	Leu464Phe	Het	15	73	0.20	20.41	7284_Fam_c324_1_101129_HWUSI-EAS1679_00020_FC_20101129_PERHONEN16_628OPAAXX_s_4_s_4.nodup.realigned	NGS of 36 MSI CRCs	34	ZNF419	11.1111	NA	no	no	no	no	no	no	no	no	no	no
ZNF419	protein_coding	ENSG00000105136	ENST00000424930	ENSE00001222603	2717449653	19:58005331	1	5	G->C	Ser470Thr	Het	17	82	0.20	36.15	7284_Fam_c324_1_101129_HWUSI-EAS1679_00020_FC_20101129_PERHONEN16_628OPAAXX_s_4_s_4.nodup.realigned	NGS of 36 MSI CRCs	34	ZNF419	11.1111	NA	yes	yes	no	skin, endometrium	no	no	no	no	no	no
ZNF419	protein_coding	ENSG00000105136	ENST00000424930	ENSE00001222603	2717449657	19:58005335	1	5	T->A	syn Leu471Leu	Het	17	82	0.20	36.15	7284_Fam_c324_1_101129_HWUSI-EAS1679_00020_FC_20101129_PERHONEN16_628OPAAXX_s_4_s_4.nodup.realigned	NGS of 36 MSI CRCs	34	ZNF419	11.1111	NA	no	no	no	no	no	no	no	no	no	no
ZNF419	protein_coding	ENSG00000105136	ENST00000424930	ENSE00001222603	2717449662	19:58005340	1	5	A->G	Lys473Arg	Het	11	47	0.23	51.55	100706_HWUSI-EAS1679_0007_PERHONEN12_61VY7AAXX_s_4.nodup.realigned	NGS of 36 MSI CRCs	34	ZNF419	11.1111	NA	no	no	no	no	no	no	no	no	no	no
ZNF419	protein_coding	ENSG00000105136	ENST00000424930	ENSE00002115416	2717443652	19:57999330	1	1	C->G	syn Ala4Ala	Het	52	169	0.30	356.77	8896_S4	MiSeq of 93 MSI CRCs	NA	ZNF419	NA	89.2473	no	no	no	no	no	no	no	no	no	no
ZNF419	protein_coding	ENSG00000105136	ENST00000424930	ENSE00003524147	2717447163	19:58002841	1	3	C->T	syn Gly26Gly	Het	41	127	0.32	612.77	8935TK_S71	MiSeq of 93 MSI CRCs	NA	ZNF419	NA	89.2473	no	no	no	no	no	no	no	no	no	no
ZNF419	protein_coding	ENSG00000105136	ENST00000424930	ENSE00003633087	2717449057	19:58004735	1	5	T->C	syn Arg271Arg	Het	113	409	0.27	1804.77	8214_S87	MiSeq of 93 MSI CRCs	NA	ZNF419	NA	89.2473	no	no	no	no	no	no	no	no	no	no
ZNF419	protein_coding	ENSG00000105136	ENST00000424930	ENSE00003633087	2717449468	19:58005146	1	5	C->G	Phe408Leu	Het	212	333	0.63	2000.0	02-0130TK_S24	MiSeq of 93 MSI CRCs	NA	ZNF419	NA	89.2473	no	no	no	no	no	yes	no	yes	no	no
ZNF419	protein_coding	ENSG00000105136	ENST00000424930	ENSE00003633087	2717449468	19:58005146	1	5	C->G	Phe408Leu	Het	154	317	0.48	1312.77	02-0189_S78	MiSeq of 93 MSI CRCs	NA	ZNF419	NA	89.2473	no	no	no	no	no	yes	no	yes	no	no
ZNF419	protein_coding	ENSG00000105136	ENST00000424930	ENSE00003633087	2717449468	19:58005146	1	5	C->G	Phe408Leu	Het	136	254	0.53	1167.77	02-0368_S90	MiSeq of 93 MSI CRCs	NA	ZNF419	NA	89.2473	no	no	no	no	no	yes	no	yes	no	no
ZNF419	protein_coding	ENSG00000105136	ENST00000424930	ENSE00003633087	2717449468	19:58005146	1	5	C->G	Phe408Leu	Het	173	260	0.66	1066.77	02-0377_S7	MiSeq of 93 MSI CRCs	NA	ZNF419	NA	89.2473	no	no	no	no	no	yes	no	yes	no	no
ZNF419	protein_coding	ENSG00000105136	ENST00000424930	ENSE00003633087	2717449468	19:58005146	1	5	C->G	Phe408Leu	Het	174	295	0.58	1172.77	02-0433TK_S59	MiSeq of 93 MSI CRCs	NA	ZNF419	NA	89.2473	no	no	no	no	no	yes	no	yes	no	no
ZNF419	protein_coding	ENSG00000105136	ENST00000424930	ENSE00003633087	2717449468	19:58005146	1	5	C->G	Phe408Leu	Het	211	377	0.55	2000.0	02-0513_S19	MiSeq of 93 MSI CRCs	NA	ZNF419	NA	89.2473	no	no	no	no	no	yes	no	yes	no	no
ZNF419	protein_coding	ENSG00000105136	ENST00000424930	ENSE00003633087	2717449468	19:58005146	1	5	C->G	Phe408Leu	Het	199	433	0.45	2000.0	02-0518_S43	MiSeq of 93 MSI CRCs	NA	ZNF419	NA	89.2473	no	no	no	no	no	yes	no	yes	no	no
ZNF419	protein_coding	ENSG00000105136	ENST00000424930	ENSE00003633087	2717449468	19:58005146	1	5	C->G	Phe408Leu	Het	174	339	0.51	875.77	02-0535_S55	MiSeq of 93 MSI CRCs	NA	ZNF419	NA	89.2473	no	no	no	no	no	yes	no	yes	no	no
ZNF419	protein_coding	ENSG00000105136	ENST00000424930	ENSE00003633087	2717449468	19:58005146	1	5	C->G	Phe408Leu	Het	101	264	0.38	316.77	03-0084_S13	MiSeq of 93 MSI CRCs	NA	ZNF419	NA	89.2473	no	no	no	no	no	yes	no	yes	no	no
ZNF419	protein_coding	ENSG00000105136	ENST00000424930	ENSE00003633087	2717449468	19:58005146	1	5	C->G	Phe408Leu	Het	160	254	0.62	1861.77	03-0095_S67	MiSeq of 93 MSI CRCs	NA	ZNF419	NA	89.2473	no	no	no	no	no	yes	no	yes	no	no
ZNF419	protein_coding	ENSG00000105136	ENST00000424930	ENSE00003633087	2717449468	19:58005146	1	5	C->G	Phe408Leu	Het	178	272	0.65	2000.0	03-0337TK_S79	MiSeq of 93 MSI CRCs	NA	ZNF419	NA	89.2473	no	no	no	no	no	yes	no	yes	no	no
ZNF419	protein_coding	ENSG00000105136	ENST00000424930	ENSE00003633087	2717449468	19:58005146	1	5	C->G	Phe408Leu	Het	162	315	0.51	1113.77	03-0394_S8	MiSeq of 93 MSI CRCs	NA	ZNF419	NA	89.2473	no	no	no	no	no	yes	no	yes	no	no
ZNF419	protein_coding	ENSG00000105136	ENST00000424930	ENSE00003633087	2717449468	19:58005146	1	5	C->G	Phe408Leu	Het	167	254	0.65	1125.77	03-0397TK_S60	MiSeq of 93 MSI CRCs	NA	ZNF419	NA	89.2473	no	no	no	no	no	yes	no	yes	no	no
ZNF419	protein_coding	ENSG00000105136	ENST00000424930	ENSE00003633087	2717449468	19:58005146	1	5	C->G	Phe408Leu	Het	135	271	0.49	730.77	04-0092_S20	MiSeq of 93 MSI CRCs	NA	ZNF419	NA	89.2473	no	no	no	no	no	yes	no	yes	no	no
ZNF419	protein_coding	ENSG00000105136	ENST00000424930	ENSE00003633087	2717449468	19:58005146	1	5	C->G	Phe408Leu	Het	130	242	0.53	682.77	04-0176_S32	MiSeq of 93 MSI CRCs	NA	ZNF419	NA	89.2473	no	no	no	no	no	yes	no	yes	no	no
ZNF419	protein_coding	ENSG00000105136	ENST00000424930	ENSE00003633087	2717449468	19:58005146	1	5	C->G	Phe408Leu	Het	110	266	0.41	367.77	04-0178_S44	MiSeq of 93 MSI CRCs	NA	ZNF419	NA	89.2473	no	no	no	no	no	yes	no	yes	no	no
ZNF419	protein_coding	ENSG00000105136	ENST00000424930	ENSE00003633087	2717449468	19:58005146	1	5	C->G	Phe408Leu	Het	140	262	0.53	684.77	04-0224_S56	MiSeq of 93 MSI CRCs	NA	ZNF419	NA	89.2473	no	no	no	no	no	yes	no	yes	no	no
ZNF419	protein_coding	ENSG00000105136	ENST00000424930	ENSE00003633087	2717449468	19:58005146	1	5	C->G	Phe408Leu	Het	137	331	0.41	484.77	04-0281_S68	MiSeq of 93 MSI CRCs	NA	ZNF419	NA	89.2473	no	no	no	no	no	yes	no	yes	no	no
ZNF419	protein_coding	ENSG00000105136	ENST00000424930	ENSE00003633087	2717449468	19:58005146	1	5	C->G	Phe408Leu	Het	176	290	0.60	1007.77	04-0309_S80	MiSeq of 93 MSI CRCs	NA	ZNF419	NA	89.2473	no	no	no	no	no	yes	no	yes	no	no
ZNF419	protein_coding	ENSG00000105136	ENST00000424930	ENSE00003633087	2717449468	19:58005146	1	5	C->G	Phe408Leu	Het	150	320	0.46	1432.77	04-0391_S92	MiSeq of 93 MSI CRCs	NA	ZNF419	NA	89.2473	no	no	no	no	no	yes	no	yes	no	no
ZNF419	protein_coding	ENSG00000105136	ENST00000424930	ENSE00003633087	2717449468	19:58005146	1	5	C->G	Phe408Leu	Het	159	292	0.54	896.77	04-0412_S9	MiSeq of 93 MSI CRCs	NA	ZNF419	NA	89.2473	no	no	no	no	no	yes	no	yes	no	no
ZNF419	protein_coding	ENSG00000105136	ENST00000424930	ENSE00003633087	2717449468	19:58005146	1	5	C->G	Phe408Leu	Het	131	304	0.43	589.77	04-0456_S21	MiSeq of 93 MSI CRCs	NA	ZNF419	NA	89.2473	no	no	no	no	no	yes	no	yes	no	no
ZNF419	protein_coding	ENSG00000105136	ENST00000424930	ENSE00003633087	2717449468	19:58005146	1	5	C->G	Phe408Leu	Het	194	329	0.58	1141.77	04-0552_S33	MiSeq of 93 MSI CRCs	NA	ZNF419	NA	89.2473	no	no	no	no	no	yes	no	yes	no	no
ZNF419	protein_coding	ENSG00000105136	ENST00000424930	ENSE00003633087	2717449468	19:58005146	1	5	C->G	Phe408Leu	Het	179	312	0.57	1463.77	05-0003_S57	MiSeq of 93 MSI CRCs	NA	ZNF419	NA	89.2473	no	no	no	no	no	yes	no	yes	no	no
ZNF419	protein_coding	ENSG00000105136	ENST00000424930	ENSE00003633087	2717449468	19:58005146	1	5	C->G	Phe408Leu	Het	142	334	0.42	546.77	05-0034_S81	MiSeq of 93 MSI CRCs	NA	ZNF419	NA	89.2473	no	no	no	no	no	yes	no	yes	no	no
ZNF419	protein_coding	ENSG00000105136	ENST00000424930	ENSE00003633087	2717449468	19:58005146	1	5	C->G	Phe408Leu	Het	166	311	0.53	1917.77	05-0189_S10	MiSeq of 93 MSI CRCs	NA	ZNF419	NA	89.2473	no	no	no	no	no	yes	no	yes	no	no
ZNF419	protein_coding	ENSG00000105136	ENST00000424930	ENSE00003633087	2717449468	19:58005146	1	5	C->G	Phe408Leu	Het	181	291	0.62	1180.77	07-0166_S22	MiSeq of 93 MSI CRCs	NA	ZNF419	NA	89.2473	no	no	no	no	no	yes	no	yes	no	no
ZNF419	protein_coding	ENSG00000105136	ENST00000424930	ENSE00003633087	2717449468	19:58005146	1	5	C->G	Phe408Leu	Het	162	308	0.52	885.77	07-0168_S34	MiSeq of 93 MSI CRCs	NA	ZNF419	NA	89.2473	no	no	no	no	no	yes	no	yes	no	no
ZNF419	protein_coding	ENSG00000105136	ENST00000424930	ENSE00003633087	2717449468	19:58005146	1	5	C->G	Phe408Leu	Het	141	242	0.58	872.77	07-0174_S46	MiSeq of 93 MSI CRCs	NA	ZNF419	NA	89.2473	no	no	no	no	no	yes	no	yes	no	no
ZNF419	protein_coding	ENSG00000105136	ENST00000424930	ENSE00003633087	2717449468	19:58005146	1	5	C->G	Phe408Leu	Het	174	303	0.57	1182.77	07-0177_S58	MiSeq of 93 MSI CRCs	NA	ZNF419	NA	89.2473	no	no	no	no	no	yes	no	yes	no	no
ZNF419	protein_coding	ENSG00000105136	ENST00000424930	ENSE00003633087	2717449468	19:58005146	1	5	C->G	Phe408Leu	Het	176	306	0.57	1092.77	07-0239_S70	MiSeq of 93 MSI CRCs	NA	ZNF419	NA	89.2473	no	no	no	no	no	yes	no	yes	no	no
ZNF419	protein_coding	ENSG00000105136	ENST00000424930	ENSE00003633087	2717449468	19:58005146	1	5	C->G	Phe408Leu	Het	190	302	0.62	2000.0	07-0244_S82	MiSeq of 93 MSI CRCs	NA	ZNF419	NA	89.2473	no	no	no	no	no	yes	no	yes	no	no
ZNF419	protein_coding	ENSG00000105136	ENST00000424930	ENSE00003633087	2717449468	19:58005146	1	5	C->G	Phe408Leu	Het	179	312	0.57	1058.77	07-0251_S94	MiSeq of 93 MSI CRCs	NA	ZNF419	NA	89.2473	no	no	no	no	no	yes	no	yes	no	no
ZNF419	protein_coding	ENSG00000105136	ENST00000424930	ENSE00003633087	2717449468	19:58005146	1	5	C->G	Phe408Leu	Het	109	274	0.39	712.77	07-2504_S1	MiSeq of 93 MSI CRCs	NA	ZNF419	NA	89.2473	no	no	no	no	no	yes	no	yes	no	no
ZNF419	protein_coding	ENSG00000105136	ENST00000424930	ENSE00003633087	2717449468	19:58005146	1	5	C->G	Phe408Leu	Het	177	320	0.55	1053.77	10546TK_S35	MiSeq of 93 MSI CRCs	NA	ZNF419	NA	89.2473	no	no	no	no	no	yes	no	yes	no	no
ZNF419	protein_coding	ENSG00000105136	ENST00000424930	ENSE00003633087	2717449468	19:58005146	1	5	C->G	Phe408Leu	Het	184	305	0.60	2000.0	10554_S11	MiSeq of 93 MSI CRCs	NA	ZNF419	NA	89.2473	no	no	no	no	no	yes	no	yes	no	no
ZNF419	protein_coding	ENSG00000105136	ENST00000424930	ENSE00003633087	2717449468	19:58005146	1	5	C->G	Phe408Leu	Het	178	297	0.59	2000.0	10861TK_S23	MiSeq of 93 MSI CRCs	NA	ZNF419	NA	89.2473	no	no	no	no	no	yes	no	yes	no	no
ZNF419	protein_coding	ENSG00000105136	ENST00000424930	ENSE00003633087	2717449468	19:58005146	1	5	C->G	Phe408Leu	Het	110	301	0.36	281.77	10879_S49	MiSeq of 93 MSI CRCs	NA	ZNF419	NA	89.2473	no	no	no	no	no	yes	no	yes	no	no
ZNF419	protein_coding	ENSG00000105136	ENST00000424930	ENSE00003633087	2717449468	19:58005146	1	5	C->G	Phe408Leu	Het	153	227	0.67	1369.77	10881_S18	MiSeq of 93 MSI CRCs	NA	ZNF419	NA	89.2473	no	no	no	no	no	yes	no	yes	no	no
ZNF419	protein_coding	ENSG00000105136	ENST00000424930	ENSE00003633087	2717449468	19:58005146	1	5	C->G	Phe408Leu	Het	216	362	0.59	2000.0	10990_S84	MiSeq of 93 MSI CRCs	NA	ZNF419	NA	89.2473	no	no	no	no	no	yes	no	yes	no	no
ZNF419	protein_coding	ENSG00000105136	ENST00000424930	ENSE00003633087	2717449468	19:58005146	1	5	C->G	Phe408Leu	Het	122	232	0.52	2000.0	11643_S42	MiSeq of 93 MSI CRCs	NA	ZNF419	NA	89.2473	no	no	no	no	no	yes	no	yes	no	no
ZNF419	protein_coding	ENSG00000105136	ENST00000424930	ENSE00003633087	2717449468	19:58005146	1	5	C->G	Phe408Leu	Het	147	259	0.56	1358.77	11697_S66	MiSeq of 93 MSI CRCs	NA	ZNF419	NA	89.2473	no	no	no	no	no	yes	no	yes	no	no
ZNF419	protein_coding	ENSG00000105136	ENST00000424930	ENSE00003633087	2717449468	19:58005146	1	5	C->G	Phe408Leu	Het	142	285	0.49	1448.77	5185_S38	MiSeq of 93 MSI CRCs	NA	ZNF419	NA	89.2473	no	no	no	no	no	yes	no	yes	no	no
ZNF419	protein_coding	ENSG00000105136	ENST00000424930	ENSE00003633087	2717449468	19:58005146	1	5	C->G	Phe408Leu	Het	155	282	0.54	1661.77	5461_S50	MiSeq of 93 MSI CRCs	NA	ZNF419	NA	89.2473	no	no	no	no	no	yes	no	yes	no	no
ZNF419	protein_coding	ENSG00000105136	ENST00000424930	ENSE00003633087	2717449468	19:58005146	1	5	C->G	Phe408Leu	Het	179	293	0.61	1089.77	6756_S74	MiSeq of 93 MSI CRCs	NA	ZNF419	NA	89.2473	no	no	no	no	no	yes	no	yes	no	no
ZNF419	protein_coding	ENSG00000105136	ENST00000424930	ENSE00003633087	2717449468	19:58005146	1	5	C->G	Phe408Leu	Het	161	328	0.49	882.77	6944_S86	MiSeq of 93 MSI CRCs	NA	ZNF419	NA	89.2473	no	no	no	no	no	yes	no	yes	no	no
ZNF419	protein_coding	ENSG00000105136	ENST00000424930	ENSE00003633087	2717449468	19:58005146	1	5	C->G	Phe408Leu	Het	99	278	0.35	611.77	7288_S85	MiSeq of 93 MSI CRCs	NA	ZNF419	NA	89.2473	no	no	no	no	no	yes	no	yes	no	no
ZNF419	protein_coding	ENSG00000105136	ENST00000424930	ENSE00003633087	2717449468	19:58005146	1	5	C->G	Phe408Leu	Het	183	320	0.57	1733.77	7485_S3	MiSeq of 93 MSI CRCs	NA	ZNF419	NA	89.2473	no	no	no	no	no	yes	no	yes	no	no
ZNF419	protein_coding	ENSG00000105136	ENST00000424930	ENSE00003633087	2717449468	19:58005146	1	5	C->G	Phe408Leu	Het	151	365	0.41	685.77	7502_S73	MiSeq of 93 MSI CRCs	NA	ZNF419	NA	89.2473	no	no	no	no	no	yes	no	yes	no	no
ZNF419	protein_coding	ENSG00000105136	ENST00000424930	ENSE00003633087	2717449468	19:58005146	1	5	C->G	Phe408Leu	Het	124	346	0.35	927.77	7601_S61	MiSeq of 93 MSI CRCs	NA	ZNF419	NA	89.2473	no	no	no	no	no	yes	no	yes	no	no
ZNF419	protein_coding	ENSG00000105136	ENST00000424930	ENSE00003633087	2717449468	19:58005146	1	5	C->G	Phe408Leu	Het	159	245	0.64	1671.77	7728_S2	MiSeq of 93 MSI CRCs	NA	ZNF419	NA	89.2473	no	no	no	no	no	yes	no	yes	no	no
ZNF419	protein_coding	ENSG00000105136	ENST00000424930	ENSE00003633087	2717449468	19:58005146	1	5	C->G	Phe408Leu	Het	157	339	0.46	676.77	7747_S15	MiSeq of 93 MSI CRCs	NA	ZNF419	NA	89.2473	no	no	no	no	no	yes	no	yes	no	no
ZNF419	protein_coding	ENSG00000105136	ENST00000424930	ENSE00003633087	2717449468	19:58005146	1	5	C->G	Phe408Leu	Het	139	337	0.41	658.77	7814_S27	MiSeq of 93 MSI CRCs	NA	ZNF419	NA	89.2473	no	no	no	no	no	yes	no	yes	no	no
ZNF419	protein_coding	ENSG00000105136	ENST00000424930	ENSE00003633087	2717449468	19:58005146	1	5	C->G	Phe408Leu	Het	246	512	0.48	2000.0	7828_S39	MiSeq of 93 MSI CRCs	NA	ZNF419	NA	89.2473	no	no	no	no	no	yes	no	yes	no	no
ZNF419	protein_coding	ENSG00000105136	ENST00000424930	ENSE00003633087	2717449468	19:58005146	1	5	C->G	Phe408Leu	Het	133	245	0.54	630.77	7951_S51	MiSeq of 93 MSI CRCs	NA	ZNF419	NA	89.2473	no	no	no	no	no	yes	no	yes	no	no
ZNF419	protein_coding	ENSG00000105136	ENST00000424930	ENSE00003633087	2717449468	19:58005146	1	5	C->G	Phe408Leu	Het	149	310	0.48	1411.77	7984_S63	MiSeq of 93 MSI CRCs	NA	ZNF419	NA	89.2473	no	no	no	no	no	yes	no	yes	no	no
ZNF419	protein_coding	ENSG00000105136	ENST00000424930	ENSE00003633087	2717449468	19:58005146	1	5	C->G	Phe408Leu	Het	82	266	0.30	350.77	8027_S25	MiSeq of 93 MSI CRCs	NA	ZNF419	NA	89.2473	no	no	no	no	no	yes	no	yes	no	no
ZNF419	protein_coding	ENSG00000105136	ENST00000424930	ENSE00003633087	2717449468	19:58005146	1	5	C->G	Phe408Leu	Het	121	348	0.34	705.77	8059_S37	MiSeq of 93 MSI CRCs	NA	ZNF419	NA	89.2473	no	no	no	no	no	yes	no	yes	no	no
ZNF419	protein_coding	ENSG00000105136	ENST00000424930	ENSE00003633087	2717449468	19:58005146	1	5	C->G	Phe408Leu	Het	203	353	0.57	1902.77	8196_S75	MiSeq of 93 MSI CRCs	NA	ZNF419	NA	89.2473	no	no	no	no	no	yes	no	yes	no	no
ZNF419	protein_coding	ENSG00000105136	ENST00000424930	ENSE00003633087	2717449468	19:58005146	1	5	C->G	Phe408Leu	Het	159	287	0.55	1384.77	8214_S87	MiSeq of 93 MSI CRCs	NA	ZNF419	NA	89.2473	no	no	no	no	no	yes	no	yes	no	no
ZNF419	protein_coding	ENSG00000105136	ENST00000424930	ENSE00003633087	2717449468	19:58005146	1	5	C->G	Phe408Leu	Het	170	300	0.56	1030.77	8793TK_S83	MiSeq of 93 MSI CRCs	NA	ZNF419	NA	89.2473	no	no	no	no	no	yes	no	yes	no	no
ZNF419	protein_coding	ENSG00000105136	ENST00000424930	ENSE00003633087	2717449468	19:58005146	1	5	C->G	Phe408Leu	Het	139	257	0.54	1084.77	8896_S4	MiSeq of 93 MSI CRCs	NA	ZNF419	NA	89.2473	no	no	no	no	no	yes	no	yes	no	no
ZNF419	protein_coding	ENSG00000105136	ENST00000424930	ENSE00003633087	2717449468	19:58005146	1	5	C->G	Phe408Leu	Het	222	438	0.50	1154.77	8935TK_S71	MiSeq of 93 MSI CRCs	NA	ZNF419	NA	89.2473	no	no	no	no	no	yes	no	yes	no	no
ZNF419	protein_coding	ENSG00000105136	ENST00000424930	ENSE00003633087	2717449468	19:58005146	1	5	C->G	Phe408Leu	Het	214	357	0.59	1848.77	9238_S16	MiSeq of 93 MSI CRCs	NA	ZNF419	NA	89.2473	no	no	no	no	no	yes	no	yes	no	no
ZNF419	protein_coding	ENSG00000105136	ENST00000424930	ENSE00003633087	2717449468	19:58005146	1	5	C->G	Phe408Leu	Het	156	310	0.50	1254.77	9338_S28	MiSeq of 93 MSI CRCs	NA	ZNF419	NA	89.2473	no	no	no	no	no	yes	no	yes	no	no
ZNF419	protein_coding	ENSG00000105136	ENST00000424930	ENSE00003633087	2717449468	19:58005146	1	5	C->G	Phe408Leu	Het	153	270	0.56	1209.77	9375_S40	MiSeq of 93 MSI CRCs	NA	ZNF419	NA	89.2473	no	no	no	no	no	yes	no	yes	no	no
ZNF419	protein_coding	ENSG00000105136	ENST00000424930	ENSE00003633087	2717449468	19:58005146	1	5	C->G	Phe408Leu	Het	165	301	0.54	1288.77	9492_S52	MiSeq of 93 MSI CRCs	NA	ZNF419	NA	89.2473	no	no	no	no	no	yes	no	yes	no	no
ZNF419	protein_coding	ENSG00000105136	ENST00000424930	ENSE00003633087	2717449468	19:58005146	1	5	C->G	Phe408Leu	Het	122	319	0.38	779.77	9528_S64	MiSeq of 93 MSI CRCs	NA	ZNF419	NA	89.2473	no	no	no	no	no	yes	no	yes	no	no
ZNF419	protein_coding	ENSG00000105136	ENST00000424930	ENSE00003633087	2717449468	19:58005146	1	5	C->G	Phe408Leu	Het	141	295	0.47	1149.77	9535_S76	MiSeq of 93 MSI CRCs	NA	ZNF419	NA	89.2473	no	no	no	no	no	yes	no	yes	no	no
ZNF419	protein_coding	ENSG00000105136	ENST00000424930	ENSE00003633087	2717449468	19:58005146	1	5	C->G	Phe408Leu	Het	204	420	0.48	1549.77	9536_S88	MiSeq of 93 MSI CRCs	NA	ZNF419	NA	89.2473	no	no	no	no	no	yes	no	yes	no	no
ZNF419	protein_coding	ENSG00000105136	ENST00000424930	ENSE00003633087	2717449468	19:58005146	1	5	C->G	Phe408Leu	Het	137	316	0.43	614.77	9567_S5	MiSeq of 93 MSI CRCs	NA	ZNF419	NA	89.2473	no	no	no	no	no	yes	no	yes	no	no
ZNF419	protein_coding	ENSG00000105136	ENST00000424930	ENSE00003633087	2717449468	19:58005146	1	5	C->G	Phe408Leu	Het	220	444	0.49	1092.77	9574_S17	MiSeq of 93 MSI CRCs	NA	ZNF419	NA	89.2473	no	no	no	no	no	yes	no	yes	no	no
ZNF419	protein_coding	ENSG00000105136	ENST00000424930	ENSE00003633087	2717449468	19:58005146	1	5	C->G	Phe408Leu	Het	167	336	0.49	929.77	9644_S29	MiSeq of 93 MSI CRCs	NA	ZNF419	NA	89.2473	no	no	no	no	no	yes	no	yes	no	no
ZNF419	protein_coding	ENSG00000105136	ENST00000424930	ENSE00003633087	2717449468	19:58005146	1	5	C->G	Phe408Leu	Het	220	424	0.51	1295.77	9668_S48	MiSeq of 93 MSI CRCs	NA	ZNF419	NA	89.2473	no	no	no	no	no	yes	no	yes	no	no
ZNF419	protein_coding	ENSG00000105136	ENST00000424930	ENSE00003633087	2717449468	19:58005146	1	5	C->G	Phe408Leu	Het	128	289	0.44	501.77	9672_S41	MiSeq of 93 MSI CRCs	NA	ZNF419	NA	89.2473	no	no	no	no	no	yes	no	yes	no	no
ZNF419	protein_coding	ENSG00000105136	ENST00000424930	ENSE00003633087	2717449468	19:58005146	1	5	C->G	Phe408Leu	Het	119	283	0.42	444.77	9704_S53	MiSeq of 93 MSI CRCs	NA	ZNF419	NA	89.2473	no	no	no	no	no	yes	no	yes	no	no
ZNF419	protein_coding	ENSG00000105136	ENST00000424930	ENSE00003633087	2717449468	19:58005146	1	5	C->G	Phe408Leu	Het	114	274	0.41	474.77	9824_S65	MiSeq of 93 MSI CRCs	NA	ZNF419	NA	89.2473	no	no	no	no	no	yes	no	yes	no	no
ZNF419	protein_coding	ENSG00000105136	ENST00000424930	ENSE00003633087	2717449468	19:58005146	1	5	C->G	Phe408Leu	Het	131	323	0.40	438.77	9904_S77	MiSeq of 93 MSI CRCs	NA	ZNF419	NA	89.2473	no	no	no	no	no	yes	no	yes	no	no
ZNF419	protein_coding	ENSG00000105136	ENST00000424930	ENSE00003633087	2717449468	19:58005146	1	5	C->G	Phe408Leu	Het	147	324	0.45	792.77	9906_S89	MiSeq of 93 MSI CRCs	NA	ZNF419	NA	89.2473	no	no	no	no	no	yes	no	yes	no	no
ZNF419	protein_coding	ENSG00000105136	ENST00000424930	ENSE00003633087	2717449468	19:58005146	1	5	C->G	Phe408Leu	Het	151	217	0.69	1674.77	9953TK_S95	MiSeq of 93 MSI CRCs	NA	ZNF419	NA	89.2473	no	no	no	no	no	yes	no	yes	no	no
ZNF419	protein_coding	ENSG00000105136	ENST00000424930	ENSE00003633087	2717449468	19:58005146	1	5	C->G	Phe408Leu	Het	175	294	0.59	1491.77	9972_S6	MiSeq of 93 MSI CRCs	NA	ZNF419	NA	89.2473	no	no	no	no	no	yes	no	yes	no	no
ZNF419	protein_coding	ENSG00000105136	ENST00000424930	ENSE00003633087	2717449468	19:58005146	1	5	C->G	Phe408Leu	Het	179	272	0.65	1902.77	9976_S36	MiSeq of 93 MSI CRCs	NA	ZNF419	NA	89.2473	no	no	no	no	no	yes	no	yes	no	no
ZNF419	protein_coding	ENSG00000105136	ENST00000424930	ENSE00003633087	2717449486	19:58005164	1	5	C->A	syn Thr414Thr	Het	115	310	0.37	1994.77	7984_S63	MiSeq of 93 MSI CRCs	NA	ZNF419	NA	89.2473	no	no	no	no	no	no	no	no	no	no
ZNF419	protein_coding	ENSG00000105136	ENST00000424930	ENSE00003633087	2717449514	19:58005192	1	5	G->A	Gly424Arg	Het	79	353	0.22	992.77	02-0194_S96	MiSeq of 93 MSI CRCs	NA	ZNF419	NA	89.2473	no	no	no	no	no	no	no	no	no	no
MSGN1	protein_coding	ENSG00000151379	ENST00000281047	ENSE00000999265	267248627	2:17998006	1	1	C->G	Ala74Gly	Het	13	42	0.30	27.77	Fam_c17_1_5199_T_LP6005743-DNA_H03.snps_indels.ug	NGS of 36 MSI CRCs	35	MSGN1	8.33333	NA	no	no	no	no	no	no	no	no	no	no
MSGN1	protein_coding	ENSG00000151379	ENST00000281047	ENSE00000999265	267248786	2:17998165	1	1	G->A	Arg127Gln	Het	13	55	0.23	222.77	Fam_s26_1_03-0343_T_LP6005743-DNA_D06.snps_indels.ug	NGS of 36 MSI CRCs	35	MSGN1	8.33333	NA	no	no	no	no	no	no	no	no	no	no
MSGN1	protein_coding	ENSG00000151379	ENST00000281047	ENSE00000999265	267248795	2:17998174	1	1	G->A	Ser130Asn	Het	20	69	0.28	335.77	Fam_c56_1_5395_T_LP6005743-DNA_H01.snps_indels.ug	NGS of 36 MSI CRCs	35	MSGN1	8.33333	NA	yes	no	yes	no	no	no	no	no	no	no
MSGN1	protein_coding	ENSG00000151379	ENST00000281047	ENSE00000999265	267248519	2:17997898	1	1	T->C	Leu38Pro	Het	20	65	0.30	166.77	10554_S11	MiSeq of 93 MSI CRCs	NA	MSGN1	NA	2.15054	no	no	no	no	no	no	no	no	no	no
MSGN1	protein_coding	ENSG00000151379	ENST00000281047	ENSE00000999265	267248779	2:17998158	1	1	C->T	Arg125Trp	Het	64	230	0.27	976.77	9824_S65	MiSeq of 93 MSI CRCs	NA	MSGN1	NA	2.15054	no	no	no	no	no	no	no	no	no	no
OR1E1	protein_coding	ENSG00000180016	ENST00000322608	ENSE00001243905	2503473169	17:3301305	-1	1	C->T	Ala134Thr	Het	17	56	0.30	675.11	7522_lanes_6_and_8_merged.nodup.realigned	NGS of 36 MSI CRCs	36	OR1E1	8.33333	NA	no	no	no	no	no	no	no	no	no	no
OR1E1	protein_coding	ENSG00000180016	ENST00000322608	ENSE00001243905	2503473285	17:3301421	-1	1	G->A	Ala95Val	Het	10	43	0.23	152.77	Fam_s26_1_03-0343_T_LP6005743-DNA_D06.snps_indels.ug	NGS of 36 MSI CRCs	36	OR1E1	8.33333	NA	yes	no	no	no	skin	no	no	no	no	no
OR1E1	protein_coding	ENSG00000180016	ENST00000322608	ENSE00001243905	2503473366	17:3301502	-1	1	A->G	Phe68Ser	Het	8	40	0.2	165.24	10871_100427_HWUSI-EAS1683_0002_perhonen8_s_8.nodup.realigned	NGS of 36 MSI CRCs	36	OR1E1	8.33333	NA	no	no	no	no	no	no	no	no	no	no
CLVS1	protein_coding	ENSG00000177182	ENST00000519846	ENSE00001087276	1455008285	8:62212595	1	3	G->A	Arg70His	Het	15	72	0.20	220.77	Fam_c56_1_5395_T_LP6005743-DNA_H01.snps_indels.ug	NGS of 36 MSI CRCs	37	CLVS1	8.33333	NA	no	no	no	no	no	no	no	no	no	no
CLVS1	protein_coding	ENSG00000177182	ENST00000519846	ENSE00001087276	1455008486	8:62212796	1	3	G->A	Gly137Asp	Het	43	77	0.55	1259.77	Fam_c17_1_5199_T_LP6005743-DNA_H03.snps_indels.ug	NGS of 36 MSI CRCs	37	CLVS1	8.33333	NA	yes	no	no	no	stomach, skin	no	no	no	no	no
CLVS1	protein_coding	ENSG00000177182	ENST00000519846	ENSE00003310209	1455162429	8:62366739	1	5	A->G	Asn224Asp	Het	15	56	0.26	261.77	Fam_c265+c680_1_9256_T_LP6005798-DNA_H04.snps_indels	NGS of 36 MSI CRCs	37	CLVS1	8.33333	NA	no	no	no	no	no	no	no	no	no	no
CLVS1	protein_coding	ENSG00000177182	ENST00000519846	ENSE00001087276	1455008340	8:62212650	1	3	G->T	syn Ala88Ala	Het	64	214	0.29	997.77	04-0224_S56	MiSeq of 93 MSI CRCs	NA	CLVS1	NA	2.15054	yes	no	no	no	skin, prostate	no	no	no	no	no
CLVS1	protein_coding	ENSG00000177182	ENST00000519846	ENSE00003666568	1455162411	8:62366721	1	5	G->A	Gly218Arg	Het	108	358	0.30	181.77	02-0130TK_S24	MiSeq of 93 MSI CRCs	NA	CLVS1	NA	2.15054	no	no	no	no	no	no	no	no	no	no
CLVS1	protein_coding	ENSG00000177182	ENST00000519846	ENSE00003558306	1455166679	8:62370989	1	6	G->A	Gly289Ser	Het	183	531	0.34	516.77	9492_S52	MiSeq of 93 MSI CRCs	NA	CLVS1	NA	2.15054	no	no	no	no	no	no	no	no	no	no
PEMT	protein_coding	ENSG00000133027	ENST00000255389	ENSE00003238358	2517584652	17:17412788	-1	5	A->G	Tyr180His	Het	8	32	0.25	152.24	9657_100706_HWUSI-EAS1679_0007_PERHONEN12_61VY7AAXX_s_3.nodup.realigned	NGS of 36 MSI CRCs	38	PEMT	8.33333	NA	no	no	no	no	no	no	no	no	no	no
PEMT	protein_coding	ENSG00000133027	ENST00000255389	ENSE00003235485	2517587779	17:17415915	-1	4	G->A	Ala125Val	Het	18	72	0.25	297.77	Fam_s26_1_03-0343_T_LP6005743-DNA_D06.snps_indels.ug	NGS of 36 MSI CRCs	38	PEMT	8.33333	NA	no	no	no	no	no	no	no	no	no	no
PEMT	protein_coding	ENSG00000133027	ENST00000255389	ENSE00003396662	2517597483	17:17425619	-1	3	G->T	Leu99Ile	Het	6	22	0.27	141.17	100420_HWI-EAS418_108_s_7.nodup.realigned	NGS of 36 MSI CRCs	38	PEMT	8.33333	NA	no	no	no	no	no	no	no	no	no	no
PEMT	protein_coding	ENSG00000133027	ENST00000255389	ENSE00003628393	2517584618	17:17412754	-1	5	G->A	Ala191Val	Het	85	423	0.20	794.77	04-0576_S45	MiSeq of 93 MSI CRCs	NA	PEMT	NA	4.30108	no	no	no	no	no	no	no	no	no	no
PEMT	protein_coding	ENSG00000133027	ENST00000255389	ENSE00003628393	2517584696	17:17412832	-1	5	G->A	Ala165Val	Het	102	388	0.26	1700.77	7747_S15	MiSeq of 93 MSI CRCs	NA	PEMT	NA	4.30108	yes	no	no	prostate	no	no	no	no	no	no
PEMT	protein_coding	ENSG00000133027	ENST00000255389	ENSE00003628393	2517584712	17:17412848	-1	5	C->T	Gly160Arg	Het	109	398	0.27	1781.77	05-0189_S10	MiSeq of 93 MSI CRCs	NA	PEMT	NA	4.30108	yes	no	yes	no	no	no	no	no	no	no
PEMT	protein_coding	ENSG00000133027	ENST00000255389	ENSE00003588977	2517587741	17:17415877	-1	4	C->T	Val138Ile	Het	41	106	0.38	905.77	5185_S38	MiSeq of 93 MSI CRCs	NA	PEMT	NA	4.30108	yes	no	no	no	stomach	no	no	no	no	no
SLITRK4	protein_coding	ENSG00000179542	ENST00000381779	ENSE00001414827	3023750019	X:142716733	-1	1	A->G	Leu731Ser	Het	18	88	0.20	396.81	8210_100520_HWUSI-EAS1679_0003_61GPLAAXX_perhonen10_s_7.nodup.realigned	NGS of 36 MSI CRCs	39	SLITRK4	13.8889	NA	no	no	no	no	no	no	no	no	no	no
SLITRK4	protein_coding	ENSG00000179542	ENST00000381779	ENSE00001414827	3023750682	X:142717396	-1	1	T->G	Tyr510Ser	Het	20	53	0.37	94.92	100302_HWI-EAS418_104_s_3_s_3.nodup.realigned	NGS of 36 MSI CRCs	39	SLITRK4	13.8889	NA	no	no	no	no	no	no	no	no	no	no
SLITRK4	protein_coding	ENSG00000179542	ENST00000381779	ENSE00001414827	3023751183	X:142717897	-1	1	G->A	Pro343Leu	Het	16	73	0.21	257.77	Fam_c56_1_5395_T_LP6005743-DNA_H01.snps_indels.ug	NGS of 36 MSI CRCs	39	SLITRK4	13.8889	NA	yes	no	no	skin, pancreas, endometrium	no	yes	no	no	pancreas	no
SLITRK4	protein_coding	ENSG00000179542	ENST00000381779	ENSE00001414827	3023751819	X:142718533	-1	1	T->A	Glu131Val	Het	9	40	0.22	155.4	Fam_c852_1_03-0063_110218_HWUSI-EAS1679_00028_FC_PERHONEN19_64JVNAAXX_s_1.nodup.realigned	NGS of 36 MSI CRCs	39	SLITRK4	13.8889	NA	no	no	no	no	no	no	no	no	no	no
SLITRK4	protein_coding	ENSG00000179542	ENST00000381779	ENSE00001414827	3023752128	X:142718842	-1	1	T->A	Asn28Ile	Het	24	58	0.41	639.77	100427_HWUSI-EAS1683_0002_perhonen8_s_4_s_4.nodup.realigned	NGS of 36 MSI CRCs	39	SLITRK4	13.8889	NA	no	no	no	no	no	no	no	no	no	no
SLITRK4	protein_coding	ENSG00000179542	ENST00000381779	ENSE00001414827	3023749799	X:142716513	-1	1	C->A	syn Val804Val	Het	97	352	0.27	1236.77	02-0517_S31	MiSeq of 93 MSI CRCs	NA	SLITRK4	NA	8.60215	no	no	no	no	no	no	no	no	no	no
SLITRK4	protein_coding	ENSG00000179542	ENST00000381779	ENSE00001414827	3023750072	X:142716786	-1	1	A->G	syn Asp713Asp	Het	128	376	0.34	1400.77	10879_S49	MiSeq of 93 MSI CRCs	NA	SLITRK4	NA	8.60215	yes	no	no	no	upper aerodigestive tract	no	no	no	no	no
SLITRK4	protein_coding	ENSG00000179542	ENST00000381779	ENSE00001414827	3023750157	X:142716871	-1	1	G->A	Ala685Val	Het	56	224	0.25	630.77	5960_S62	MiSeq of 93 MSI CRCs	NA	SLITRK4	NA	8.60215	no	no	no	no	no	no	no	no	no	no
SLITRK4	protein_coding	ENSG00000179542	ENST00000381779	ENSE00001414827	3023750278	X:142716992	-1	1	G->A	Arg645Cys	Het	26	107	0.24	484.77	5960_S62	MiSeq of 93 MSI CRCs	NA	SLITRK4	NA	8.60215	no	no	no	no	no	no	no	no	no	no
SLITRK4	protein_coding	ENSG00000179542	ENST00000381779	ENSE00001414827	3023750815	X:142717529	-1	1	C->T	Ala466Thr	Het	89	132	0.67	1851.77	04-0391_S92	MiSeq of 93 MSI CRCs	NA	SLITRK4	NA	8.60215	yes	no	no	no	lung	no	no	no	no	no
SLITRK4	protein_coding	ENSG00000179542	ENST00000381779	ENSE00001414827	3023751074	X:142717788	-1	1	C->T	syn Ala379Ala	Het	74	229	0.32	1473.77	02-0194_S96	MiSeq of 93 MSI CRCs	NA	SLITRK4	NA	8.60215	no	no	no	no	no	no	no	no	no	no
SLITRK4	protein_coding	ENSG00000179542	ENST00000381779	ENSE00001414827	3023751074	X:142717788	-1	1	C->T	syn Ala379Ala	Het	122	302	0.40	2000.0	7984_S63	MiSeq of 93 MSI CRCs	NA	SLITRK4	NA	8.60215	no	no	no	no	no	no	no	no	no	no
SLITRK4	protein_coding	ENSG00000179542	ENST00000381779	ENSE00001414827	3023751295	X:142718009	-1	1	T->G	Thr306Pro	Het	106	243	0.43	1770.77	8027_S25	MiSeq of 93 MSI CRCs	NA	SLITRK4	NA	8.60215	yes	no	no	no	pancreas	no	no	no	no	no
SLITRK4	protein_coding	ENSG00000179542	ENST00000381779	ENSE00001414827	3023751393	X:142718107	-1	1	C->T	Arg273His	Het	379	572	0.66	2000.0	7984_S63	MiSeq of 93 MSI CRCs	NA	SLITRK4	NA	8.60215	no	no	no	no	no	no	no	no	no	no
SLITRK4	protein_coding	ENSG00000179542	ENST00000381779	ENSE00001414827	3023751394	X:142718108	-1	1	G->A	Arg273Cys	Het	208	368	0.56	2000.0	07-0168_S34	MiSeq of 93 MSI CRCs	NA	SLITRK4	NA	8.60215	no	no	no	no	no	no	no	no	no	no
SLITRK4	protein_coding	ENSG00000179542	ENST00000381779	ENSE00001414827	3023751518	X:142718232	-1	1	C->T	Met231Ile	Het	11	39	0.28	131.77	05-0189_S10	MiSeq of 93 MSI CRCs	NA	SLITRK4	NA	8.60215	no	no	no	no	no	no	no	no	no	no
SLITRK4	protein_coding	ENSG00000179542	ENST00000381779	ENSE00001414827	3023752037	X:142718751	-1	1	C->T	Trp58Stop	Het	138	329	0.41	2000.0	9238_S16	MiSeq of 93 MSI CRCs	NA	SLITRK4	NA	8.60215	no	no	no	no	no	no	no	no	no	no
SLITRK4	protein_coding	ENSG00000179542	ENST00000381779	ENSE00001414827	3023752166	X:142718880	-1	1	C->T	syn Ser15Ser	Het	48	112	0.42	876.77	02-0517_S31	MiSeq of 93 MSI CRCs	NA	SLITRK4	NA	8.60215	yes	no	no	central nervous system	no	no	no	no	no	no
SLC4A11	protein_coding	ENSG00000088836	ENST00000380059	ENSE00003342143	2721782276	20:3208971	-1	19	C->T	Gly874Asp	Het	13	41	0.31	279.77	Fam_c604_1_9228_T_LP6005743-DNA_B07.snps_indels.ug	NGS of 36 MSI CRCs	40	SLC4A11	22.2222	NA	no	no	no	no	no	no	no	no	no	no
SLC4A11	protein_coding	ENSG00000088836	ENST00000380059	ENSE00003342143	2721782289	20:3208984	-1	19	G->A	syn Leu870Leu	Het	7	29	0.24	125.41	9665_lanes_5_and_8_merged.nodup.realigned	NGS of 36 MSI CRCs	40	SLC4A11	22.2222	NA	no	no	no	no	no	no	no	no	no	no
SLC4A11	protein_coding	ENSG00000088836	ENST00000380059	ENSE00003407316	2721784192	20:3210887	-1	13	C->T	Ala522Thr	Het	18	28	0.64	495.81	100427_HWUSI-EAS1683_0002_perhonen8_s_4_s_4.nodup.realigned	NGS of 36 MSI CRCs	40	SLC4A11	22.2222	NA	yes	no	no	stomach	no	no	no	no	no	no
SLC4A11	protein_coding	ENSG00000088836	ENST00000380059	ENSE00003407316	2721784192	20:3210887	-1	13	C->T	Ala522Thr	Het	11	29	0.37	208.13	9923_100706_HWUSI-EAS1679_0007_PERHONEN12_61VY7AAXX_s_5.nodup.realigned	NGS of 36 MSI CRCs	40	SLC4A11	22.2222	NA	yes	no	no	stomach	no	no	no	no	no	no
SLC4A11	protein_coding	ENSG00000088836	ENST00000380059	ENSE00003407316	2721784192	20:3210887	-1	13	C->T	Ala522Thr	Het	16	59	0.27	286.77	Fam_s151_1_02-0530_T_LP6005745-DNA_H05.snps_indels.ug	NGS of 36 MSI CRCs	40	SLC4A11	22.2222	NA	yes	no	no	stomach	no	no	no	no	no	no
SLC4A11	protein_coding	ENSG00000088836	ENST00000380059	ENSE00003249259	2721784958	20:3211653	-1	10	A->G	Phe408Ser	Het	5	25	0.2	43.0	9657_100706_HWUSI-EAS1679_0007_PERHONEN12_61VY7AAXX_s_3.nodup.realigned	NGS of 36 MSI CRCs	40	SLC4A11	22.2222	NA	no	no	no	no	no	no	no	no	no	no
SLC4A11	protein_coding	ENSG00000088836	ENST00000380059	ENSE00003391729	2721785163	20:3211858	-1	9	C->A	Gly370Trp	Het	8	37	0.21	131.77	Fam_c265+c680_1_9256_T_LP6005798-DNA_H04.snps_indels	NGS of 36 MSI CRCs	40	SLC4A11	22.2222	NA	no	no	no	no	no	no	no	no	no	no
SLC4A11	protein_coding	ENSG00000088836	ENST00000380059	ENSE00003320934	2721787499	20:3214194	-1	7	C->A	Arg275Leu	Het	6	29	0.20	134.81	7522_lanes_6_and_8_merged.nodup.realigned	NGS of 36 MSI CRCs	40	SLC4A11	22.2222	NA	yes	no	no	no	biliary tract	no	no	no	no	no
SLC4A11	protein_coding	ENSG00000088836	ENST00000380059	ENSE00003349448	2721788574	20:3215269	-1	4	G->T	spl6	Het	8	23	0.34	152.96	100226_HWUSI-EAS1679_Perhonen4_s_3.nodup.realigned	NGS of 36 MSI CRCs	40	SLC4A11	22.2222	NA	no	no	no	no	no	no	no	no	no	no
SLC4A11	protein_coding	ENSG00000088836	ENST00000380059	ENSE00003431837	2721791512	20:3218207	-1	2	C->A	Gly67Val	Het	16	61	0.26	304.77	Fam_c39_1_5205_T_LP6005743-DNA_B03.snps_indels.ug	NGS of 36 MSI CRCs	40	SLC4A11	22.2222	NA	yes	no	no	no	breast, ovary	no	no	no	no	no
SLC4A11	protein_coding	ENSG00000088836	ENST00000380059	ENSE00003510759	2721782635	20:3209330	-1	18	C->T	Arg782Gln	Het	64	283	0.22	909.77	9338_S28	MiSeq of 93 MSI CRCs	NA	SLC4A11	NA	10.7527	no	no	no	no	no	no	no	no	no	no
SLC4A11	protein_coding	ENSG00000088836	ENST00000380059	ENSE00003510759	2721782638	20:3209333	-1	18	G->A	Thr781Met	Het	103	281	0.36	1558.77	02-0535_S55	MiSeq of 93 MSI CRCs	NA	SLC4A11	NA	10.7527	no	no	no	no	no	no	no	no	no	no
SLC4A11	protein_coding	ENSG00000088836	ENST00000380059	ENSE00003510759	2721782649	20:3209344	-1	18	G->A	syn Asn777Asn	Het	90	262	0.34	1239.77	10879_S49	MiSeq of 93 MSI CRCs	NA	SLC4A11	NA	10.7527	no	no	no	no	no	no	no	no	no	no
SLC4A11	protein_coding	ENSG00000088836	ENST00000380059	ENSE00003510759	2721782654	20:3209349	-1	18	C->T	Val776Met	Het	68	263	0.25	597.77	10861TK_S23	MiSeq of 93 MSI CRCs	NA	SLC4A11	NA	10.7527	yes	no	no	no	stomach	no	no	no	no	no
SLC4A11	protein_coding	ENSG00000088836	ENST00000380059	ENSE00003645805	2721782789	20:3209484	-1	17	G->A	spl-1 Thr774Ile	Het	73	232	0.31	1180.77	02-0194_S96	MiSeq of 93 MSI CRCs	NA	SLC4A11	NA	10.7527	yes	no	no	no	ovary, stomach	no	no	no	no	no
SLC4A11	protein_coding	ENSG00000088836	ENST00000380059	ENSE00003460162	2721783132	20:3209827	-1	16	A->G	syn Gly687Gly	Het	78	337	0.23	504.77	9704_S53	MiSeq of 93 MSI CRCs	NA	SLC4A11	NA	10.7527	no	no	no	no	no	no	no	no	no	no
SLC4A11	protein_coding	ENSG00000088836	ENST00000380059	ENSE00003638718	2721783514	20:3210209	-1	14	G->A	Thr611Met	Het	36	83	0.43	762.77	02-0535_S55	MiSeq of 93 MSI CRCs	NA	SLC4A11	NA	10.7527	no	no	no	no	no	no	no	no	no	no
SLC4A11	protein_coding	ENSG00000088836	ENST00000380059	ENSE00003707704	2721784193	20:3210888	-1	13	G->A	syn Ile521Ile	Het	16	48	0.33	332.77	8793TK_S83	MiSeq of 93 MSI CRCs	NA	SLC4A11	NA	10.7527	no	no	no	no	no	no	no	no	no	no
SLC4A11	protein_coding	ENSG00000088836	ENST00000380059	ENSE00003705572	2721785439	20:3212134	-1	8	C->T	Ala307Thr	Het	56	194	0.28	881.77	9704_S53	MiSeq of 93 MSI CRCs	NA	SLC4A11	NA	10.7527	no	no	no	no	no	no	no	no	no	no
SLC4A11	protein_coding	ENSG00000088836	ENST00000380059	ENSE00003711236	2721787499	20:3214194	-1	7	C->T	Arg275Gln	Het	68	280	0.24	1135.77	11643_S42	MiSeq of 93 MSI CRCs	NA	SLC4A11	NA	10.7527	yes	no	no	no	biliary tract	no	no	no	no	no
SLC4A11	protein_coding	ENSG00000088836	ENST00000380059	ENSE00003711236	2721787544	20:3214239	-1	7	C->T	Arg260His	Het	41	161	0.25	640.77	8935TK_S71	MiSeq of 93 MSI CRCs	NA	SLC4A11	NA	10.7527	no	no	no	no	no	no	no	no	no	no
SLC4A11	protein_coding	ENSG00000088836	ENST00000380059	ENSE00003704700	2721787907	20:3214602	-1	6	T->C	syn Thr233Thr	Het	22	72	0.30	382.77	10979_S30	MiSeq of 93 MSI CRCs	NA	SLC4A11	NA	10.7527	no	no	no	no	no	no	no	no	no	no
SLC4A11	protein_coding	ENSG00000088836	ENST00000380059	ENSE00003704124	2721788173	20:3214868	-1	5	C->T	syn Thr171Thr	Het	84	232	0.36	1512.77	04-0552_S33	MiSeq of 93 MSI CRCs	NA	SLC4A11	NA	10.7527	no	no	no	no	no	no	no	no	no	no
SLC4A11	protein_coding	ENSG00000088836	ENST00000380059	ENSE00003709919	2721788770	20:3215465	-1	3	G->A	Ala98Val	Het	84	415	0.20	853.77	10979_S30	MiSeq of 93 MSI CRCs	NA	SLC4A11	NA	10.7527	no	no	no	no	no	no	no	no	no	no
SLC4A11	protein_coding	ENSG00000088836	ENST00000380059	ENSE00003709992	2721791522	20:3218217	-1	2	A->G	Ser64Pro	Het	124	389	0.31	2000.0	07-0168_S34	MiSeq of 93 MSI CRCs	NA	SLC4A11	NA	10.7527	no	no	no	no	no	no	no	no	no	no
PNCK	protein_coding	ENSG00000130822	ENST00000447676	ENSE00003277612	3033970631	X:152937345	-1	5	C->T	Arg218Gln	Het	10	32	0.31	235.77	Fam_c604_1_9228_T_LP6005743-DNA_B07.snps_indels.ug	NGS of 36 MSI CRCs	41	PNCK	11.1111	NA	no	no	no	no	no	no	no	no	no	no
PNCK	protein_coding	ENSG00000130822	ENST00000447676	ENSE00003277612	3033970665	X:152937379	-1	5	C->T	Val207Ile	Het	13	43	0.30	229.77	Fam_c17_1_5199_T_LP6005743-DNA_H03.snps_indels.ug	NGS of 36 MSI CRCs	41	PNCK	11.1111	NA	no	no	no	no	no	no	no	no	no	no
PNCK	protein_coding	ENSG00000130822	ENST00000447676	ENSE00003277612	3033970734	X:152937448	-1	5	G->A	Arg184Cys	Het	11	40	0.27	209.77	Fam_c17_1_5199_T_LP6005743-DNA_H03.snps_indels.ug	NGS of 36 MSI CRCs	41	PNCK	11.1111	NA	no	no	no	no	no	no	no	no	no	no
PNCK	protein_coding	ENSG00000130822	ENST00000447676	ENSE00003272442	3033970936	X:152937650	-1	4	C->T	Ser152Asn	Het	10	25	0.4	201.71	100427_HWUSI-EAS1683_0002_perhonen8_s_4_s_4.nodup.realigned	NGS of 36 MSI CRCs	41	PNCK	11.1111	NA	no	no	no	no	no	no	no	no	no	no
PNCK	protein_coding	ENSG00000130822	ENST00000447676	ENSE00003612816	3033970390	X:152937104	-1	6	C->T	syn Thr229Thr	Het	75	361	0.20	1047.77	9704_S53	MiSeq of 93 MSI CRCs	NA	PNCK	NA	2.15054	no	no	no	no	no	no	no	no	no	no
PNCK	protein_coding	ENSG00000130822	ENST00000447676	ENSE00003692536	3033971322	X:152938036	-1	3	A->T	Ile145Asn	Het	67	159	0.42	1210.77	02-0535_S55	MiSeq of 93 MSI CRCs	NA	PNCK	NA	2.15054	no	no	no	no	no	no	no	no	no	no
PNCK	protein_coding	ENSG00000130822	ENST00000447676	ENSE00003692536	3033971326	X:152938040	-1	3	C->T	Glu144Lys	Het	53	160	0.33	1125.77	07-0239_S70	MiSeq of 93 MSI CRCs	NA	PNCK	NA	2.15054	no	no	no	no	no	no	no	no	no	no
RPS6	protein_coding	ENSG00000137154	ENST00000380394	ENSE00001950299	1558536041	9:19376329	-1	6	G->A	Arg238Stop	Het	10	38	0.26	236.37	100706_HWUSI-EAS1679_0007_PERHONEN12_61VY7AAXX_s_4.nodup.realigned	NGS of 36 MSI CRCs	42	RPS6	8.33333	NA	yes	no	no	endometrium	no	no	no	no	no	no
RPS6	protein_coding	ENSG00000137154	ENST00000380394	ENSE00001950299	1558536095	9:19376383	-1	6	C->G	Ala220Pro	Het	18	48	0.37	441.99	100427_HWUSI-EAS1683_0002_perhonen8_s_2_s_2.nodup.realigned	NGS of 36 MSI CRCs	42	RPS6	8.33333	NA	no	no	no	no	no	no	no	no	no	no
RPS6	protein_coding	ENSG00000137154	ENST00000380394	ENSE00000813418	1558536241	9:19376529	-1	5	G->T	Ala206Asp	Het	10	43	0.23	131.77	Fam_c136_1_6110_T_LP6005745-DNA_H06.snps_indels.ug	NGS of 36 MSI CRCs	42	RPS6	8.33333	NA	no	no	no	no	no	no	no	no	no	no
RPS6	protein_coding	ENSG00000137154	ENST00000380394	ENSE00000927962	1558538112	9:19378400	-1	4	G->A	syn Arg154Arg	Het	35	112	0.31	446.77	02-0194_S96	MiSeq of 93 MSI CRCs	NA	RPS6	NA	0	no	no	no	no	no	no	no	no	no	no
CHRM1	protein_coding	ENSG00000168539	ENST00000306960	ENSE00001141432	1878585754	11:62677864	-1	1	T->C	Ser237Gly	Het	12	44	0.27	178.77	Fam_c136_1_6110_T_LP6005745-DNA_H06.snps_indels.ug	NGS of 36 MSI CRCs	43	CHRM1	11.1111	NA	yes	no	no	stomach	no	no	no	no	no	no
CHRM1	protein_coding	ENSG00000168539	ENST00000306960	ENSE00001141432	1878585835	11:62677945	-1	1	G->A	Arg210Cys	Het	11	55	0.2	151.77	Fam_c56_1_5395_T_LP6005743-DNA_H01.snps_indels.ug	NGS of 36 MSI CRCs	43	CHRM1	11.1111	NA	no	no	no	no	no	no	no	no	no	no
CHRM1	protein_coding	ENSG00000168539	ENST00000306960	ENSE00001141432	1878586084	11:62678194	-1	1	C->T	Val127Met	Het	21	60	0.35	610.77	Fam_s26_1_03-0343_T_LP6005743-DNA_D06.snps_indels.ug	NGS of 36 MSI CRCs	43	CHRM1	11.1111	NA	no	no	no	no	no	no	no	no	no	no
CHRM1	protein_coding	ENSG00000168539	ENST00000306960	ENSE00001141432	1878586420	11:62678530	-1	1	C->T	Val15Ile	Het	7	30	0.23	111.44	Fam_c226_1_03-0046_100429_HWUSI-EAS1679_0002_perhonen9_s_4	NGS of 36 MSI CRCs	43	CHRM1	11.1111	NA	no	no	no	no	no	no	no	no	no	no
CHRM1	protein_coding	ENSG00000168539	ENST00000306960	ENSE00001141432	1878585120	11:62677230	-1	1	C->T	Arg448His	Het	47	218	0.21	518.77	9976_S36	MiSeq of 93 MSI CRCs	NA	CHRM1	NA	4.30108	no	no	no	no	no	no	no	no	no	no
CHRM1	protein_coding	ENSG00000168539	ENST00000306960	ENSE00001141432	1878585409	11:62677519	-1	1	G->A	Arg352Trp	Het	134	572	0.23	1485.77	5185_S38	MiSeq of 93 MSI CRCs	NA	CHRM1	NA	4.30108	yes	no	no	skin	no	no	no	no	no	no
CHRM1	protein_coding	ENSG00000168539	ENST00000306960	ENSE00001141432	1878585463	11:62677573	-1	1	G->A	Arg334Cys	Het	73	298	0.24	1296.77	7951_S51	MiSeq of 93 MSI CRCs	NA	CHRM1	NA	4.30108	no	no	no	no	no	no	no	no	no	no
CHRM1	protein_coding	ENSG00000168539	ENST00000306960	ENSE00001141432	1878585682	11:62677792	-1	1	G->A	Arg261Cys	Het	52	210	0.24	859.77	5185_S38	MiSeq of 93 MSI CRCs	NA	CHRM1	NA	4.30108	yes	no	no	skin	no	no	no	no	no	no
OR1N1	protein_coding	ENSG00000171505	ENST00000304880	ENSE00001167199	1664448453	9:125288741	-1	1	T->C	Ile278Val	Het	5	25	0.2	73.21	9657_100706_HWUSI-EAS1679_0007_PERHONEN12_61VY7AAXX_s_3.nodup.realigned	NGS of 36 MSI CRCs	44	OR1N1	8.33333	NA	no	no	no	no	no	no	no	no	no	no
OR1N1	protein_coding	ENSG00000171505	ENST00000304880	ENSE00001167199	1664448470	9:125288758	-1	1	G->A	Ala272Val	Het	21	46	0.45	615.77	Fam_s151_1_02-0530_T_LP6005745-DNA_H05.snps_indels.ug	NGS of 36 MSI CRCs	44	OR1N1	8.33333	NA	no	no	no	no	no	no	no	no	no	no
OR1N1	protein_coding	ENSG00000171505	ENST00000304880	ENSE00001167199	1664449272	9:125289560	-1	1	A->G	Ser5Pro	Het	13	49	0.26	292.1	100302_HWI-EAS418_104_s_3_s_3.nodup.realigned	NGS of 36 MSI CRCs	44	OR1N1	8.33333	NA	no	no	no	no	no	no	no	no	no	no
OR1N1	protein_coding	ENSG00000171505	ENST00000304880	ENSE00001167199	1664448348	9:125288636	-1	1	T->A	spl0 Met313Leu	Het	86	350	0.24	1260.77	9574_S17	MiSeq of 93 MSI CRCs	NA	OR1N1	NA	2.15054	no	no	no	no	no	no	no	no	no	no
OR1N1	protein_coding	ENSG00000171505	ENST00000304880	ENSE00001167199	1664448956	9:125289244	-1	1	C->A	Ser110Ile	Het	211	744	0.28	2000.0	07-0239_S70	MiSeq of 93 MSI CRCs	NA	OR1N1	NA	2.15054	no	no	no	no	no	no	no	no	no	no
OR1N1	protein_coding	ENSG00000171505	ENST00000304880	ENSE00001167199	1664449006	9:125289294	-1	1	C->T	syn Thr93Thr	Het	79	395	0.2	902.77	10979_S30	MiSeq of 93 MSI CRCs	NA	OR1N1	NA	2.15054	no	no	no	no	no	no	no	no	no	no
OR1N1	protein_coding	ENSG00000171505	ENST00000304880	ENSE00001167199	1664449066	9:125289354	-1	1	G->A	syn Ser73Ser	Het	143	436	0.32	1906.77	10879_S49	MiSeq of 93 MSI CRCs	NA	OR1N1	NA	2.15054	no	no	no	no	no	no	no	no	no	no
HS3ST2	protein_coding	ENSG00000122254	ENST00000261374	ENSE00000829565	2432643506	16:22826395	1	1	G->A	Gly155Asp	Het	8	36	0.22	125.0	c355.1T_GS000011212-ASM-T1-N1_all	NGS of 36 MSI CRCs	45	HS3ST2	11.1111	NA	no	no	no	no	no	no	no	no	no	no
HS3ST2	protein_coding	ENSG00000122254	ENST00000261374	ENSE00001188294	2432743459	16:22926348	1	2	G->A	Arg190His	Het	9	31	0.29	218.48	100706_HWUSI-EAS1679_0007_PERHONEN12_61VY7AAXX_s_4.nodup.realigned	NGS of 36 MSI CRCs	45	HS3ST2	11.1111	NA	yes	yes	no	no	no	no	no	no	no	no
HS3ST2	protein_coding	ENSG00000122254	ENST00000261374	ENSE00001188294	2432743650	16:22926539	1	2	G->A	Val254Met	Het	13	47	0.27	254.18	9657_100706_HWUSI-EAS1679_0007_PERHONEN12_61VY7AAXX_s_3.nodup.realigned	NGS of 36 MSI CRCs	45	HS3ST2	11.1111	NA	yes	no	no	stomach, central nervous system	no	no	no	no	no	no
HS3ST2	protein_coding	ENSG00000122254	ENST00000261374	ENSE00001188294	2432743861	16:22926750	1	2	G->A	Arg324Gln	Het	11	46	0.23	232.7	8210_100520_HWUSI-EAS1679_0003_61GPLAAXX_perhonen10_s_7.nodup.realigned	NGS of 36 MSI CRCs	45	HS3ST2	11.1111	NA	yes	no	no	central nervous system, kidney	no	no	no	no	no	no
HS3ST2	protein_coding	ENSG00000122254	ENST00000261374	ENSE00000829565	2432643197	16:22826086	1	1	C->T	Ala52Val	Het	42	154	0.27	512.77	7747_S15	MiSeq of 93 MSI CRCs	NA	HS3ST2	NA	5.37634	no	no	no	no	no	no	no	no	no	no
HS3ST2	protein_coding	ENSG00000122254	ENST00000261374	ENSE00000829565	2432643322	16:22826211	1	1	C->T	Pro94Ser	Het	8	31	0.25	83.77	07-2504_S1	MiSeq of 93 MSI CRCs	NA	HS3ST2	NA	5.37634	no	no	no	no	no	no	no	no	no	no
HS3ST2	protein_coding	ENSG00000122254	ENST00000261374	ENSE00001188294	2432743537	16:22926426	1	2	C->T	Thr216Met	Het	32	144	0.22	383.77	05-0034_S81	MiSeq of 93 MSI CRCs	NA	HS3ST2	NA	5.37634	yes	yes	no	no	no	no	no	no	no	no
HS3ST2	protein_coding	ENSG00000122254	ENST00000261374	ENSE00001188294	2432743597	16:22926486	1	2	G->A	Arg236His	Het	37	135	0.27	443.77	02-0194_S96	MiSeq of 93 MSI CRCs	NA	HS3ST2	NA	5.37634	no	no	no	no	no	no	no	no	no	no
HS3ST2	protein_coding	ENSG00000122254	ENST00000261374	ENSE00001188294	2432743975	16:22926864	1	2	A->G	Gln362Arg	Het	39	112	0.34	366.77	10979_S30	MiSeq of 93 MSI CRCs	NA	HS3ST2	NA	5.37634	no	no	no	no	no	no	no	no	no	no
ING3	protein_coding	ENSG00000071243	ENST00000315870	ENSE00001344252	1354261873	7:120604846	1	5	G->A	Met106Ile	Het	37	91	0.40	1092.9	100427_HWUSI-EAS1683_0002_perhonen8_s_2_s_2.nodup.realigned	NGS of 36 MSI CRCs	46	ING3	8.33333	NA	no	no	no	no	no	no	no	no	no	no
ING3	protein_coding	ENSG00000071243	ENST00000315870	ENSE00003315731	1354265117	7:120608090	1	8	C->T	Thr220Ile	Het	14	65	0.21	212.77	Fam_s26_1_03-0343_T_LP6005743-DNA_D06.snps_indels.ug	NGS of 36 MSI CRCs	46	ING3	8.33333	NA	no	no	no	no	no	no	no	no	no	no
ING3	protein_coding	ENSG00000071243	ENST00000315870	ENSE00003337409	1354266266	7:120609239	1	9	C->T	Arg297Trp	Het	14	57	0.24	384.6	100427_HWUSI-EAS1683_0002_perhonen8_s_4_s_4.nodup.realigned	NGS of 36 MSI CRCs	46	ING3	8.33333	NA	no	no	no	no	no	yes	no	no	blood	no
ING3	protein_coding	ENSG00000071243	ENST00000315870	ENSE00001344212	1354271838	7:120614811	1	12	C->T	syn Cys390Cys	Het	19	49	0.38	434.29	100427_HWUSI-EAS1683_0002_perhonen8_s_4_s_4.nodup.realigned	NGS of 36 MSI CRCs	46	ING3	8.33333	NA	no	no	no	no	no	no	no	no	no	no
ING3	protein_coding	ENSG00000071243	ENST00000315870	ENSE00003630222	1354265057	7:120608030	1	8	A->G	Tyr200Cys	Het	52	254	0.20	550.77	05-0133_S93	MiSeq of 93 MSI CRCs	NA	ING3	NA	1.07527	no	no	no	no	no	no	no	no	no	no
ING3	protein_coding	ENSG00000071243	ENST00000315870	ENSE00001344212	1354271838	7:120614811	1	12	C->T	syn Cys390Cys	Het	123	372	0.33	2000.0	7747_S15	MiSeq of 93 MSI CRCs	NA	ING3	NA	1.07527	no	no	no	no	no	no	no	no	no	no
KIT	protein_coding	ENSG00000157404	ENST00000288135	ENSE00001032350	746034362	4:55561938	1	2	T->G	Phe110Val	Het	15	55	0.27	339.86	8210_100520_HWUSI-EAS1679_0003_61GPLAAXX_perhonen10_s_7.nodup.realigned	NGS of 36 MSI CRCs	47	KIT	16.6667	NA	no	no	no	no	no	no	no	no	no	no
KIT	protein_coding	ENSG00000157404	ENST00000288135	ENSE00001074448	746037068	4:55564644	1	3	G->A	Ala178Thr	Het	19	58	0.32	355.77	Fam_c17_1_5199_T_LP6005743-DNA_H03.snps_indels.ug	NGS of 36 MSI CRCs	47	KIT	16.6667	NA	no	no	no	no	no	no	no	no	no	no
KIT	protein_coding	ENSG00000157404	ENST00000288135	ENSE00001074448	746037078	4:55564654	1	3	G->A	Arg181Gln	Het	14	58	0.24	309.96	100302_HWI-EAS418_104_s_4_s_4.nodup.realigned	NGS of 36 MSI CRCs	47	KIT	16.6667	NA	no	no	no	no	no	no	no	no	no	no
KIT	protein_coding	ENSG00000157404	ENST00000288135	ENSE00001074426	746042347	4:55569923	1	5	C->T	His264Tyr	Het	24	69	0.34	602.09	8210_100520_HWUSI-EAS1679_0003_61GPLAAXX_perhonen10_s_7.nodup.realigned	NGS of 36 MSI CRCs	47	KIT	16.6667	NA	no	no	no	no	no	no	no	no	no	no
KIT	protein_coding	ENSG00000157404	ENST00000288135	ENSE00001074426	746042406	4:55569982	1	5	T->C	syn Asn283Asn	Het	21	81	0.25	398.33	Fam_c239_1_02-0135_100427_HWUSI-EAS1683_0002_perhonen8_s_6_s_6.nodup.realigned	NGS of 36 MSI CRCs	47	KIT	16.6667	NA	no	no	no	no	no	no	no	no	no	no
KIT	protein_coding	ENSG00000157404	ENST00000288135	ENSE00001074438	746066486	4:55594062	1	12	G->A	syn Ala616Ala	Het	17	75	0.22	268.77	Fam_c56_1_5395_T_LP6005743-DNA_H01.snps_indels.ug	NGS of 36 MSI CRCs	47	KIT	16.6667	NA	yes	no	no	no	haematopoietic and lymphoid tissue	no	no	no	no	no
KIT	protein_coding	ENSG00000157404	ENST00000288135	ENSE00003404229	746070489	4:55598065	1	16	C->T	syn Pro754Pro	Het	21	87	0.24	462.16	100427_HWUSI-EAS1683_0002_perhonen8_s_4_s_4.nodup.realigned	NGS of 36 MSI CRCs	47	KIT	16.6667	NA	no	no	no	no	no	no	no	no	no	no
KIT	protein_coding	ENSG00000157404	ENST00000288135	ENSE00001224349	746075320	4:55602896	1	19	C->T	Pro869Leu	Het	19	76	0.25	321.77	Fam_c56_1_5395_T_LP6005743-DNA_H01.snps_indels.ug	NGS of 36 MSI CRCs	47	KIT	16.6667	NA	no	no	no	no	no	no	no	no	no	no
KIT	protein_coding	ENSG00000157404	ENST00000288135	ENSE00001074415	746075812	4:55603388	1	20	C->T	Pro915Leu	Het	11	46	0.23	144.77	Fam_c265+c680_1_9256_T_LP6005798-DNA_H04.snps_indels	NGS of 36 MSI CRCs	47	KIT	16.6667	NA	no	no	no	no	no	no	no	no	no	no
KIT	protein_coding	ENSG00000157404	ENST00000288135	ENSE00001032350	746034136	4:55561712	1	2	G->A	syn Pro34Pro	Het	79	298	0.26	1274.77	8935TK_S71	MiSeq of 93 MSI CRCs	NA	KIT	NA	5.37634	no	no	no	no	no	no	no	no	no	no
KIT	protein_coding	ENSG00000157404	ENST00000288135	ENSE00001032350	746034178	4:55561754	1	2	C->A	syn Val48Val	Het	64	271	0.23	965.77	07-2504_S1	MiSeq of 93 MSI CRCs	NA	KIT	NA	5.37634	yes	no	no	skin	no	yes	no	yes	no	no
KIT	protein_coding	ENSG00000157404	ENST00000288135	ENSE00001032350	746034187	4:55561763	1	2	C->T	syn Gly51Gly	Het	75	304	0.24	1302.77	7951_S51	MiSeq of 93 MSI CRCs	NA	KIT	NA	5.37634	yes	no	yes	haematopoietic and lymphoid tissue, endometrium	central nervous system	no	no	no	no	no
KIT	protein_coding	ENSG00000157404	ENST00000288135	ENSE00001074448	746037132	4:55564708	1	3	A->C	Lys199Thr	Het	139	582	0.23	1325.77	02-0194_S96	MiSeq of 93 MSI CRCs	NA	KIT	NA	5.37634	no	no	no	no	no	no	no	no	no	no
KIT	protein_coding	ENSG00000157404	ENST00000288135	ENSE00001074431	746062254	4:55589830	1	8	A->G	Ile438Val	Het	78	389	0.20	738.77	05-0133_S93	MiSeq of 93 MSI CRCs	NA	KIT	NA	5.37634	no	no	no	no	no	yes	yes	no	no	no
KIT	protein_coding	ENSG00000157404	ENST00000288135	ENSE00001074438	746066518	4:55594094	1	12	G->A	spl1	Het	82	281	0.29	1520.77	05-0034_S81	MiSeq of 93 MSI CRCs	NA	KIT	NA	5.37634	no	no	no	no	no	no	no	no	no	no
KIT	protein_coding	ENSG00000157404	ENST00000288135	ENSE00001074445	746067947	4:55595523	1	14	A->T	Glu671Asp	Het	124	309	0.40	2000.0	9567_S5	MiSeq of 93 MSI CRCs	NA	KIT	NA	5.37634	yes	no	no	no	soft tissue	no	no	no	no	no
KIT	protein_coding	ENSG00000157404	ENST00000288135	ENSE00001074442	746075143	4:55602719	1	18	C->T	Thr847Met	Het	163	301	0.54	2000.0	7728_S2	MiSeq of 93 MSI CRCs	NA	KIT	NA	5.37634	no	no	no	no	no	no	no	no	no	no
KIT	protein_coding	ENSG00000157404	ENST00000288135	ENSE00001898693	746077106	4:55604682	1	21	G->A	Ala964Thr	Het	31	108	0.28	620.77	9536_S88	MiSeq of 93 MSI CRCs	NA	KIT	NA	5.37634	no	no	no	no	no	no	no	no	no	no
RNF121	protein_coding	ENSG00000137522	ENST00000361756	ENSE00003428587	1887606020	11:71698130	1	5	C->T	Thr160Ile	Het	15	62	0.24	220.77	Fam_s26_1_03-0343_T_LP6005743-DNA_D06.snps_indels.ug	NGS of 36 MSI CRCs	48	RNF121	8.33333	NA	yes	no	no	no	urinary tract	no	no	no	no	no
RNF121	protein_coding	ENSG00000137522	ENST00000361756	ENSE00003404675	1887609550	11:71701660	1	6	C->T	Ala175Val	Het	16	64	0.25	260.77	Fam_c136_1_6110_T_LP6005745-DNA_H06.snps_indels.ug	NGS of 36 MSI CRCs	48	RNF121	8.33333	NA	no	no	no	no	no	no	no	no	no	no
RNF121	protein_coding	ENSG00000137522	ENST00000361756	ENSE00003334401	1887613663	11:71705773	1	7	C->T	syn Ser212Ser	Het	28	51	0.54	853.87	100427_HWUSI-EAS1683_0002_perhonen8_s_2_s_2.nodup.realigned	NGS of 36 MSI CRCs	48	RNF121	8.33333	NA	no	no	no	no	no	no	no	no	no	no
RNF121	protein_coding	ENSG00000137522	ENST00000361756	ENSE00003334401	1887613664	11:71705774	1	7	G->A	Glu213Lys	Het	20	85	0.23	505.27	7284_Fam_c324_1_101129_HWUSI-EAS1679_00020_FC_20101129_PERHONEN16_628OPAAXX_s_4_s_4.nodup.realigned	NGS of 36 MSI CRCs	48	RNF121	8.33333	NA	yes	no	no	no	stomach	no	no	no	no	no
RNF121	protein_coding	ENSG00000137522	ENST00000361756	ENSE00003497045	1887613693	11:71705803	1	7	A->G	syn Ser222Ser	Het	44	171	0.25	440.77	02-0194_S96	MiSeq of 93 MSI CRCs	NA	RNF121	NA	0	no	no	no	no	no	no	no	no	no	no
GLUL	protein_coding	ENSG00000135821	ENST00000311223	ENSE00003247402	182354926	1:182354926	-1	6	G->A	Ala191Val	Het	26	51	0.50	676.77	Fam_s151_1_02-0530_T_LP6005745-DNA_H05.snps_indels.ug	NGS of 36 MSI CRCs	49	GLUL	8.33333	NA	yes	no	no	no	stomach	no	no	no	no	no
GLUL	protein_coding	ENSG00000135821	ENST00000311223	ENSE00003247402	182354949	1:182354949	-1	6	G->C	Cys183Trp	Het	15	60	0.25	243.77	Fam_c56_1_5395_T_LP6005743-DNA_H01.snps_indels.ug	NGS of 36 MSI CRCs	49	GLUL	8.33333	NA	no	no	no	no	no	no	no	no	no	no
GLUL	protein_coding	ENSG00000135821	ENST00000311223	ENSE00003253630	182356338	1:182356338	-1	4	G->A	Arg86Trp	Het	13	37	0.35	328.05	100302_HWI-EAS418_104_s_5.nodup.realigned	NGS of 36 MSI CRCs	49	GLUL	8.33333	NA	no	no	no	no	no	no	no	no	no	no
GLUL	protein_coding	ENSG00000135821	ENST00000311223	ENSE00002246285	182353602	1:182353602	-1	8	C->A	Ala354Ser	Het	116	340	0.34	2000.0	7747_S15	MiSeq of 93 MSI CRCs	NA	GLUL	NA	3.22581	no	no	no	no	no	no	no	no	no	no
GLUL	protein_coding	ENSG00000135821	ENST00000311223	ENSE00002246285	182353806	1:182353806	-1	8	G->A	Arg286Cys	Het	29	106	0.27	553.77	02-0189_S78	MiSeq of 93 MSI CRCs	NA	GLUL	NA	3.22581	no	no	no	no	no	no	no	no	no	no
GLUL	protein_coding	ENSG00000135821	ENST00000311223	ENSE00003686762	182354511	1:182354511	-1	7	G->A	Arg262Trp	Het	72	328	0.21	1040.77	10879_S49	MiSeq of 93 MSI CRCs	NA	GLUL	NA	3.22581	no	no	no	no	no	no	no	no	no	no
CREB3L4	protein_coding	ENSG00000143578	ENST00000368607	ENSE00003425359	153945290	1:153945290	1	5	C->A	Pro205His	Het	15	54	0.27	240.0	c355.1T_GS000011212-ASM-T1-N1_all	NGS of 36 MSI CRCs	50	CREB3L4	8.33333	NA	no	no	no	no	no	no	no	no	no	no
CREB3L4	protein_coding	ENSG00000143578	ENST00000368607	ENSE00003327150	153945917	1:153945917	1	8	G->A	Ala292Thr	Het	34	91	0.37	748.42	9665_lanes_5_and_8_merged.nodup.realigned	NGS of 36 MSI CRCs	50	CREB3L4	8.33333	NA	no	no	no	no	no	no	no	no	no	no
CREB3L4	protein_coding	ENSG00000143578	ENST00000368607	ENSE00001873385	153946506	1:153946506	1	10	C->T	Arg385Cys	Het	21	35	0.6	422.09	9923_100706_HWUSI-EAS1679_0007_PERHONEN12_61VY7AAXX_s_5.nodup.realigned	NGS of 36 MSI CRCs	50	CREB3L4	8.33333	NA	no	no	no	no	no	no	no	no	no	no
CREB3L4	protein_coding	ENSG00000143578	ENST00000368607	ENSE00003503193	153941594	1:153941594	1	3	C->A	syn Ala121Ala	Het	105	237	0.44	1825.77	05-0034_S81	MiSeq of 93 MSI CRCs	NA	CREB3L4	NA	2.15054	no	no	no	no	no	no	no	no	no	no
CREB3L4	protein_coding	ENSG00000143578	ENST00000368607	ENSE00003525228	153941905	1:153941905	1	4	G->A	Val173Ile	Het	120	480	0.25	1466.77	05-0004_S69	MiSeq of 93 MSI CRCs	NA	CREB3L4	NA	2.15054	yes	no	no	central nervous system	no	no	no	no	no	no
CREB3L4	protein_coding	ENSG00000143578	ENST00000368607	ENSE00003617392	153946127	1:153946127	1	9	T->C	Leu310Pro	Het	78	230	0.33	664.77	05-0133_S93	MiSeq of 93 MSI CRCs	NA	CREB3L4	NA	2.15054	no	no	no	no	no	no	no	no	no	no
SAE1	protein_coding	ENSG00000142230	ENST00000270225	ENSE00003408793	2707102709	19:47658387	1	5	G->A	Ala182Thr	Het	17	76	0.22	268.77	Fam_c56_1_5395_T_LP6005743-DNA_H01.snps_indels.ug	NGS of 36 MSI CRCs	51	SAE1	5.55556	NA	no	no	no	no	no	no	no	no	no	no
SAE1	protein_coding	ENSG00000142230	ENST00000270225	ENSE00003357835	2707144810	19:47700488	1	7	A->C	spl2	Het	27	61	0.44	718.77	Fam_s151_1_02-0530_T_LP6005745-DNA_H05.snps_indels.ug	NGS of 36 MSI CRCs	51	SAE1	5.55556	NA	no	no	no	no	no	no	no	no	no	no
SAE1	protein_coding	ENSG00000142230	ENST00000270225	ENSE00003357835	2707144955	19:47700633	1	7	A->G	spl-2 Arg293Gly	Het	13	58	0.22	192.77	Fam_s26_1_03-0343_T_LP6005743-DNA_D06.snps_indels.ug	NGS of 36 MSI CRCs	51	SAE1	5.55556	NA	no	no	no	no	no	no	no	no	no	no
SAE1	protein_coding	ENSG00000142230	ENST00000270225	ENSE00003589118	2707091077	19:47646755	1	2	C->T	Arg35Trp	Het	199	456	0.43	2000.0	05-0034_S81	MiSeq of 93 MSI CRCs	NA	SAE1	NA	1.07527	yes	no	no	endometrium	no	no	no	no	no	no
DTX1	protein_coding	ENSG00000135144	ENST00000257600	ENSE00001000323	2064410510	12:113496104	1	1	G->A	Arg36His	Het	13	64	0.20	164.77	Fam_c568_1_02-0410_T_LP6005798-DNA_A04.snps_indels	NGS of 36 MSI CRCs	52	DTX1	13.8889	NA	yes	yes	no	no	no	no	no	no	no	no
DTX1	protein_coding	ENSG00000135144	ENST00000257600	ENSE00000917979	2064429706	12:113515300	1	2	T->G	Trp111Gly	Het	6	23	0.26	80.27	100427_HWUSI-EAS1683_0002_perhonen8_s_2_s_2.nodup.realigned	NGS of 36 MSI CRCs	52	DTX1	13.8889	NA	no	no	no	no	no	no	no	no	no	no
DTX1	protein_coding	ENSG00000135144	ENST00000257600	ENSE00000917979	2064430261	12:113515855	1	2	C->T	Arg296Trp	Het	7	35	0.2	95.77	Fam_c39_1_5205_T_LP6005743-DNA_B03.snps_indels.ug	NGS of 36 MSI CRCs	52	DTX1	13.8889	NA	no	no	no	no	no	no	no	no	no	no
DTX1	protein_coding	ENSG00000135144	ENST00000257600	ENSE00003330242	2064447315	12:113532909	1	7	G->A	syn Pro483Pro	Het	15	49	0.30	318.77	Fam_c604_1_9228_T_LP6005743-DNA_B07.snps_indels.ug	NGS of 36 MSI CRCs	52	DTX1	13.8889	NA	yes	no	no	stomach	no	no	no	no	no	no
DTX1	protein_coding	ENSG00000135144	ENST00000257600	ENSE00003330242	2064447382	12:113532976	1	7	C->T	Arg506Cys	Het	20	80	0.25	496.89	7284_Fam_c324_1_101129_HWUSI-EAS1679_00020_FC_20101129_PERHONEN16_628OPAAXX_s_4_s_4.nodup.realigned	NGS of 36 MSI CRCs	52	DTX1	13.8889	NA	no	no	no	no	no	yes	yes	no	no	no
DTX1	protein_coding	ENSG00000135144	ENST00000257600	ENSE00001331015	2064448957	12:113534551	1	9	G->T	Arg557Ile	Het	5	25	0.2	72.96	100427_HWUSI-EAS1683_0002_perhonen8_s_4_s_4.nodup.realigned	NGS of 36 MSI CRCs	52	DTX1	13.8889	NA	no	no	no	no	no	no	no	no	no	no
DTX1	protein_coding	ENSG00000135144	ENST00000257600	ENSE00000917979	2064429652	12:113515246	1	2	C->T	Arg93Trp	Het	58	155	0.37	1058.77	04-0176_S32	MiSeq of 93 MSI CRCs	NA	DTX1	NA	7.52688	yes	no	no	no	stomach	no	no	no	no	no
DTX1	protein_coding	ENSG00000135144	ENST00000257600	ENSE00000917979	2064429653	12:113515247	1	2	G->A	Arg93Gln	Het	11	49	0.22	97.77	03-0095_S67	MiSeq of 93 MSI CRCs	NA	DTX1	NA	7.52688	yes	no	no	no	stomach	no	no	no	no	no
DTX1	protein_coding	ENSG00000135144	ENST00000257600	ENSE00000917979	2064429678	12:113515272	1	2	G->C	syn Ser101Ser	Het	69	157	0.43	1205.77	07-0174_S46	MiSeq of 93 MSI CRCs	NA	DTX1	NA	7.52688	yes	no	yes	no	stomach	no	no	no	no	no
DTX1	protein_coding	ENSG00000135144	ENST00000257600	ENSE00000917979	2064429696	12:113515290	1	2	C->T	syn Ile107Ile	Het	57	180	0.31	889.77	04-0391_S92	MiSeq of 93 MSI CRCs	NA	DTX1	NA	7.52688	no	no	no	no	no	no	no	no	no	no
DTX1	protein_coding	ENSG00000135144	ENST00000257600	ENSE00000917979	2064429715	12:113515309	1	2	G->A	Asp114Asn	Het	96	338	0.28	2000.0	07-2504_S1	MiSeq of 93 MSI CRCs	NA	DTX1	NA	7.52688	no	no	no	no	no	no	no	no	no	no
DTX1	protein_coding	ENSG00000135144	ENST00000257600	ENSE00000917979	2064429718	12:113515312	1	2	G->A	Gly115Ser	Het	34	148	0.22	376.77	03-0337TK_S79	MiSeq of 93 MSI CRCs	NA	DTX1	NA	7.52688	no	no	no	no	no	no	no	no	no	no
DTX1	protein_coding	ENSG00000135144	ENST00000257600	ENSE00000917979	2064429719	12:113515313	1	2	G->A	Gly115Asp	Het	96	338	0.28	2000.0	07-2504_S1	MiSeq of 93 MSI CRCs	NA	DTX1	NA	7.52688	no	no	no	no	no	no	no	no	no	no
DTX1	protein_coding	ENSG00000135144	ENST00000257600	ENSE00000917979	2064429916	12:113515510	1	2	G->A	Val181Met	Het	15	35	0.42	262.77	7601_S61	MiSeq of 93 MSI CRCs	NA	DTX1	NA	7.52688	yes	no	no	no	lymphoid tissue	no	no	no	no	no
DTX1	protein_coding	ENSG00000135144	ENST00000257600	ENSE00003519027	2064445430	12:113531024	1	3	G->T	syn Leu333Leu	Het	7	35	0.2	58.77	8896_S4	MiSeq of 93 MSI CRCs	NA	DTX1	NA	7.52688	no	no	no	no	no	no	no	no	no	no
DTX1	protein_coding	ENSG00000135144	ENST00000257600	ENSE00003583181	2064445773	12:113531367	1	4	G->A	Ala343Thr	Het	86	281	0.30	1225.77	7747_S15	MiSeq of 93 MSI CRCs	NA	DTX1	NA	7.52688	yes	no	no	esophagus	no	no	no	no	no	no
DTX1	protein_coding	ENSG00000135144	ENST00000257600	ENSE00003689741	2064447050	12:113532644	1	6	C->T	syn Gly426Gly	Het	69	248	0.27	1305.77	05-0133_S93	MiSeq of 93 MSI CRCs	NA	DTX1	NA	7.52688	no	no	no	no	no	no	no	no	no	no
ENO3	protein_coding	ENSG00000108515	ENST00000323997	ENSE00003390908	2505028894	17:4857030	1	6	C->A	Leu112Met	Het	16	50	0.32	356.77	Fam_c56_1_5395_T_LP6005743-DNA_H01.snps_indels.ug	NGS of 36 MSI CRCs	35	ENO3	8.33333	NA	no	no	no	no	no	no	no	no	no	no	deleterious (low_confidence)	probably damaging
ENO3	protein_coding	ENSG00000108515	ENST00000323997	ENSE00003390908	2505028898	17:4857034	1	6	G->A	Gly113Asp	Het	6	23	0.26	143.13	100706_HWUSI-EAS1679_0007_PERHONEN12_61VY7AAXX_s_4.nodup.realigned	NGS of 36 MSI CRCs	53	ENO3	8.33333	NA	no	no	no	no	no	no	no	no	no	no	deleterious (low confidence)	probably damaging
ENO3	protein_coding	ENSG00000108515	ENST00000323997	ENSE00000676427	2505030596	17:4858732	1	8	C->T	Ala233Val	Het	11	23	0.47	259.37	100420_HWI-EAS418_108_s_7.nodup.realigned	NGS of 36 MSI CRCs	53	ENO3	8.33333	NA	no	no	no	no	no	no	no	no	no	no	deleterious (low confidence)	benign
ENO3	protein_coding	ENSG00000108515	ENST00000323997	ENSE00003596339	2505028034	17:4856170	1	3	C->T	Arg56Cys	Het	107	435	0.24	1838.77	03-0084_S13	MiSeq of 93 MSI CRCs	NA	ENO3	NA	3.22581	no	no	no	no	no	no	no	no	no	no	tolerated (low confidence)	probably damaging
ENO3	protein_coding	ENSG00000108515	ENST00000323997	ENSE00000676427	2505030637	17:4858773	1	8	G->A	Ala247Thr	Het	97	439	0.22	1198.77	8793TK_S83	MiSeq of 93 MSI CRCs	NA	ENO3	NA	3.22581	no	no	no	no	no	no	no	no	no	no	deleterious (low confidence)	probably damaging
ENO3	protein_coding	ENSG00000108515	ENST00000323997	ENSE00000676427	2505030655	17:4858791	1	8	C->T	Arg253Cys	Het	108	416	0.25	1603.77	8196_S75	MiSeq of 93 MSI CRCs	NA	ENO3	NA	3.22581	no	no	no	no	no	no	no	no	no	no	deleterious (low confidence)	probably damaging
CPA5	protein_coding	ENSG00000158525	ENST00000485477	ENSE00003315680	1363656499	7:129999472	1	5	C->T	Arg126Trp	Het	19	85	0.22	269.77	Fam_s10_1_11767_T_LP6005798-DNA_C02.snps_indels.ug	NGS of 36 MSI CRCs	54	CPA5	8.33333	NA	no	no	no	no	no	no	no	no	no	no
CPA5	protein_coding	ENSG00000158525	ENST00000485477	ENSE00003227060	1363659801	7:130002774	1	8	C->T	Ala229Val	Het	20	99	0.20	434.44	100924_ILLUMINA-8C38E9_0118_s_8.nodup.realigned	NGS of 36 MSI CRCs	54	CPA5	8.33333	NA	no	no	no	no	no	no	no	no	no	no
CPA5	protein_coding	ENSG00000158525	ENST00000485477	ENSE00001039464	1363664419	7:130007392	1	10	G->A	Val340Ile	Het	21	75	0.28	483.63	7284_Fam_c324_1_101129_HWUSI-EAS1679_00020_FC_20101129_PERHONEN16_628OPAAXX_s_4_s_4.nodup.realigned	NGS of 36 MSI CRCs	54	CPA5	8.33333	NA	no	no	no	no	no	no	no	no	no	no
CPA5	protein_coding	ENSG00000158525	ENST00000485477	ENSE00001427947	1363643375	7:129986348	1	2	G->A	Gly8Arg	Het	22	78	0.28	384.77	9953TK_S95	MiSeq of 93 MSI CRCs	NA	CPA5	NA	6.45161	no	no	no	no	no	no	no	no	no	no
CPA5	protein_coding	ENSG00000158525	ENST00000485477	ENSE00001427947	1363643382	7:129986355	1	2	G->A	Arg10His	Het	61	137	0.44	1605.77	9567_S5	MiSeq of 93 MSI CRCs	NA	CPA5	NA	6.45161	no	no	no	no	no	yes	no	no	no	blood
CPA5	protein_coding	ENSG00000158525	ENST00000485477	ENSE00003473504	1363646907	7:129989880	1	4	A->G	Glu88Gly	Het	168	361	0.46	2000.0	07-0239_S70	MiSeq of 93 MSI CRCs	NA	CPA5	NA	6.45161	yes	no	yes	no	breast	no	no	no	no	no
CPA5	protein_coding	ENSG00000158525	ENST00000485477	ENSE00003473504	1363646927	7:129989900	1	4	T->C	Tyr95His	Het	152	648	0.23	1942.77	03-0084_S13	MiSeq of 93 MSI CRCs	NA	CPA5	NA	6.45161	no	no	no	no	no	no	no	no	no	no
CPA5	protein_coding	ENSG00000158525	ENST00000485477	ENSE00003543927	1363659363	7:130002336	1	7	C->T	Arg198Trp	Het	219	423	0.51	2000.0	7828_S39	MiSeq of 93 MSI CRCs	NA	CPA5	NA	6.45161	yes	no	no	no	ovary	no	no	no	no	no
CPA5	protein_coding	ENSG00000158525	ENST00000485477	ENSE00003589993	1363659788	7:130002761	1	8	G->A	Asp225Asn	Het	78	390	0.2	1018.77	05-0133_S93	MiSeq of 93 MSI CRCs	NA	CPA5	NA	6.45161	no	no	no	no	no	no	no	no	no	no
CPA5	protein_coding	ENSG00000158525	ENST00000485477	ENSE00003669604	1363660340	7:130003313	1	9	C->T	syn Gly267Gly	Het	82	320	0.25	1324.77	07-0177_S58	MiSeq of 93 MSI CRCs	NA	CPA5	NA	6.45161	no	no	no	no	no	no	no	no	no	no
DRD4	protein_coding	ENSG00000069696	ENST00000176183	ENSE00000438635	1816545318	11:637428	1	1	G->A	Val42Met	Het	19	49	0.38	415.77	Fam_c17_1_5199_T_LP6005743-DNA_H03.snps_indels.ug	NGS of 36 MSI CRCs	55	DRD4	16.6667	NA	no	no	no	no	no	no	no	no	no	no
DRD4	protein_coding	ENSG00000069696	ENST00000176183	ENSE00000438635	1816545459	11:637569	1	1	C->T	Pro89Ser	Het	15	59	0.25	219.77	Fam_c17_1_5199_T_LP6005743-DNA_H03.snps_indels.ug	NGS of 36 MSI CRCs	55	DRD4	16.6667	NA	no	no	no	no	no	no	no	no	no	no
DRD4	protein_coding	ENSG00000069696	ENST00000176183	ENSE00001325621	1816547538	11:639648	1	3	G->C	spl-1 Arg133Ser	Het	11	44	0.25	112.77	Fam_c136_1_6110_T_LP6005745-DNA_H06.snps_indels.ug	NGS of 36 MSI CRCs	55	DRD4	16.6667	NA	no	no	no	no	no	no	no	no	no	no
DRD4	protein_coding	ENSG00000069696	ENST00000176183	ENSE00001325621	1816547548	11:639658	1	3	G->A	Val137Met	Het	10	40	0.25	48.77	Fam_c136_1_6110_T_LP6005745-DNA_H06.snps_indels.ug	NGS of 36 MSI CRCs	55	DRD4	16.6667	NA	no	no	no	no	no	no	no	no	no	no
DRD4	protein_coding	ENSG00000069696	ENST00000176183	ENSE00001325621	1816547643	11:639753	1	3	G->A	syn Ala168Ala	Het	8	30	0.26	143.77	Fam_c604_1_9228_T_LP6005743-DNA_B07.snps_indels.ug	NGS of 36 MSI CRCs	55	DRD4	16.6667	NA	no	no	no	no	no	no	no	no	no	no
DRD4	protein_coding	ENSG00000069696	ENST00000176183	ENSE00001325621	1816547731	11:639841	1	3	G->A	Val198Met	Het	9	42	0.21	116.77	Fam_s26_1_03-0343_T_LP6005743-DNA_D06.snps_indels.ug	NGS of 36 MSI CRCs	55	DRD4	16.6667	NA	no	no	no	no	no	no	no	no	no	no
DRD4	protein_coding	ENSG00000069696	ENST00000176183	ENSE00001325621	1816547878	11:639988	1	3	A->C	Thr247Pro	Het	6	24	0.25	34.77	Fam_s10_1_11767_T_LP6005798-DNA_C02.snps_indels.ug	NGS of 36 MSI CRCs	55	DRD4	16.6667	NA	no	no	no	no	no	no	no	no	no	no
DRD4	protein_coding	ENSG00000069696	ENST00000176183	ENSE00003462140	1816547349	11:639459	1	2	C->T	syn Ser104Ser	Het	127	345	0.36	1858.77	04-0391_S92	MiSeq of 93 MSI CRCs	NA	DRD4	NA	1.07527	no	no	no	no	no	no	no	no	no	no
DRD4	protein_coding	ENSG00000069696	ENST00000176183	ENSE00001325621	1816547689	11:639799	1	3	G->A	Val184Met	Het	60	218	0.27	880.77	7288_S85	MiSeq of 93 MSI CRCs	NA	DRD4	NA	1.07527	yes	no	no	lung	no	no	no	no	no	no
WASF3	protein_coding	ENSG00000132970	ENST00000335327	ENSE00003413204	2111982814	13:27216513	1	3	G->A	Ala36Thr	Het	13	63	0.20	151.77	Fam_s10_1_11767_T_LP6005798-DNA_C02.snps_indels.ug	NGS of 36 MSI CRCs	56	WASF3	11.1111	NA	yes	yes	no	no	no	no	no	no	no	no
WASF3	protein_coding	ENSG00000132970	ENST00000335327	ENSE00000906597	2112021651	13:27255350	1	8	G->A	syn Ser292Ser	Het	7	21	0.33	315.5	7522_lanes_6_and_8_merged.nodup.realigned	NGS of 36 MSI CRCs	56	WASF3	11.1111	NA	yes	yes	no	no	no	no	no	no	no	no
WASF3	protein_coding	ENSG00000132970	ENST00000335327	ENSE00000679588	2112023130	13:27256829	1	9	A->C	Thr357Pro	Het	9	30	0.3	203.86	Fam_c226_1_03-0046_100429_HWUSI-EAS1679_0002_perhonen9_s_4	NGS of 36 MSI CRCs	56	WASF3	11.1111	NA	no	no	no	no	no	no	no	no	no	no
WASF3	protein_coding	ENSG00000132970	ENST00000335327	ENSE00000679588	2112023139	13:27256838	1	9	G->A	Val360Ile	Het	5	23	0.21	77.0	100226_HWUSI-EAS1679_Perhonen4_s_3.nodup.realigned	NGS of 36 MSI CRCs	56	WASF3	11.1111	NA	no	no	no	no	no	no	no	no	no	no
WASF3	protein_coding	ENSG00000132970	ENST00000335327	ENSE00001857008	2112026155	13:27259854	1	10	C->T	Arg461Trp	Het	6	23	0.26	126.05	100302_HWI-EAS418_104_s_5.nodup.realigned	NGS of 36 MSI CRCs	56	WASF3	11.1111	NA	no	no	no	no	no	yes	yes	no	no	no
WASF3	protein_coding	ENSG00000132970	ENST00000335327	ENSE00000679574	2112017060	13:27250759	1	7	G->A	Trp205Stop	Het	96	336	0.28	549.77	10990_S84	MiSeq of 93 MSI CRCs	NA	WASF3	NA	3.22581	no	no	no	no	no	no	no	no	no	no
WASF3	protein_coding	ENSG00000132970	ENST00000335327	ENSE00000906597	2112021588	13:27255287	1	8	C->T	syn Asp271Asp	Het	76	314	0.24	883.77	6756_S74	MiSeq of 93 MSI CRCs	NA	WASF3	NA	3.22581	yes	no	no	no	liver	no	no	no	no	no
WASF3	protein_coding	ENSG00000132970	ENST00000335327	ENSE00000679588	2112023292	13:27256991	1	9	G->A	Gly411Arg	Het	65	234	0.27	277.77	03-0095_S67	MiSeq of 93 MSI CRCs	NA	WASF3	NA	3.22581	yes	no	no	no	skin	no	no	no	no	no
WASF3	protein_coding	ENSG00000132970	ENST00000335327	ENSE00000679588	2112023341	13:27257040	1	9	C->T	Ala427Val	Het	78	299	0.26	721.77	8214_S87	MiSeq of 93 MSI CRCs	NA	WASF3	NA	3.22581	no	no	no	no	no	no	no	no	no	no
WASF3	protein_coding	ENSG00000132970	ENST00000335327	ENSE00001857008	2112026205	13:27259904	1	10	C->A	syn Ile477Ile	Het	46	168	0.27	632.77	9536_S88	MiSeq of 93 MSI CRCs	NA	WASF3	NA	3.22581	yes	no	no	skin	endometrium	no	no	no	no	no
ACTL6A	protein_coding	ENSG00000136518	ENST00000429709	ENSE00003422779	671744033	3:179294039	1	6	G->A	Asp171Asn	Het	13	62	0.20	187.1	100302_HWI-EAS418_104_s_5.nodup.realigned	NGS of 36 MSI CRCs	57	ACTL6A	8.33333	NA	no	no	no	no	no	no	no	no	no	no
ACTL6A	protein_coding	ENSG00000136518	ENST00000429709	ENSE00003377979	671751135	3:179301141	1	12	G->A	spl-1 Gly343Ser	Het	16	67	0.23	272.42	101001_HWUSI_EAS1679_00009_FC_PERHONEN13_627UDAAXX_s_1.nodup.realigned	NGS of 36 MSI CRCs	57	ACTL6A	8.33333	NA	no	no	no	no	no	no	no	no	no	no
ACTL6A	protein_coding	ENSG00000136518	ENST00000429709	ENSE00000924281	671754335	3:179304341	1	13	G->A	Arg377Gln	Het	14	55	0.25	272.77	Fam_c56_1_5395_T_LP6005743-DNA_H01.snps_indels.ug	NGS of 36 MSI CRCs	57	ACTL6A	8.33333	NA	yes	yes	no	kidney	no	no	no	no	no	no
ACTL6A	protein_coding	ENSG00000136518	ENST00000429709	ENSE00000924281	671754335	3:179304341	1	13	G->T	Arg377Leu	Het	53	251	0.21	917.77	05-0004_S69	MiSeq of 93 MSI CRCs	NA	ACTL6A	NA	1.07527	yes	yes	no	kidney	no	no	no	no	no	no
ACTL6A	protein_coding	ENSG00000136518	ENST00000429709	ENSE00001923227	671755714	3:179305720	1	14	T->C	syn Gly404Gly	Het	75	297	0.25	1028.77	05-0034_S81	MiSeq of 93 MSI CRCs	NA	ACTL6A	NA	1.07527	no	no	no	no	no	no	no	no	no	no
G3BP2	protein_coding	ENSG00000138757	ENST00000359707	ENSE00001415446	767043148	4:76570724	-1	12	G->A	Arg447Cys	Het	10	49	0.20	138.77	Fam_c604_1_9228_T_LP6005743-DNA_B07.snps_indels.ug	NGS of 36 MSI CRCs	58	G3BP2	8.33333	NA	yes	no	no	no	central nervous system	no	no	no	no	no
G3BP2	protein_coding	ENSG00000138757	ENST00000359707	ENSE00001415446	767043309	4:76570885	-1	12	G->A	spl-2 Pro393Leu	Het	14	65	0.21	184.77	Fam_c56_1_5395_T_LP6005743-DNA_H01.snps_indels.ug	NGS of 36 MSI CRCs	58	G3BP2	8.33333	NA	yes	yes	no	no	no	no	no	no	no	no
G3BP2	protein_coding	ENSG00000138757	ENST00000359707	ENSE00000722784	767051646	4:76579222	-1	8	C->A	Ser257Ile	Het	11	40	0.27	199.83	10871_100427_HWUSI-EAS1683_0002_perhonen8_s_8.nodup.realigned	NGS of 36 MSI CRCs	58	G3BP2	8.33333	NA	no	no	no	no	no	no	no	no	no	no
G3BP2	protein_coding	ENSG00000138757	ENST00000359707	ENSE00001415446	767043060	4:76570636	-1	12	C->T	Arg476His	Het	57	208	0.27	1110.77	8214_S87	MiSeq of 93 MSI CRCs	NA	G3BP2	NA	4.30108	no	no	no	no	no	no	no	no	no	no
G3BP2	protein_coding	ENSG00000138757	ENST00000359707	ENSE00003599344	767044704	4:76572280	-1	10	A->G	syn Ser330Ser	Het	95	427	0.22	1270.77	9953TK_S95	MiSeq of 93 MSI CRCs	NA	G3BP2	NA	4.30108	no	no	no	no	no	no	no	no	no	no
G3BP2	protein_coding	ENSG00000138757	ENST00000359707	ENSE00000722784	767051641	4:76579217	-1	8	T->C	Thr259Ala	Het	57	210	0.27	870.77	9238_S16	MiSeq of 93 MSI CRCs	NA	G3BP2	NA	4.30108	no	no	no	no	no	no	no	no	no	no
G3BP2	protein_coding	ENSG00000138757	ENST00000359707	ENSE00003528532	767054555	4:76582131	-1	5	T->C	Asp140Gly	Het	144	414	0.34	2000.0	9238_S16	MiSeq of 93 MSI CRCs	NA	G3BP2	NA	4.30108	no	no	no	no	no	no	no	no	no	no
G3BP2	protein_coding	ENSG00000138757	ENST00000359707	ENSE00003528532	767054580	4:76582156	-1	5	G->A	Arg132Cys	Het	89	396	0.22	1425.77	05-0034_S81	MiSeq of 93 MSI CRCs	NA	G3BP2	NA	4.30108	yes	no	no	skin	no	no	no	no	no	no
KCNJ5	protein_coding	ENSG00000120457	ENST00000529694	ENSE00001374212	1944689075	11:128781185	1	2	G->T	Arg6Met	Het	9	32	0.28	142.0	c355.1T_GS000011212-ASM-T1-N1_all	NGS of 36 MSI CRCs	59	KCNJ5	8.33333	NA	no	no	no	no	no	no	no	no	no	no
KCNJ5	protein_coding	ENSG00000120457	ENST00000529694	ENSE00001374212	1944689207	11:128781317	1	2	G->A	Arg50His	Het	12	26	0.46	326.57	100427_HWUSI-EAS1683_0002_perhonen8_s_2_s_2.nodup.realigned	NGS of 36 MSI CRCs	59	KCNJ5	8.33333	NA	no	no	no	no	no	no	no	no	no	no
KCNJ5	protein_coding	ENSG00000120457	ENST00000529694	ENSE00001374212	1944689385	11:128781495	1	2	G->A	Trp109Stop	Het	18	57	0.31	406.77	Fam_c17_1_5199_T_LP6005743-DNA_H03.snps_indels.ug	NGS of 36 MSI CRCs	59	KCNJ5	8.33333	NA	yes	no	no	skin, stomach	no	no	no	no	no	no
KCNJ5	protein_coding	ENSG00000120457	ENST00000529694	ENSE00001374212	1944689177	11:128781287	1	2	C->T	Thr40Met	Het	29	87	0.33	510.77	02-0130TK_S24	MiSeq of 93 MSI CRCs	NA	KCNJ5	NA	3.22581	no	no	no	no	no	no	no	no	no	no
KCNJ5	protein_coding	ENSG00000120457	ENST00000529694	ENSE00001374212	1944689603	11:128781713	1	2	T->C	Met182Thr	Het	61	180	0.33	1027.77	07-0251_S94	MiSeq of 93 MSI CRCs	NA	KCNJ5	NA	3.22581	no	no	no	no	no	no	no	no	no	no
KCNJ5	protein_coding	ENSG00000120457	ENST00000529694	ENSE00001379580	1944694498	11:128786608	1	3	G->T	Glu414Asp	Het	27	89	0.30	553.77	10990_S84	MiSeq of 93 MSI CRCs	NA	KCNJ5	NA	3.22581	no	no	no	no	no	no	no	no	no	no
EOGT	protein_coding	ENSG00000163378	ENST00000295571	ENSE00003364762	561477560	3:69027566	-1	14	C->T	Arg368His	Het	26	63	0.41	677.77	Fam_s151_1_02-0530_T_LP6005745-DNA_H05.snps_indels.ug	NGS of 36 MSI CRCs	60	EOGT	8.33333	NA	no	no	no	no	no	no	no	no	no	no
EOGT	protein_coding	ENSG00000163378	ENST00000295571	ENSE00003421189	561508871	3:69058877	-1	4	G->A	Arg41Cys	Het	16	51	0.31	371.77	Fam_c17_1_5199_T_LP6005743-DNA_H03.snps_indels.ug	NGS of 36 MSI CRCs	60	EOGT	8.33333	NA	no	no	no	no	no	no	no	no	no	no
EOGT	protein_coding	ENSG00000163378	ENST00000295571	ENSE00003421189	561508909	3:69058915	-1	4	C->T	Ser28Asn	Het	17	62	0.27	1305.6	7522_lanes_6_and_8_merged.nodup.realigned	NGS of 36 MSI CRCs	60	EOGT	8.33333	NA	no	no	no	no	no	no	no	no	no	no
EOGT	protein_coding	ENSG00000163378	ENST00000295571	ENSE00003503731	561477528	3:69027534	-1	14	C->T	Val379Ile	Het	75	267	0.28	1416.77	04-0552_S33	MiSeq of 93 MSI CRCs	NA	EOGT	NA	1.07527	no	no	no	no	no	no	no	no	no	no
EOGT	protein_coding	ENSG00000163378	ENST00000295571	ENSE00003676861	561506873	3:69056879	-1	6	A->G	syn Cys135Cys	Het	17	59	0.28	242.77	02-0130TK_S24	MiSeq of 93 MSI CRCs	NA	EOGT	NA	1.07527	no	no	no	no	no	no	no	no	no	no
EOGT	protein_coding	ENSG00000163378	ENST00000295571	ENSE00003651688	561508806	3:69058812	-1	4	C->T	syn Arg62Arg	Het	75	288	0.26	1294.77	02-0368_S90	MiSeq of 93 MSI CRCs	NA	EOGT	NA	1.07527	no	no	no	no	no	no	no	no	no	no
AMD1	protein_coding	ENSG00000123505	ENST00000368885	ENSE00002270479	1173753456	6:111211496	1	4	C->T	His122Tyr	Het	16	55	0.29	350.77	Fam_s26_1_03-0343_T_LP6005743-DNA_D06.snps_indels.ug	NGS of 36 MSI CRCs	61	AMD1	8.33333	NA	no	no	no	no	no	no	no	no	no	no
AMD1	protein_coding	ENSG00000123505	ENST00000368885	ENSE00002167612	1173755968	6:111214008	1	7	C->T	Ser229Leu	Het	13	51	0.25	321.07	10871_100427_HWUSI-EAS1683_0002_perhonen8_s_8.nodup.realigned	NGS of 36 MSI CRCs	61	AMD1	8.33333	NA	yes	yes	no	no	no	yes	yes	no	no	no
AMD1	protein_coding	ENSG00000123505	ENST00000368885	ENSE00000839942	1173756227	6:111214267	1	8	A->G	spl-2 Gln288Arg	Het	24	63	0.38	591.97	9923_100706_HWUSI-EAS1679_0007_PERHONEN12_61VY7AAXX_s_5.nodup.realigned	NGS of 36 MSI CRCs	61	AMD1	8.33333	NA	no	no	no	no	no	no	no	no	no	no
AMD1	protein_coding	ENSG00000123505	ENST00000368885	ENSE00000839942	1173756087	6:111214127	1	8	T->C	syn Thr241Thr	Het	172	622	0.27	2000.0	9824_S65	MiSeq of 93 MSI CRCs	NA	AMD1	NA	1.07527	no	no	no	no	no	no	no	no	no	no
AMD1	protein_coding	ENSG00000123505	ENST00000368885	ENSE00003443472	1173756704	6:111214744	1	9	C->A	Cys310Stop	Het	58	255	0.22	689.77	10554_S11	MiSeq of 93 MSI CRCs	NA	AMD1	NA	1.07527	no	no	no	no	no	no	no	no	no	no
EPB41L3	protein_coding	ENSG00000082397	ENST00000341928	ENSE00003253520	2586764244	18:5397170	-1	18	C->T	Ala910Thr	Het	34	72	0.47	922.06	100302_HWI-EAS418_104_s_3_s_3.nodup.realigned	NGS of 36 MSI CRCs	62	EPB41L3	16.6667	NA	yes	no	no	no	central nervous system	no	no	no	no	no
EPB41L3	protein_coding	ENSG00000082397	ENST00000341928	ENSE00000665284	2586783112	18:5416038	-1	13	G->T	Leu616Ile	Het	11	40	0.27	193.77	Fam_c265+c680_1_9256_T_LP6005798-DNA_H04.snps_indels	NGS of 36 MSI CRCs	62	EPB41L3	16.6667	NA	yes	no	no	no	ovary	no	no	no	no	no
EPB41L3	protein_coding	ENSG00000082397	ENST00000341928	ENSE00003307028	2586786793	18:5419719	-1	12	G->A	syn His499His	Het	14	57	0.24	290.3	8210_100520_HWUSI-EAS1679_0003_61GPLAAXX_perhonen10_s_7.nodup.realigned	NGS of 36 MSI CRCs	62	EPB41L3	16.6667	NA	yes	no	no	no	thyroid, lung, pancreas	no	no	no	no	no
EPB41L3	protein_coding	ENSG00000082397	ENST00000341928	ENSE00003400961	2586790535	18:5423461	-1	11	C->T	Ala419Thr	Het	14	43	0.32	341.33	100302_HWI-EAS418_104_s_3_s_3.nodup.realigned	NGS of 36 MSI CRCs	62	EPB41L3	16.6667	NA	no	no	no	no	no	no	no	no	no	no
EPB41L3	protein_coding	ENSG00000082397	ENST00000341928	ENSE00003400697	2586801059	18:5433985	-1	7	G->A	syn Ser247Ser	Het	12	59	0.20	119.77	Fam_c56_1_5395_T_LP6005743-DNA_H01.snps_indels.ug	NGS of 36 MSI CRCs	62	EPB41L3	16.6667	NA	yes	no	no	no	skin	no	no	no	no	no
EPB41L3	protein_coding	ENSG00000082397	ENST00000341928	ENSE00003400697	2586801150	18:5434076	-1	7	C->A	Arg217Met	Het	11	36	0.30	152.0	c355.1T_GS000011212-ASM-T1-N1_all	NGS of 36 MSI CRCs	62	EPB41L3	16.6667	NA	yes	no	yes	no	no	no	no	no	no	no
EPB41L3	protein_coding	ENSG00000082397	ENST00000341928	ENSE00003292852	2586845456	18:5478382	-1	3	T->C	Gln80Arg	Het	11	52	0.21	177.47	8210_100520_HWUSI-EAS1679_0003_61GPLAAXX_perhonen10_s_7.nodup.realigned	NGS of 36 MSI CRCs	62	EPB41L3	16.6667	NA	yes	no	no	thyroid	no	no	no	no	no	no
EPB41L3	protein_coding	ENSG00000082397	ENST00000341928	ENSE00003292852	2586845483	18:5478409	-1	3	G->A	Ala71Val	Het	15	58	0.25	319.98	100427_HWUSI-EAS1683_0002_perhonen8_s_2_s_2.nodup.realigned	NGS of 36 MSI CRCs	62	EPB41L3	16.6667	NA	no	no	no	no	no	no	no	no	no	no
EPB41L3	protein_coding	ENSG00000082397	ENST00000341928	ENSE00003564310	2586761867	18:5394793	-1	22	C->A	spl1	Het	114	385	0.29	1596.77	9953TK_S95	MiSeq of 93 MSI CRCs	NA	EPB41L3	NA	9.67742	no	no	no	no	no	no	no	no	no	no
EPB41L3	protein_coding	ENSG00000082397	ENST00000341928	ENSE00003616370	2586777647	18:5410573	-1	14	C->T	Ala705Thr	Het	57	258	0.22	753.77	04-0412_S9	MiSeq of 93 MSI CRCs	NA	EPB41L3	NA	9.67742	yes	no	no	no	skin	no	no	no	no	no
EPB41L3	protein_coding	ENSG00000082397	ENST00000341928	ENSE00003616370	2586777647	18:5410573	-1	14	C->T	Ala705Thr	Het	101	353	0.28	1723.77	05-0189_S10	MiSeq of 93 MSI CRCs	NA	EPB41L3	NA	9.67742	yes	no	no	no	skin	no	no	no	no	no
EPB41L3	protein_coding	ENSG00000082397	ENST00000341928	ENSE00003616370	2586777647	18:5410573	-1	14	C->T	Ala705Thr	Het	130	357	0.36	2000.0	7747_S15	MiSeq of 93 MSI CRCs	NA	EPB41L3	NA	9.67742	yes	no	no	no	skin	no	no	no	no	no
EPB41L3	protein_coding	ENSG00000082397	ENST00000341928	ENSE00000665284	2586783441	18:5416367	-1	13	A->C	Leu506Arg	Het	55	185	0.29	564.77	02-0535_S55	MiSeq of 93 MSI CRCs	NA	EPB41L3	NA	9.67742	no	no	no	no	no	no	no	no	no	no
EPB41L3	protein_coding	ENSG00000082397	ENST00000341928	ENSE00003575557	2586786858	18:5419784	-1	12	G->A	Arg478Trp	Het	53	238	0.22	738.77	10979_S30	MiSeq of 93 MSI CRCs	NA	EPB41L3	NA	9.67742	no	no	no	no	no	no	no	no	no	no
EPB41L3	protein_coding	ENSG00000082397	ENST00000341928	ENSE00003575557	2586786900	18:5419826	-1	12	A->C	Leu464Val	Het	160	533	0.30	1199.77	7747_S15	MiSeq of 93 MSI CRCs	NA	EPB41L3	NA	9.67742	yes	no	no	stomach	no	no	no	no	no	no
EPB41L3	protein_coding	ENSG00000082397	ENST00000341928	ENSE00003548492	2586790474	18:5423400	-1	11	G->A	Thr439Ile	Het	86	197	0.43	1631.77	05-0034_S81	MiSeq of 93 MSI CRCs	NA	EPB41L3	NA	9.67742	no	no	no	no	no	no	no	no	no	no
EPB41L3	protein_coding	ENSG00000082397	ENST00000341928	ENSE00003548492	2586790512	18:5423438	-1	11	T->G	syn Pro426Pro	Het	71	324	0.21	268.77	9824_S65	MiSeq of 93 MSI CRCs	NA	EPB41L3	NA	9.67742	no	no	no	no	no	no	no	no	no	no
EPB41L3	protein_coding	ENSG00000082397	ENST00000341928	ENSE00003548492	2586790516	18:5423442	-1	11	C->T	Arg425His	Het	55	220	0.25	800.77	5185_S38	MiSeq of 93 MSI CRCs	NA	EPB41L3	NA	9.67742	yes	no	no	no	skin	no	no	no	no	no
EPB41L3	protein_coding	ENSG00000082397	ENST00000341928	ENSE00003529708	2586795474	18:5428400	-1	9	C->T	Arg326Gln	Het	161	583	0.27	1264.77	7814_S27	MiSeq of 93 MSI CRCs	NA	EPB41L3	NA	9.67742	yes	no	no	central nervous system, stomach	no	no	no	no	no	no
EPB41L3	protein_coding	ENSG00000082397	ENST00000341928	ENSE00003550593	2586856182	18:5489108	-1	2	C->T	syn Ala25Ala	Het	60	272	0.22	648.77	7601_S61	MiSeq of 93 MSI CRCs	NA	EPB41L3	NA	9.67742	no	no	no	no	no	no	no	no	no	no
CCDC47	protein_coding	ENSG00000108588	ENST00000225726	ENSE00003318160	2562005799	17:61833935	-1	7	T->A	spl5	Het	17	62	0.27	294.77	Fam_c17_1_5199_T_LP6005743-DNA_H03.snps_indels.ug	NGS of 36 MSI CRCs	63	CCDC47	8.33333	NA	no	no	no	no	no	no	no	no	no	no	NA	NA
CCDC47	protein_coding	ENSG00000108588	ENST00000225726	ENSE00000555654	2562010555	17:61838691	-1	5	C->T	Glu190Lys	Het	38	128	0.29	180.92	100420_HWI-EAS418_108_s_7.nodup.realigned	NGS of 36 MSI CRCs	63	CCDC47	8.33333	NA	no	no	no	no	no	no	no	no	no	no	NA	NA
CCDC47	protein_coding	ENSG00000108588	ENST00000225726	ENSE00000555654	2562010555	17:61838691	-1	5	C->T	Glu190Lys	Het	21	80	0.26	63.36	100226_HWUSI-EAS1679_Perhonen4_s_3.nodup.realigned	NGS of 36 MSI CRCs	63	CCDC47	8.33333	NA	no	no	no	no	no	no	no	no	no	no	NA	NA
CCDC47	protein_coding	ENSG00000108588	ENST00000225726	ENSE00000742053	2562015234	17:61843370	-1	2	G->A	Arg56Trp	Het	15	71	0.21	288.71	100302_HWI-EAS418_104_s_5.nodup.realigned	NGS of 36 MSI CRCs	63	CCDC47	8.33333	NA	no	no	no	no	no	no	no	no	no	no	NA	NA
CCDC47	protein_coding	ENSG00000108588	ENST00000225726	ENSE00000742037	2562001208	17:61829344	-1	12	G->A	Arg443Stop	Het	116	398	0.29	1474.77	07-0177_S58	MiSeq of 93 MSI CRCs	NA	CCDC47	NA	3.22581	no	no	no	no	no	no	no	no	no	no	NA	NA
CCDC47	protein_coding	ENSG00000108588	ENST00000225726	ENSE00000857866	2562003710	17:61831846	-1	9	C->A	Lys327Asn	Het	76	291	0.26	1304.77	11697_S66	MiSeq of 93 MSI CRCs	NA	CCDC47	NA	3.22581	no	no	no	no	no	no	no	no	no	no	NA	NA
CCDC47	protein_coding	ENSG00000108588	ENST00000225726	ENSE00000555654	2562010545	17:61838681	-1	5	C->A	Ser193Ile	Het	149	408	0.36	2000.0	9492_S52	MiSeq of 93 MSI CRCs	NA	CCDC47	NA	3.22581	no	no	no	no	no	no	no	no	no	no	tolerated	possibly damaging
ASCL4	protein_coding	ENSG00000187855	ENST00000342331	ENSE00001376797	2059083457	12:108169051	1	1	C->T	Ala20Val	Het	25	57	0.43	536.77	Fam_s151_1_02-0530_T_LP6005745-DNA_H05.snps_indels.ug	NGS of 36 MSI CRCs	64	ASCL4	8.33333	NA	yes	no	no	no	breast	yes	no	no	no	breast
ASCL4	protein_coding	ENSG00000187855	ENST00000342331	ENSE00001376797	2059083468	12:108169062	1	1	G->A	Val24Ile	Het	13	45	0.28	194.77	Fam_c39_1_5205_T_LP6005743-DNA_B03.snps_indels.ug	NGS of 36 MSI CRCs	64	ASCL4	8.33333	NA	yes	no	no	no	stomach	no	no	no	no	no
ASCL4	protein_coding	ENSG00000187855	ENST00000342331	ENSE00001376797	2059083642	12:108169236	1	1	G->A	Glu82Lys	Het	12	35	0.34	280.77	Fam_c56_1_5395_T_LP6005743-DNA_H01.snps_indels.ug	NGS of 36 MSI CRCs	64	ASCL4	8.33333	NA	no	no	no	no	no	no	no	no	no	no
ASCL4	protein_coding	ENSG00000187855	ENST00000342331	ENSE00001376797	2059083457	12:108169051	1	1	C->T	Ala20Val	Het	48	110	0.43	1038.77	03-0095_S67	MiSeq of 93 MSI CRCs	NA	ASCL4	NA	5.37634	yes	no	no	no	breast	yes	no	no	no	breast
ASCL4	protein_coding	ENSG00000187855	ENST00000342331	ENSE00001376797	2059083553	12:108169147	1	1	G->A	Arg52His	Het	23	74	0.31	362.77	8196_S75	MiSeq of 93 MSI CRCs	NA	ASCL4	NA	5.37634	yes	no	no	hematopoietic and lymphoid tissue	stomach	no	no	no	no	no
ASCL4	protein_coding	ENSG00000187855	ENST00000342331	ENSE00001376797	2059083558	12:108169152	1	1	G->A	Gly54Ser	Het	15	72	0.20	117.77	07-0166_S22	MiSeq of 93 MSI CRCs	NA	ASCL4	NA	5.37634	no	no	no	no	no	no	no	no	no	no
ASCL4	protein_coding	ENSG00000187855	ENST00000342331	ENSE00001376797	2059083564	12:108169158	1	1	G->A	Ala56Thr	Het	20	92	0.21	199.77	5255_S26	MiSeq of 93 MSI CRCs	NA	ASCL4	NA	5.37634	yes	no	no	lung	no	no	no	no	no	no
ASCL4	protein_coding	ENSG00000187855	ENST00000342331	ENSE00001376797	2059083745	12:108169339	1	1	G->A	Arg116His	Het	78	303	0.25	1162.77	02-0194_S96	MiSeq of 93 MSI CRCs	NA	ASCL4	NA	5.37634	no	no	no	no	no	no	no	no	no	no
ASCL4	protein_coding	ENSG00000187855	ENST00000342331	ENSE00001376797	2059083821	12:108169415	1	1	C->T	syn Gly141Gly	Het	20	99	0.20	168.77	9574_S17	MiSeq of 93 MSI CRCs	NA	ASCL4	NA	5.37634	yes	no	no	no	urinary tract	no	no	no	no	no
PAK7	protein_coding	ENSG00000101349	ENST00000378429	ENSE00001598137	2728116960	20:9543655	-1	7	T->A	Asp500Val	Het	19	63	0.30	391.77	Fam_s26_1_03-0343_T_LP6005743-DNA_D06.snps_indels.ug	NGS of 36 MSI CRCs	65	PAK7	13.8889	NA	yes	no	no	skin	no	no	no	no	no	no
PAK7	protein_coding	ENSG00000101349	ENST00000378429	ENSE00000659008	2728119979	20:9546674	-1	6	C->T	Ala450Thr	Het	20	100	0.2	442.36	100427_HWUSI-EAS1683_0002_perhonen8_s_4_s_4.nodup.realigned	NGS of 36 MSI CRCs	65	PAK7	13.8889	NA	no	no	no	no	no	no	no	no	no	no
PAK7	protein_coding	ENSG00000101349	ENST00000378429	ENSE00000659008	2728120309	20:9547004	-1	6	G->T	Leu340Ile	Het	12	51	0.23	244.72	100706_HWUSI-EAS1679_0007_PERHONEN12_61VY7AAXX_s_4.nodup.realigned	NGS of 36 MSI CRCs	65	PAK7	13.8889	NA	no	no	no	no	no	no	no	no	no	no
PAK7	protein_coding	ENSG00000101349	ENST00000378429	ENSE00000659009	2728134548	20:9561243	-1	5	G->A	Ala180Val	Het	12	53	0.22	134.77	Fam_s10_1_11767_T_LP6005798-DNA_C02.snps_indels.ug	NGS of 36 MSI CRCs	65	PAK7	13.8889	NA	no	no	no	no	no	no	no	no	no	no
PAK7	protein_coding	ENSG00000101349	ENST00000378429	ENSE00000659009	2728134729	20:9561424	-1	5	C->T	Ala120Thr	Het	33	81	0.40	852.02	100427_HWUSI-EAS1683_0002_perhonen8_s_4_s_4.nodup.realigned	NGS of 36 MSI CRCs	65	PAK7	13.8889	NA	yes	no	no	central nervous system, urinary tract	no	no	no	no	no	no
PAK7	protein_coding	ENSG00000101349	ENST00000378429	ENSE00001477549	2728198243	20:9624938	-1	4	G->A	syn Gly13Gly	Het	56	188	0.29	1190.11	9665_lanes_5_and_8_merged.nodup.realigned	NGS of 36 MSI CRCs	65	PAK7	13.8889	NA	no	no	no	no	no	no	no	no	no	no
PAK7	protein_coding	ENSG00000101349	ENST00000378429	ENSE00001598137	2728116860	20:9543555	-1	7	G->A	syn Asp533Asp	Het	23	80	0.28	344.77	05-0034_S81	MiSeq of 93 MSI CRCs	NA	PAK7	NA	2.15054	yes	no	no	skin	no	no	no	no	no	no
PAK7	protein_coding	ENSG00000101349	ENST00000378429	ENSE00000659009	2728134661	20:9561356	-1	5	C->T	syn Thr142Thr	Het	64	315	0.20	600.77	9528_S64	MiSeq of 93 MSI CRCs	NA	PAK7	NA	2.15054	no	no	no	no	no	no	no	no	no	no
PAK7	protein_coding	ENSG00000101349	ENST00000378429	ENSE00000659009	2728134744	20:9561439	-1	5	G->A	His115Tyr	Het	67	182	0.36	454.77	04-0456_S21	MiSeq of 93 MSI CRCs	NA	PAK7	NA	2.15054	no	no	no	no	no	no	no	no	no	no
PAK7	protein_coding	ENSG00000101349	ENST00000378429	ENSE00001477549	2728198109	20:9624804	-1	4	C->T	Cys58Tyr	Het	113	476	0.23	442.77	07-2504_S1	MiSeq of 93 MSI CRCs	NA	PAK7	NA	2.15054	no	no	no	no	no	no	no	no	no	no
MAN1B1	protein_coding	ENSG00000177239	ENST00000371589	ENSE00003365878	1679152003	9:139992291	1	5	C->T	Ala211Val	Het	17	66	0.25	174.77	Fam_c604_1_9228_T_LP6005743-DNA_B07.snps_indels.ug	NGS of 36 MSI CRCs	66	MAN1B1	11.1111	NA	no	no	no	no	no	no	no	no	no	no
MAN1B1	protein_coding	ENSG00000177239	ENST00000371589	ENSE00003285441	1679153895	9:139994183	1	6	G->C	Val256Leu	Het	17	59	0.28	404.86	100420_HWI-EAS418_108_s_7.nodup.realigned	NGS of 36 MSI CRCs	66	MAN1B1	11.1111	NA	no	no	no	no	no	no	no	no	no	no
MAN1B1	protein_coding	ENSG00000177239	ENST00000371589	ENSE00003373225	1679155739	9:139996027	1	8	C->T	Pro386Leu	Het	8	32	0.25	171.77	100427_HWUSI-EAS1683_0002_perhonen8_s_2_s_2.nodup.realigned	NGS of 36 MSI CRCs	66	MAN1B1	11.1111	NA	yes	no	no	stomach	hematopoietic and lymphoid tissue	no	no	no	no	no
MAN1B1	protein_coding	ENSG00000177239	ENST00000371589	ENSE00003306307	1679160929	9:140001217	1	10	A->G	Thr508Ala	Het	10	44	0.22	130.77	Fam_c265+c680_1_9256_T_LP6005798-DNA_H04.snps_indels	NGS of 36 MSI CRCs	66	MAN1B1	11.1111	NA	no	no	no	no	no	no	no	no	no	no
MAN1B1	protein_coding	ENSG00000177239	ENST00000371589	ENSE00003471906	1679143106	9:139983394	1	3	C->T	syn Pro134Pro	Het	138	418	0.33	2000.0	07-0174_S46	MiSeq of 93 MSI CRCs	NA	MAN1B1	NA	5.37634	yes	no	no	skin	pancreas	no	no	no	no	no
MAN1B1	protein_coding	ENSG00000177239	ENST00000371589	ENSE00003490249	1679153922	9:139994210	1	6	C->T	Arg265Cys	Het	39	195	0.2	475.77	7728_S2	MiSeq of 93 MSI CRCs	NA	MAN1B1	NA	5.37634	no	no	no	no	no	no	no	no	no	no
MAN1B1	protein_coding	ENSG00000177239	ENST00000371589	ENSE00003490249	1679153939	9:139994227	1	6	C->T	syn Gly270Gly	Het	89	280	0.31	1527.77	8793TK_S83	MiSeq of 93 MSI CRCs	NA	MAN1B1	NA	5.37634	no	no	no	no	no	no	no	no	no	no
MAN1B1	protein_coding	ENSG00000177239	ENST00000371589	ENSE00003373225	1679155700	9:139995988	1	8	C->T	Pro373Leu	Het	65	196	0.33	1540.77	8896_S4	MiSeq of 93 MSI CRCs	NA	MAN1B1	NA	5.37634	no	no	no	no	no	no	no	no	no	no
MAN1B1	protein_coding	ENSG00000177239	ENST00000371589	ENSE00003488255	1679160881	9:140001169	1	10	G->A	Glu492Lys	Het	138	347	0.39	2000.0	7747_S15	MiSeq of 93 MSI CRCs	NA	MAN1B1	NA	5.37634	no	no	no	no	no	no	no	no	no	no
MAN1B1	protein_coding	ENSG00000177239	ENST00000371589	ENSE00003488255	1679160954	9:140001242	1	10	G->A	Gly516Asp	Het	47	197	0.23	725.77	10990_S84	MiSeq of 93 MSI CRCs	NA	MAN1B1	NA	5.37634	no	no	no	no	no	no	no	no	no	no
MAN1B1	protein_coding	ENSG00000177239	ENST00000371589	ENSE00003619941	1679161456	9:140001744	1	11	G->A	Val537Ile	Het	88	249	0.35	1754.77	02-0535_S55	MiSeq of 93 MSI CRCs	NA	MAN1B1	NA	5.37634	no	no	no	no	no	no	no	no	no	no
ARL13B	protein_coding	ENSG00000169379	ENST00000394222	ENSE00001766444	586149250	3:93699256	1	1	G->T	UTR	Het	6	27	0.22	94.78	100427_HWUSI-EAS1683_0002_perhonen8_s_4_s_4.nodup.realigned	NGS of 36 MSI CRCs	67	ARL13B	8.33333	NA	no	no	no	no	no	no	no	no	no	no
ARL13B	protein_coding	ENSG00000169379	ENST00000394222	ENSE00003305269	586164758	3:93714764	1	2	G->A	Ala36Thr	Het	16	59	0.27	328.59	8210_100520_HWUSI-EAS1679_0003_61GPLAAXX_perhonen10_s_7.nodup.realigned	NGS of 36 MSI CRCs	67	ARL13B	8.33333	NA	no	no	no	no	no	no	no	no	no	no
ARL13B	protein_coding	ENSG00000169379	ENST00000394222	ENSE00003234261	586205528	3:93755534	1	5	C->T	Arg209Cys	Het	13	54	0.24	293.57	7284_Fam_c324_1_101129_HWUSI-EAS1679_00020_FC_20101129_PERHONEN16_628OPAAXX_s_4_s_4.nodup.realigned	NGS of 36 MSI CRCs	67	ARL13B	8.33333	NA	no	no	no	no	no	no	no	no	no	no
ARL13B	protein_coding	ENSG00000169379	ENST00000394222	ENSE00003356489	586208789	3:93758795	1	6	C->T	Thr254Met	Het	17	36	0.47	398.27	101001_HWUSI_EAS1679_00009_FC_PERHONEN13_627UDAAXX_s_1.nodup.realigned	NGS of 36 MSI CRCs	67	ARL13B	8.33333	NA	no	no	no	no	no	no	no	no	no	no
PAQR5	protein_coding	ENSG00000137819	ENST00000340965	ENSE00003376061	2376962850	15:69677131	1	5	A->G	Ser99Gly	Het	18	56	0.32	295.77	Fam_s151_1_02-0530_T_LP6005745-DNA_H05.snps_indels.ug	NGS of 36 MSI CRCs	68	PAQR5	8.33333	NA	yes	no	no	no	ovary	no	no	no	no	no
PAQR5	protein_coding	ENSG00000137819	ENST00000340965	ENSE00003376061	2376962922	15:69677203	1	5	G->A	Val123Ile	Het	11	31	0.35	261.06	100302_HWI-EAS418_104_s_3_s_3.nodup.realigned	NGS of 36 MSI CRCs	68	PAQR5	8.33333	NA	yes	no	no	lung	kidney	no	no	no	no	no
PAQR5	protein_coding	ENSG00000137819	ENST00000340965	ENSE00001300783	2376981662	15:69695943	1	9	G->A	Val259Met	Het	11	42	0.26	147.0	c910.1T_GS000009106-ASM-T1-N1_all	NGS of 36 MSI CRCs	68	PAQR5	8.33333	NA	no	no	no	no	no	no	no	no	no	no
CDH8	protein_coding	ENSG00000150394	ENST00000577390	ENSE00003292699	2471504882	16:61687771	-1	12	G->T	Pro714Gln	Het	18	69	0.26	365.81	8210_100520_HWUSI-EAS1679_0003_61GPLAAXX_perhonen10_s_7.nodup.realigned	NGS of 36 MSI CRCs	69	CDH8	13.8889	NA	yes	no	no	skin	hematopoietic and lymphoid tissue	no	no	no	no	no
CDH8	protein_coding	ENSG00000150394	ENST00000577390	ENSE00000994716	2471640382	16:61823271	-1	8	T->C	Thr465Ala	Het	7	32	0.21	103.23	100706_HWUSI-EAS1679_0007_PERHONEN12_61VY7AAXX_s_4.nodup.realigned	NGS of 36 MSI CRCs	69	CDH8	13.8889	NA	yes	no	no	no	skin, kidney	no	no	no	no	no
CDH8	protein_coding	ENSG00000150394	ENST00000577390	ENSE00000994721	2471676179	16:61859068	-1	5	G->A	Ala228Val	Het	14	57	0.24	257.77	Fam_c56_1_5395_T_LP6005743-DNA_H01.snps_indels.ug	NGS of 36 MSI CRCs	69	CDH8	13.8889	NA	no	no	no	no	no	no	no	no	no	no
CDH8	protein_coding	ENSG00000150394	ENST00000577390	ENSE00001700676	2471752334	16:61935223	-1	3	G->A	Ala136Val	Het	20	70	0.28	414.3	100302_HWI-EAS418_104_s_3_s_3.nodup.realigned	NGS of 36 MSI CRCs	69	CDH8	13.8889	NA	no	no	no	no	no	no	no	no	no	no
CDH8	protein_coding	ENSG00000150394	ENST00000577390	ENSE00002309910	2471872402	16:62055291	-1	2	G->A	Ala6Val	Het	28	81	0.34	641.03	Fam_c239_1_02-0135_100427_HWUSI-EAS1683_0002_perhonen8_s_6_s_6.nodup.realigned	NGS of 36 MSI CRCs	69	CDH8	13.8889	NA	no	no	no	no	no	no	no	no	no	no
CDH8	protein_coding	ENSG00000150394	ENST00000577390	ENSE00003692898	2471504780	16:61687669	-1	12	C->A	Gly748Val	Het	99	386	0.25	1099.77	04-0224_S56	MiSeq of 93 MSI CRCs	NA	CDH8	NA	5.37634	no	no	no	no	no	no	no	no	no	no
CDH8	protein_coding	ENSG00000150394	ENST00000577390	ENSE00003692898	2471504938	16:61687827	-1	12	T->A	Leu695Phe	Het	53	230	0.23	826.77	7601_S61	MiSeq of 93 MSI CRCs	NA	CDH8	NA	5.37634	yes	no	no	no	thyroid	no	no	no	no	no
CDH8	protein_coding	ENSG00000150394	ENST00000577390	ENSE00003583145	2471506605	16:61689494	-1	11	C->A	Val596Phe	Het	134	585	0.22	1354.77	07-0174_S46	MiSeq of 93 MSI CRCs	NA	CDH8	NA	5.37634	yes	no	yes	no	no	no	no	no	no	no
CDH8	protein_coding	ENSG00000150394	ENST00000577390	ENSE00001141385	2471578169	16:61761058	-1	9	G->A	syn Asn492Asn	Het	124	389	0.31	2000.0	04-0576_S45	MiSeq of 93 MSI CRCs	NA	CDH8	NA	5.37634	yes	no	no	stomach, kidney	kidney	yes	no	yes	no	no
CDH8	protein_coding	ENSG00000150394	ENST00000577390	ENSE00001141385	2471578186	16:61761075	-1	9	G->A	syn Leu487Leu	Het	76	324	0.23	1150.77	05-0034_S81	MiSeq of 93 MSI CRCs	NA	CDH8	NA	5.37634	yes	no	no	liver	no	no	no	no	no	no
CDH8	protein_coding	ENSG00000150394	ENST00000577390	ENSE00003663628	2471668617	16:61851506	-1	7	G->A	Ala385Val	Het	142	507	0.28	2000.0	7747_S15	MiSeq of 93 MSI CRCs	NA	CDH8	NA	5.37634	no	no	no	no	no	no	no	no	no	no
CDH8	protein_coding	ENSG00000150394	ENST00000577390	ENSE00003663628	2471668667	16:61851556	-1	7	G->A	syn Gly368Gly	Het	88	261	0.33	1119.77	7984_S63	MiSeq of 93 MSI CRCs	NA	CDH8	NA	5.37634	yes	no	yes	no	no	no	no	no	no	no
CDH8	protein_coding	ENSG00000150394	ENST00000577390	ENSE00001700676	2471752381	16:61935270	-1	3	A->G	syn Ala120Ala	Het	51	247	0.20	528.77	04-0309_S80	MiSeq of 93 MSI CRCs	NA	CDH8	NA	5.37634	no	no	no	no	no	no	no	no	no	no
CDH8	protein_coding	ENSG00000150394	ENST00000577390	ENSE00001700676	2471752478	16:61935367	-1	3	T->A	Asp88Val	Het	122	399	0.30	894.77	8896_S4	MiSeq of 93 MSI CRCs	NA	CDH8	NA	5.37634	no	no	no	no	no	no	no	no	no	no
TAOK3	protein_coding	ENSG00000135090	ENST00000392533	ENSE00003424466	2069514022	12:118599616	-1	18	G->A	Arg706Trp	Het	13	53	0.24	224.77	Fam_c136_1_6110_T_LP6005745-DNA_H06.snps_indels.ug	NGS of 36 MSI CRCs	70	TAOK3	13.8889	NA	no	no	no	no	no	no	no	no	no	no
TAOK3	protein_coding	ENSG00000135090	ENST00000392533	ENSE00003236278	2069542127	12:118627721	-1	14	G->A	Ala407Val	Het	5	21	0.23	85.78	7284_Fam_c324_1_101129_HWUSI-EAS1679_00020_FC_20101129_PERHONEN16_628OPAAXX_s_4_s_4.nodup.realigned	NGS of 36 MSI CRCs	70	TAOK3	13.8889	NA	yes	yes	no	no	stomach, central nervous system	no	no	no	no	no
TAOK3	protein_coding	ENSG00000135090	ENST00000392533	ENSE00003310768	2069566309	12:118651903	-1	10	G->A	Pro219Leu	Het	8	24	0.33	200.99	100226_HWUSI-EAS1679_Perhonen4_s_3.nodup.realigned	NGS of 36 MSI CRCs	70	TAOK3	13.8889	NA	no	no	no	no	no	no	no	no	no	no
TAOK3	protein_coding	ENSG00000135090	ENST00000392533	ENSE00003324032	2069585920	12:118671514	-1	9	T->C	Asp203Gly	Het	39	88	0.44	969.29	100302_HWI-EAS418_104_s_5.nodup.realigned	NGS of 36 MSI CRCs	70	TAOK3	13.8889	NA	no	no	no	no	no	no	no	no	no	no
TAOK3	protein_coding	ENSG00000135090	ENST00000392533	ENSE00002726077	2069607742	12:118693336	-1	3	C->A	Asp13Tyr	Het	14	49	0.28	303.77	Fam_c17_1_5199_T_LP6005743-DNA_H03.snps_indels.ug	NGS of 36 MSI CRCs	70	TAOK3	13.8889	NA	no	no	no	no	no	no	no	no	no	no
TAOK3	protein_coding	ENSG00000135090	ENST00000392533	ENSE00003573233	2069533648	12:118619242	-1	15	A->G	syn His500His	Het	93	361	0.25	794.77	9528_S64	MiSeq of 93 MSI CRCs	NA	TAOK3	NA	0	no	no	no	no	no	no	no	no	no	no
TAOK3	protein_coding	ENSG00000135090	ENST00000392533	ENSE00003686461	2069551274	12:118636868	-1	13	G->A	syn Val394Val	Het	32	92	0.34	693.77	05-0189_S10	MiSeq of 93 MSI CRCs	NA	TAOK3	NA	0	yes	no	no	no	stomach	no	no	no	no	no
STK38L	protein_coding	ENSG00000211455	ENST00000389032	ENSE00003285948	1978365071	12:27450665	1	2	G->A	syn Thr4Thr	Het	20	72	0.27	415.17	100302_HWI-EAS418_104_s_3_s_3.nodup.realigned	NGS of 36 MSI CRCs	71	STK38L	8.33333	NA	no	no	no	no	no	no	no	no	no	no	NA	NA
STK38L	protein_coding	ENSG00000211455	ENST00000389032	ENSE00003262445	1978376456	12:27462050	1	5	C->T	Arg105Trp	Het	10	44	0.22	133.77	Fam_c17_1_5199_T_LP6005743-DNA_H03.snps_indels.ug	NGS of 36 MSI CRCs	71	STK38L	8.33333	NA	yes	no	no	ovary	no	yes	no	no	no	ovary	deleterious	probably damaging
STK38L	protein_coding	ENSG00000211455	ENST00000389032	ENSE00003320977	1978381933	12:27467527	1	7	C->T	Ala203Val	Het	13	56	0.23	246.77	Fam_c604_1_9228_T_LP6005743-DNA_B07.snps_indels.ug	NGS of 36 MSI CRCs	71	STK38L	8.33333	NA	yes	no	no	esophagus	no	no	no	no	no	no	deleterious	benign
STK38L	protein_coding	ENSG00000211455	ENST00000389032	ENSE00003269043	1978384725	12:27470319	1	10	G->A	Met296Ile	Het	20	63	0.31	443.09	100226_HWUSI-EAS1679_Perhonen4_s_3.nodup.realigned	NGS of 36 MSI CRCs	71	STK38L	8.33333	NA	no	no	no	no	no	no	no	no	no	no	tolerated	benign
STK38L	protein_coding	ENSG00000211455	ENST00000389032	ENSE00003555044	1978376456	12:27462050	1	5	C->T	Arg105Trp	Het	24	100	0.24	407.77	03-0337TK_S79	MiSeq of 93 MSI CRCs	NA	STK38L	NA	3.22581	yes	no	no	ovary	no	yes	no	no	no	ovary	deleterious	probably damaging
STK38L	protein_coding	ENSG00000211455	ENST00000389032	ENSE00003555044	1978376456	12:27462050	1	5	C->T	Arg105Trp	Het	45	138	0.32	922.77	8896_S4	MiSeq of 93 MSI CRCs	NA	STK38L	NA	3.22581	yes	no	no	ovary	no	yes	no	no	no	ovary	deleterious	probably damaging
STK38L	protein_coding	ENSG00000211455	ENST00000389032	ENSE00003690010	1978384794	12:27470388	1	10	T->C	spl2	Het	132	432	0.30	2000.0	8214_S87	MiSeq of 93 MSI CRCs	NA	STK38L	NA	3.22581	no	no	no	no	no	no	no	no	no	no	NA	NA
STK38L	protein_coding	ENSG00000211455	ENST00000389032	ENSE00003585786	1978386751	12:27472345	1	12	G->T	Trp388Cys	Het	81	299	0.27	1319.77	04-0224_S56	MiSeq of 93 MSI CRCs	NA	STK38L	NA	3.22581	no	no	no	no	no	no	no	no	no	no	deleterious	probably damaging
URI1	protein_coding	ENSG00000105176	ENST00000542441	ENSE00003374977	2689920516	19:30476194	1	3	T->C	Ser73Pro	Het	9	43	0.20	577.94	7522_lanes_6_and_8_merged.nodup.realigned	NGS of 36 MSI CRCs	72	URI1	8.33333	NA	no	no	no	no	no	no	no	no	no	no
URI1	protein_coding	ENSG00000105176	ENST00000542441	ENSE00003378021	2689921551	19:30477229	1	4	T->C	Val91Ala	Het	28	68	0.41	626.77	9923_100706_HWUSI-EAS1679_0007_PERHONEN12_61VY7AAXX_s_5.nodup.realigned	NGS of 36 MSI CRCs	72	URI1	8.33333	NA	no	no	no	no	no	no	no	no	no	no
URI1	protein_coding	ENSG00000105176	ENST00000542441	ENSE00003378021	2689921584	19:30477262	1	4	A->G	Asp102Gly	Het	17	75	0.22	403.29	Fam_c239_1_02-0135_100427_HWUSI-EAS1683_0002_perhonen8_s_6_s_6.nodup.realigned	NGS of 36 MSI CRCs	72	URI1	8.33333	NA	no	no	no	no	no	no	no	no	no	no
URI1	protein_coding	ENSG00000105176	ENST00000542441	ENSE00003489869	2689942724	19:30498402	1	7	G->A	syn Pro181Pro	Het	85	309	0.27	873.77	02-0433TK_S59	MiSeq of 93 MSI CRCs	NA	URI1	NA	3.22581	no	no	no	no	no	no	no	no	no	no
URI1	protein_coding	ENSG00000105176	ENST00000542441	ENSE00003464814	2689944239	19:30499917	1	8	C->A	Pro231His	Het	86	371	0.23	1311.77	8793TK_S83	MiSeq of 93 MSI CRCs	NA	URI1	NA	3.22581	no	no	no	no	no	no	no	no	no	no
URI1	protein_coding	ENSG00000105176	ENST00000542441	ENSE00003570189	2689946411	19:30502089	1	9	G->A	Ser375Asn	Het	51	169	0.30	863.77	07-0166_S22	MiSeq of 93 MSI CRCs	NA	URI1	NA	3.22581	no	no	no	no	no	no	no	no	no	no
URI1	protein_coding	ENSG00000105176	ENST00000542441	ENSE00003570189	2689946414	19:30502092	1	9	G->A	Gly376Asp	Het	124	382	0.32	2000.0	8793TK_S83	MiSeq of 93 MSI CRCs	NA	URI1	NA	3.22581	no	no	no	no	no	no	no	no	no	no
COL10A1	protein_coding	ENSG00000123500	ENST00000327673	ENSE00001411409	1178984808	6:116442848	-1	2	G->T	Pro144His	Het	8	35	0.22	116.0	c355.1T_GS000011212-ASM-T1-N1_all	NGS of 36 MSI CRCs	73	COL10A1	8.33333	NA	no	no	no	no	no	no	no	no	no	no
COL10A1	protein_coding	ENSG00000123500	ENST00000327673	ENSE00001411409	1178985079	6:116443119	-1	2	C->T	Ala54Thr	Het	13	58	0.22	208.29	100924_ILLUMINA-8C38E9_0118_s_8.nodup.realigned	NGS of 36 MSI CRCs	73	COL10A1	8.33333	NA	no	no	no	no	no	no	no	no	no	no
COL10A1	protein_coding	ENSG00000123500	ENST00000327673	ENSE00001447561	1178988462	6:116446502	-1	1	C->A	spl-1 Gly52Cys	Het	20	59	0.33	439.4	100226_HWUSI-EAS1679_Perhonen4_s_3.nodup.realigned	NGS of 36 MSI CRCs	73	COL10A1	8.33333	NA	no	no	no	no	no	no	no	no	no	no
COL10A1	protein_coding	ENSG00000123500	ENST00000327673	ENSE00001411409	1178983652	6:116441692	-1	2	G->A	syn Gly529Gly	Het	41	173	0.23	549.77	02-0194_S96	MiSeq of 93 MSI CRCs	NA	COL10A1	NA	1.07527	no	no	no	no	no	no	no	no	no	no
COL10A1	protein_coding	ENSG00000123500	ENST00000327673	ENSE00001411409	1178984773	6:116442813	-1	2	C->T	Gly156Arg	Het	34	114	0.29	683.77	9536_S88	MiSeq of 93 MSI CRCs	NA	COL10A1	NA	1.07527	no	no	no	no	no	no	no	no	no	no
the amino acids marked in yellow stand for mutation hot spots																			the amino acids marked in yellow stand for mutation hot spots
the changes marked in red did not validate in Sanger sequencing																			the changes marked in red did not validate in Sanger sequencing
