# Supplementary material for: Comprehensive evaluation of coding region point mutations in microsatellite‐unstable colorectal cancer
Source: EMBO Mol Med. 2018 Aug 14;10(9):e8552. doi: 10.15252/emmm.201708552 (PMC6402450; doi:10.15252/emmm.201708552)
Supplement: Supplementary file 6 — Dataset EV4 [file EMMM-10-e8552-s006.xlsx]

## Sheet: OncodriveFML ranking
Dataset EV4 A. Ranked list of the 73 MiSeq validated genes produced by OncodriveFML based on SNV changes in the validation set of 93 MSI CRCs
Gene	ENSG	Number of mutations	Number of recurring mutations	Mutated samples	p-value	q-value	Negative p-value	Negative q-value
BRAF	ENSG00000157764	34	3	34	1e-06	4.0999999999999994e-05	1.0	1.0
CASP8	ENSG00000064012	5	4	5	0.00014	0.0038266666666666666	0.99986	1.0
STK38L	ENSG00000211455	3	2	3	0.0006	0.012299999999999998	0.99941	1.0
SMARCB1	ENSG00000099956	3	3	3	0.00142	0.023288	0.99866	1.0
CCDC47	ENSG00000108588	3	3	3	0.00395	0.046271428571428574	0.99616	1.0
PIK3CA	ENSG00000121879	17	16	15	0.00724	0.07421	0.99276	1.0
ENO3	ENSG00000108515	3	3	3	0.00951	0.08664666666666666	0.99067	1.0
GLYATL2	ENSG00000156689	1	1	1	0.01139		0.98988
CTNNB1	ENSG00000168036	11	6	11	0.01328	0.09074666666666667	0.98672	1.0
MAN1B1	ENSG00000177239	7	7	7	0.01763	0.10326142857142856	0.98237	1.0
PLG	ENSG00000122194	6	6	6	0.02105	0.11507333333333333	0.97896	1.0
NPL	ENSG00000135838	2	2	2	0.0315	0.1570058823529412	0.96934	1.0
PSMB6	ENSG00000142507	1	1	1	0.03647		0.97335
SAE1	ENSG00000142230	1	1	1	0.04344		0.97679
SLITRK4	ENSG00000179542	13	12	10	0.04656	0.20094315789473682	0.95344	1.0
PEMT	ENSG00000133027	4	4	4	0.04953	0.203073	0.95047	1.0
EPB41L3	ENSG00000082397	11	9	10	0.05857	0.22870190476190475	0.94144	1.0
CHRM1	ENSG00000168539	4	4	3	0.06454	0.23152521739130433	0.93548	1.0
PNCK	ENSG00000130822	3	3	3	0.06494	0.23152521739130433	0.93506	1.0
CDKAL1	ENSG00000145996	2	2	2	0.0819	0.27982500000000005	0.91904	1.0
FOXN3	ENSG00000053254	3	3	3	0.09312	0.30543359999999997	0.90692	1.0
ANXA5	ENSG00000164111	1	1	1	0.1017		0.94461
CRYBB1	ENSG00000100122	2	2	2	0.11105	0.35023461538461537	0.89024	1.0
MSGN1	ENSG00000151379	2	2	2	0.14112	0.411722	0.85891	1.0
GLUL	ENSG00000135821	3	3	3	0.15063	0.411722	0.85061	1.0
LDHD	ENSG00000166816	3	3	3	0.17443	0.46139548387096774	0.82601	1.0
WASF3	ENSG00000132970	5	5	5	0.18749	0.48044312499999997	0.81252	1.0
TSLP	ENSG00000145777	2	2	2	0.19668	0.4830034285714286	0.80342	1.0
GDAP1L1	ENSG00000124194	3	3	3	0.2055	0.4830034285714286	0.7945	1.0
SLC4A11	ENSG00000088836	15	15	12	0.20616	0.4830034285714286	0.79384	1.0
CLVS1	ENSG00000177182	3	3	3	0.25215	0.5743416666666666	0.74795	1.0
AMD1	ENSG00000123505	2	2	2	0.26334	0.5836183783783784	0.73866	1.0
ITM2A	ENSG00000078596	3	3	3	0.31588	0.6816357894736842	0.68423	1.0
GPR108	ENSG00000125734	3	3	3	0.33931	0.6950545098039216	0.66072	1.0
URI1	ENSG00000105176	4	4	3	0.35644	0.6950545098039216	0.64356	1.0
FMR1	ENSG00000102081	10	10	10	0.36372	0.6950545098039216	0.63629	1.0
EYA4	ENSG00000112319	2	2	2	0.38555	0.6950545098039216	0.61464	1.0
OR1N1	ENSG00000171505	3	3	3	0.38728	0.6950545098039216	0.61272	1.0
COL10A1	ENSG00000123500	2	2	2	0.39093	0.6950545098039216	0.60915	1.0
CREB3L4	ENSG00000143578	3	3	3	0.39947	0.6950545098039216	0.60058	1.0
SLC36A1	ENSG00000123643	6	6	5	0.42181	0.6950545098039216	0.57824	1.0
FN3KRP	ENSG00000141560	2	2	2	0.42367	0.6950545098039216	0.57633	1.0
DCTN5	ENSG00000166847	1	1	1	0.42489		0.5757
DTX1	ENSG00000135144	11	11	10	0.43229	0.6950545098039216	0.56772	1.0
ATF1	ENSG00000123268	1	1	1	0.44963		0.55332
HS3ST2	ENSG00000122254	5	5	5	0.5059	0.7977653846153846	0.4941	1.0
SPPL3	ENSG00000157837	1	1	1	0.54741		0.45776
KCNJ5	ENSG00000120457	3	3	3	0.56544	0.8585682758620691	0.43466	1.0
ING3	ENSG00000071243	2	2	2	0.58462	0.8585682758620691	0.41552	1.0
G3BP2	ENSG00000138757	5	5	4	0.58875	0.8585682758620691	0.41126	1.0
CPA5	ENSG00000158525	7	7	7	0.58897	0.8585682758620691	0.41104	1.0
TGFBR1	ENSG00000106799	3	3	3	0.60069	0.8585682758620691	0.39932	1.0
DRD4	ENSG00000069696	2	2	2	0.60728	0.8585682758620691	0.39272	1.0
ACTL6A	ENSG00000136518	2	2	2	0.62985	0.875384745762712	0.37016	1.0
CDH8	ENSG00000150394	9	9	9	0.64285	0.8774268852459016	0.35715	1.0
RPS6	ENSG00000137154	1	1	1	0.67865		0.32219
CMTM2	ENSG00000140932	3	3	3	0.70977	0.9164223529411765	0.29023	1.0
CEACAM19	ENSG00000186567	1	1	1	0.73269		0.26761
TRIM39	ENSG00000204599	2	2	2	0.74142	0.9164223529411765	0.25862	1.0
KIT	ENSG00000157404	8	8	8	0.74913	0.9164223529411765	0.25087	1.0
ASCL4	ENSG00000187855	6	6	6	0.81927	0.9597162857142858	0.18073	1.0
RNF121	ENSG00000137522	1	1	1	0.82343		0.17763
EOGT	ENSG00000163378	3	3	3	0.91479	1.0	0.08521	0.5822683333333333
PAK7	ENSG00000101349	4	4	4	0.94032	1.0	0.05969	0.4449618181818182
THRB	ENSG00000151090	6	6	6	0.96149	1.0	0.03852	0.315864
TAOK3	ENSG00000135090	2	2	2	0.9914	1.0	0.00861	0.07844666666666666
ZNF419	ENSG00000105136	87	6	83	1.0	1.0	1e-06	1.1714285714285713e-05

## Sheet: Final ranking
Dataset EV4 B. Final ranking of genes by OncodriveFML based on SNV changes in the validation set of 93 MSI CRCs
Standing from OncodriveFML	Gene	ENSG	Number of mutations	Number of recurring mutations	Mutated samples	p-value	q-value	Standing in MutSigCV	Mutation Frequency of the Non-synonymous Changes in the Gene in the Discovery Set of 36 MSI CRCs	Mutation Frequency of the Non-Synonymous Changes in the Validation Set of Gene in the 93 MiSeq Sequenced Samples
1	BRAF	ENSG00000157764	34	3	34	1e-06	4.0999999999999994e-05	1	33.33	35.48
2	CASP8	ENSG00000064012	5	4	5	0.00014	0.0038266666666666666	4	13.89	5.38
3	STK38L	ENSG00000211455	3	2	3	0.0006	0.012299999999999998	71	8.33	3.23
4	SMARCB1	ENSG00000099956	3	3	3	0.00142	0.023288	21	11.11	3.23
5	CCDC47	ENSG00000108588	3	3	3	0.00395	0.046271428571428574	63	8.33	3.23
6	PIK3CA	ENSG00000121879	17	16	15	0.00724	0.07421	11	25	15.05
7	ENO3	ENSG00000108515	3	3	3	0.00951	0.08664666666666666	53	8.33	3.23
8	CTNNB1	ENSG00000168036	11	6	11	0.01328	0.09074666666666667	10	16.67	10.75
9	MAN1B1	ENSG00000177239	7	7	7	0.01763	0.10326142857142856	66	11.11	5.38
10	PLG	ENSG00000122194	6	6	6	0.02105	0.11507333333333333	22	13.89	5.38
11	NPL	ENSG00000135838	2	2	2	0.0315	0.1570058823529412	24	8.33	2.15
12	SLITRK4	ENSG00000179542	13	12	10	0.04656	0.20094315789473682	39	13.89	8.6
13	PEMT	ENSG00000133027	4	4	4	0.04953	0.203073	38	8.33	4.3
14	EPB41L3	ENSG00000082397	11	9	10	0.05857	0.22870190476190475	62	16.67	9.68
15	CHRM1	ENSG00000168539	4	4	3	0.06454	0.23152521739130433	43	11.11	4.3
16	PNCK	ENSG00000130822	3	3	3	0.06494	0.23152521739130433	41	11.11	2.15
17	CDKAL1	ENSG00000145996	2	2	2	0.0819	0.27982500000000005	9	22.22	2.15
18	FOXN3	ENSG00000053254	3	3	3	0.09312	0.30543359999999997	5	16.67	3.23
19	CRYBB1	ENSG00000100122	2	2	2	0.11105	0.35023461538461537	14	13.89	2.15
20	MSGN1	ENSG00000151379	2	2	2	0.14112	0.411722	35	8.33	2.15
21	GLUL	ENSG00000135821	3	3	3	0.15063	0.411722	49	8.33	3.23
22	LDHD	ENSG00000166816	3	3	3	0.17443	0.46139548387096774	28	11.11	3.23
23	WASF3	ENSG00000132970	5	5	5	0.18749	0.48044312499999997	56	11.11	3.23
24	TSLP	ENSG00000145777	2	2	2	0.19668	0.4830034285714286	18	8.33	1.08
25	GDAP1L1	ENSG00000124194	3	3	3	0.2055	0.4830034285714286	33	11.11	2.15
26	SLC4A11	ENSG00000088836	15	15	12	0.20616	0.4830034285714286	40	22.22	10.75
27	CLVS1	ENSG00000177182	3	3	3	0.25215	0.5743416666666666	37	8.33	2.15
28	AMD1	ENSG00000123505	2	2	2	0.26334	0.5836183783783784	61	8.33	1.08
29	ITM2A	ENSG00000078596	3	3	3	0.31588	0.6816357894736842	23	8.33	2.15
30	GPR108	ENSG00000125734	3	3	3	0.33931	0.6950545098039216	25	11.11	2.15
31	URI1	ENSG00000105176	4	4	3	0.35644	0.6950545098039216	72	8.33	3.23
32	FMR1	ENSG00000102081	10	10	10	0.36372	0.6950545098039216	29	13.89	6.45
33	EYA4	ENSG00000112319	2	2	2	0.38555	0.6950545098039216	27	13.89	2.15
34	OR1N1	ENSG00000171505	3	3	3	0.38728	0.6950545098039216	44	8.33	2.15
35	COL10A1	ENSG00000123500	2	2	2	0.39093	0.6950545098039216	73	8.33	1.08
36	CREB3L4	ENSG00000143578	3	3	3	0.39947	0.6950545098039216	50	8.33	2.15
37	SLC36A1	ENSG00000123643	6	6	5	0.42181	0.6950545098039216	31	11.11	3.23
38	FN3KRP	ENSG00000141560	2	2	2	0.42367	0.6950545098039216	15	8.33	1.08
39	DTX1	ENSG00000135144	11	11	10	0.43229	0.6950545098039216	52	13.89	7.52
40	HS3ST2	ENSG00000122254	5	5	5	0.5059	0.7977653846153846	45	11.11	5.38
41	KCNJ5	ENSG00000120457	3	3	3	0.56544	0.8585682758620691	59	8.33	3.23
42	ING3	ENSG00000071243	2	2	2	0.58462	0.8585682758620691	46	8.33	1.08
43	G3BP2	ENSG00000138757	5	5	4	0.58875	0.8585682758620691	58	8.33	4.3
44	CPA5	ENSG00000158525	7	7	7	0.58897	0.8585682758620691	54	8.33	6.45
45	TGFBR1	ENSG00000106799	3	3	3	0.60069	0.8585682758620691	3	13.89	2.15
46	DRD4	ENSG00000069696	2	2	2	0.60728	0.8585682758620691	55	16.67	1.08
47	ACTL6A	ENSG00000136518	2	2	2	0.62985	0.875384745762712	57	8.33	1.08
48	CDH8	ENSG00000150394	9	9	9	0.64285	0.8774268852459016	69	13.89	5.38
49	CMTM2	ENSG00000140932	3	3	3	0.70977	0.9164223529411765	17	8.33	3.23
50	TRIM39	ENSG00000204599	2	2	2	0.74142	0.9164223529411765	7	8.33	1.08
51	KIT	ENSG00000157404	8	8	8	0.74913	0.9164223529411765	47	16.67	5.38
52	ASCL4	ENSG00000187855	6	6	6	0.81927	0.9597162857142858	64	8.33	5.38
53	EOGT	ENSG00000163378	3	3	3	0.91479	1.0	60	8.33	1.08
54	PAK7	ENSG00000101349	4	4	4	0.94032	1.0	65	13.89	2.15
55	THRB	ENSG00000151090	6	6	6	0.96149	1.0	19	8.33	2.15
56	TAOK3	ENSG00000135090	2	2	2	0.9914	1.0	70	13.89	0
57	ZNF419	ENSG00000105136	87	6	83	1.0	1.0	34	11.11	89.25
