# Supplementary material for: Comprehensive evaluation of coding region point mutations in microsatellite‐unstable colorectal cancer
Source: EMBO Mol Med. 2018 Aug 14;10(9):e8552. doi: 10.15252/emmm.201708552 (PMC6402450; doi:10.15252/emmm.201708552)
Supplement: Supplementary file 7 — Dataset EV5 [file EMMM-10-e8552-s007.xlsx]

## Sheet: SMARCB1
Dataset EV5 A. High confidence interactors identified in AP-MS and BioID experiments summarized for SMARCB1*
Uniprot ID	Entry name	Description	GO Biological process	GO Molecular function	SMARCB1 R377C AP	SMARCB1 WT AP	AP Fold change (R377C/WT)	SMARCB1 R377C BioID	SMARCB1 WT BioID	BioID Fold change (R377C/WT)
A3KMH1	VWA8_HUMAN	von Willebrand factor A domain-containing protein 8 OS=Homo sapiens GN=VWA8 PE=1 SV=2 - [VWA8_HUMAN]		GO:0016887: ATPase activity; GO:0005524: ATP binding	13.33	14.67	0.908657
A6NE01	F186A_HUMAN	Protein FAM186A OS=Homo sapiens GN=FAM186A PE=2 SV=3 - [F186A_HUMAN]						2
O00139	KIF2A_HUMAN	Kinesin-like protein KIF2A OS=Homo sapiens GN=KIF2A PE=1 SV=3 - [KIF2A_HUMAN]	GO:0007399: nervous system development	GO:0005515: protein binding; GO:0016887: ATPase activity; GO:0005524: ATP binding				2.5	2.33	1.07296
O00422	SAP18_HUMAN	Histone deacetylase complex subunit SAP18 OS=Homo sapiens GN=SAP18 PE=1 SV=1 - [SAP18_HUMAN]	GO:0006357: regulation of transcription from RNA polymerase II promoter; GO:0006351: transcription, DNA-templated	GO:0044822: poly(A) RNA binding; GO:0005515: protein binding				2	2.67	0.749064
O00479	HMGN4_HUMAN	High mobility group nucleosome-binding domain-containing protein 4 OS=Homo sapiens GN=HMGN4 PE=1 SV=3 - [HMGN4_HUMAN]		GO:0031492: nucleosomal DNA binding; GO:0005515: protein binding; GO:0003677: DNA binding				0.5	2	0.25
O14497	ARI1A_HUMAN	AT-rich interactive domain-containing protein 1A OS=Homo sapiens GN=ARID1A PE=1 SV=3 - [ARI1A_HUMAN]	GO:0006337: nucleosome disassembly; GO:0016569: covalent chromatin modification; GO:0006338: chromatin remodeling; GO:0043044: ATP-dependent chromatin remodeling; GO:0006357: regulation of transcription from RNA polymerase II promoter; GO:0006351: transcription, DNA-templated; GO:0045893: positive regulation of transcription, DNA-templated; GO:0042921: glucocorticoid receptor signaling pathway; G…	GO:0003713: transcription coactivator activity; GO:0005515: protein binding; GO:0003677: DNA binding	75	65.33	1.14802	50.5	52	0.971154
O15027	SC16A_HUMAN	Protein transport protein Sec16A OS=Homo sapiens GN=SEC16A PE=1 SV=3 - [SC16A_HUMAN]	GO:0021762: substantia nigra development	GO:0005515: protein binding	13.33	14.67	0.908657	14.5	15.33	0.945858
O15235	RT12_HUMAN	28S ribosomal protein S12, mitochondrial OS=Homo sapiens GN=MRPS12 PE=1 SV=1 - [RT12_HUMAN]		GO:0044822: poly(A) RNA binding; GO:0005515: protein binding	2	1	2	1.5	1.33	1.12782
O43303	CP110_HUMAN	Centriolar coiled-coil protein of 110 kDa OS=Homo sapiens GN=CCP110 PE=1 SV=3 - [CP110_HUMAN]		GO:0005515: protein binding				3	2	1.5
O43813	LANC1_HUMAN	LanC-like protein 1 OS=Homo sapiens GN=LANCL1 PE=1 SV=1 - [LANC1_HUMAN]		GO:0005515: protein binding	2.67	4.67	0.571734	1.5	2	0.75
O43819	SCO2_HUMAN	Protein SCO2 homolog, mitochondrial OS=Homo sapiens GN=SCO2 PE=1 SV=3 - [SCO2_HUMAN]	GO:0045454: cell redox homeostasis	GO:0005515: protein binding	4.67	4	1.1675		0.33
O43852	CALU_HUMAN	Calumenin OS=Homo sapiens GN=CALU PE=1 SV=2 - [CALU_HUMAN]		GO:0005515: protein binding	3.67	3.67	1	1	4.67	0.214133
O60869	EDF1_HUMAN	Endothelial differentiation-related factor 1 OS=Homo sapiens GN=EDF1 PE=1 SV=1 - [EDF1_HUMAN]	GO:0006351: transcription, DNA-templated; GO:0045893: positive regulation of transcription, DNA-templated	GO:0044822: poly(A) RNA binding; GO:0003713: transcription coactivator activity; GO:0005515: protein binding				0.5	3	0.166667
O75175	CNOT3_HUMAN	CCR4-NOT transcription complex subunit 3 OS=Homo sapiens GN=CNOT3 PE=1 SV=1 - [CNOT3_HUMAN]	GO:0006351: transcription, DNA-templated; GO:0017148: negative regulation of translation	GO:0005515: protein binding				1	3	0.333333
O75347	TBCA_HUMAN	Tubulin-specific chaperone A OS=Homo sapiens GN=TBCA PE=1 SV=3 - [TBCA_HUMAN]		GO:0044822: poly(A) RNA binding; GO:0005515: protein binding				0.5	6.33	0.0789889
O75367	H2AY_HUMAN	Core histone macro-H2A.1 OS=Homo sapiens GN=H2AFY PE=1 SV=4 - [H2AY_HUMAN]	GO:0016569: covalent chromatin modification	GO:0031492: nucleosomal DNA binding; GO:0005515: protein binding; GO:0019899: enzyme binding; GO:0003677: DNA binding		0.33		3	5.67	0.529101
O95347	SMC2_HUMAN	Structural maintenance of chromosomes protein 2 OS=Homo sapiens GN=SMC2 PE=1 SV=2 - [SMC2_HUMAN]		GO:0005515: protein binding; GO:0005524: ATP binding				7	10.33	0.677638
O96019	ACL6A_HUMAN	Actin-like protein 6A OS=Homo sapiens GN=ACTL6A PE=1 SV=1 - [ACL6A_HUMAN]	GO:0006338: chromatin remodeling; GO:0043044: ATP-dependent chromatin remodeling; GO:0006357: regulation of transcription from RNA polymerase II promoter; GO:0006351: transcription, DNA-templated; GO:0003407: neural retina development	GO:0031492: nucleosomal DNA binding; GO:0003713: transcription coactivator activity; GO:0005515: protein binding; GO:0003682: chromatin binding; GO:0000980: RNA polymerase II distal enhancer sequence-specific DNA binding; GO:0000978: RNA polymerase II core promoter proximal region sequence-specific DNA binding	18.67	16.67	1.11998	17	22	0.772727
P00390	GSHR_HUMAN	Glutathione reductase, mitochondrial OS=Homo sapiens GN=GSR PE=1 SV=2 - [GSHR_HUMAN]	GO:0045454: cell redox homeostasis		9.67	3.33	2.9039
P00505	AATM_HUMAN	Aspartate aminotransferase, mitochondrial OS=Homo sapiens GN=GOT2 PE=1 SV=3 - [AATM_HUMAN]		GO:0044822: poly(A) RNA binding; GO:0019899: enzyme binding					6.67
P05114	HMGN1_HUMAN	Non-histone chromosomal protein HMG-14 OS=Homo sapiens GN=HMGN1 PE=1 SV=3 - [HMGN1_HUMAN]	GO:0006357: regulation of transcription from RNA polymerase II promoter	GO:0031492: nucleosomal DNA binding; GO:0003682: chromatin binding; GO:0003677: DNA binding					4
P05198	IF2A_HUMAN	Eukaryotic translation initiation factor 2 subunit 1 OS=Homo sapiens GN=EIF2S1 PE=1 SV=3 - [IF2A_HUMAN]	GO:0034976: response to endoplasmic reticulum stress	GO:0044822: poly(A) RNA binding; GO:0005515: protein binding		0.33		11	14	0.785714
P05204	HMGN2_HUMAN	Non-histone chromosomal protein HMG-17 OS=Homo sapiens GN=HMGN2 PE=1 SV=3 - [HMGN2_HUMAN]		GO:0044822: poly(A) RNA binding; GO:0031492: nucleosomal DNA binding; GO:0005515: protein binding; GO:0003677: DNA binding				3.5	6.33	0.552923
P06454	PTMA_HUMAN	Prothymosin alpha OS=Homo sapiens GN=PTMA PE=1 SV=2 - [PTMA_HUMAN]	GO:0006351: transcription, DNA-templated	GO:0005515: protein binding				0.5	2.67	0.187266
P06744	G6PI_HUMAN	Glucose-6-phosphate isomerase OS=Homo sapiens GN=GPI PE=1 SV=4 - [G6PI_HUMAN]	GO:0061621: canonical glycolysis					1.5	13	0.115385
P07237	PDIA1_HUMAN	Protein disulfide-isomerase OS=Homo sapiens GN=P4HB PE=1 SV=3 - [PDIA1_HUMAN]	GO:0034976: response to endoplasmic reticulum stress; GO:0045454: cell redox homeostasis	GO:0044822: poly(A) RNA binding; GO:0005515: protein binding; GO:0019899: enzyme binding	1	0.67	1.49254	2.5	15.67	0.159541
P07814	SYEP_HUMAN	Bifunctional glutamate/proline--tRNA ligase OS=Homo sapiens GN=EPRS PE=1 SV=5 - [SYEP_HUMAN]	GO:0006418: tRNA aminoacylation for protein translation; GO:0017148: negative regulation of translation	GO:0005515: protein binding; GO:0005524: ATP binding	13.67	14.67	0.931834	35.5	51	0.696078
P09496	CLCA_HUMAN	Clathrin light chain A OS=Homo sapiens GN=CLTA PE=1 SV=1 - [CLCA_HUMAN]		GO:0005515: protein binding				1	3.67	0.27248
P09543	CN37_HUMAN	2',3'-cyclic-nucleotide 3'-phosphodiesterase OS=Homo sapiens GN=CNP PE=1 SV=2 - [CN37_HUMAN]	GO:0021762: substantia nigra development	GO:0003723: RNA binding				1	2.33	0.429185
P0DMV8	HS71A_HUMAN	Heat shock 70 kDa protein 1A OS=Homo sapiens GN=HSPA1A PE=1 SV=1 - [HS71A_HUMAN]		GO:0005515: protein binding; GO:0016887: ATPase activity; GO:0005524: ATP binding; GO:0019899: enzyme binding	56.33	55.67	1.01186
P0DMV9	HS71B_HUMAN	Heat shock 70 kDa protein 1B OS=Homo sapiens GN=HSPA1B PE=1 SV=1 - [HS71B_HUMAN]		GO:0005515: protein binding; GO:0016887: ATPase activity; GO:0005524: ATP binding; GO:0019899: enzyme binding				68	69	0.985507
P0DP24	CALM2_HUMAN	Calmodulin-2 OS=Homo sapiens GN=CALM2 PE=1 SV=1 - [CALM2_HUMAN]	GO:0021762: substantia nigra development	GO:0005515: protein binding	2	2	1
P10768	ESTD_HUMAN	S-formylglutathione hydrolase OS=Homo sapiens GN=ESD PE=1 SV=2 - [ESTD_HUMAN]		GO:0005515: protein binding				0.5	6.33	0.0789889
P11388	TOP2A_HUMAN	DNA topoisomerase 2-alpha OS=Homo sapiens GN=TOP2A PE=1 SV=3 - [TOP2A_HUMAN]		GO:0044822: poly(A) RNA binding; GO:0005515: protein binding; GO:0003682: chromatin binding; GO:0005524: ATP binding; GO:0019899: enzyme binding; GO:0003677: DNA binding; GO:0008301: DNA binding, bending				2
P13667	PDIA4_HUMAN	Protein disulfide-isomerase A4 OS=Homo sapiens GN=PDIA4 PE=1 SV=2 - [PDIA4_HUMAN]	GO:0034976: response to endoplasmic reticulum stress; GO:0045454: cell redox homeostasis	GO:0044822: poly(A) RNA binding; GO:0005515: protein binding				1	25.67	0.038956
P14314	GLU2B_HUMAN	Glucosidase 2 subunit beta OS=Homo sapiens GN=PRKCSH PE=1 SV=2 - [GLU2B_HUMAN]		GO:0003723: RNA binding					11
P14625	ENPL_HUMAN	Endoplasmin OS=Homo sapiens GN=HSP90B1 PE=1 SV=1 - [ENPL_HUMAN]	GO:0034976: response to endoplasmic reticulum stress; GO:0034975: protein folding in endoplasmic reticulum	GO:0005515: protein binding; GO:0003723: RNA binding; GO:0005524: ATP binding	3.67	1.67	2.1976	29	45.67	0.63499
P16989	YBOX3_HUMAN	Y-box-binding protein 3 OS=Homo sapiens GN=YBX3 PE=1 SV=4 - [YBOX3_HUMAN]	GO:0006351: transcription, DNA-templated	GO:0044822: poly(A) RNA binding; GO:0003677: DNA binding; GO:0003697: single-stranded DNA binding	3.67	3.67	1	28.5	30.33	0.939664
P17858	PFKAL_HUMAN	6-phosphofructokinase, liver type OS=Homo sapiens GN=PFKL PE=1 SV=6 - [K6PL_HUMAN]	GO:0061621: canonical glycolysis	GO:0005515: protein binding; GO:0005524: ATP binding	5.67	6.67	0.850075	0.5	0.67	0.746269
P20042	IF2B_HUMAN	Eukaryotic translation initiation factor 2 subunit 2 OS=Homo sapiens GN=EIF2S2 PE=1 SV=2 - [IF2B_HUMAN]		GO:0044822: poly(A) RNA binding; GO:0005515: protein binding; GO:0003723: RNA binding				9.5	12	0.791667
P22061	PIMT_HUMAN	Protein-L-isoaspartate(D-aspartate) O-methyltransferase OS=Homo sapiens GN=PCMT1 PE=1 SV=4 - [PIMT_HUMAN]		GO:0005515: protein binding	14	17	0.823529	22	20.33	1.08214
P26038	MOES_HUMAN	Moesin OS=Homo sapiens GN=MSN PE=1 SV=3 - [MOES_HUMAN]		GO:0005515: protein binding				3	8.33	0.360144
P26583	HMGB2_HUMAN	High mobility group protein B2 OS=Homo sapiens GN=HMGB2 PE=1 SV=2 - [HMGB2_HUMAN]	GO:0006357: regulation of transcription from RNA polymerase II promoter; GO:0006351: transcription, DNA-templated; GO:0045893: positive regulation of transcription, DNA-templated; GO:0045892: negative regulation of transcription, DNA-templated	GO:0044822: poly(A) RNA binding; GO:0005515: protein binding; GO:0003677: DNA binding; GO:0003697: single-stranded DNA binding; GO:0008301: DNA binding, bending					8
P27708	PYR1_HUMAN	CAD protein OS=Homo sapiens GN=CAD PE=1 SV=3 - [PYR1_HUMAN]		GO:0005524: ATP binding; GO:0019899: enzyme binding	48.67	54.67	0.890251	11.5	14.67	0.783913
P27797	CALR_HUMAN	Calreticulin OS=Homo sapiens GN=CALR PE=1 SV=1 - [CALR_HUMAN]	GO:0017148: negative regulation of translation; GO:0042921: glucocorticoid receptor signaling pathway; GO:0034975: protein folding in endoplasmic reticulum; GO:0045892: negative regulation of transcription, DNA-templated	GO:0044822: poly(A) RNA binding; GO:0005515: protein binding; GO:0003677: DNA binding	2.67	1	2.67	3	22	0.136364
P28799	GRN_HUMAN	Granulins OS=Homo sapiens GN=GRN PE=1 SV=2 - [GRN_HUMAN]		GO:0044822: poly(A) RNA binding; GO:0005515: protein binding	3	1.67	1.79641
P29144	TPP2_HUMAN	Tripeptidyl-peptidase 2 OS=Homo sapiens GN=TPP2 PE=1 SV=4 - [TPP2_HUMAN]		GO:0005515: protein binding				1	4.67	0.214133
P29401	TKT_HUMAN	Transketolase OS=Homo sapiens GN=TKT PE=1 SV=3 - [TKT_HUMAN]	GO:0006098: pentose-phosphate shunt	GO:0005515: protein binding				2	12	0.166667
P30049	ATPD_HUMAN	ATP synthase subunit delta, mitochondrial OS=Homo sapiens GN=ATP5D PE=1 SV=2 - [ATPD_HUMAN]		GO:0016887: ATPase activity; GO:0005524: ATP binding	2	1.33	1.50376		1
P30086	PEBP1_HUMAN	Phosphatidylethanolamine-binding protein 1 OS=Homo sapiens GN=PEBP1 PE=1 SV=3 - [PEBP1_HUMAN]		GO:0044822: poly(A) RNA binding; GO:0005515: protein binding; GO:0005524: ATP binding; GO:0019899: enzyme binding					6.67
P30101	PDIA3_HUMAN	Protein disulfide-isomerase A3 OS=Homo sapiens GN=PDIA3 PE=1 SV=4 - [PDIA3_HUMAN]	GO:0034976: response to endoplasmic reticulum stress; GO:0045454: cell redox homeostasis; GO:0034975: protein folding in endoplasmic reticulum	GO:0044822: poly(A) RNA binding; GO:0005515: protein binding	2	0.33	6.06061	1.5	19.33	0.0775996
P33316	DUT_HUMAN	Deoxyuridine 5'-triphosphate nucleotidohydrolase, mitochondrial OS=Homo sapiens GN=DUT PE=1 SV=4 - [DUT_HUMAN]		GO:0044822: poly(A) RNA binding; GO:0005515: protein binding				1	5.67	0.176367
P36542	ATPG_HUMAN	ATP synthase subunit gamma, mitochondrial OS=Homo sapiens GN=ATP5C1 PE=1 SV=1 - [ATPG_HUMAN]		GO:0044822: poly(A) RNA binding; GO:0016887: ATPase activity	2.33	3	0.776667	0.5	1.67	0.299401
P36776	LONM_HUMAN	Lon protease homolog, mitochondrial OS=Homo sapiens GN=LONP1 PE=1 SV=2 - [LONM_HUMAN]	GO:0007005: mitochondrion organization	GO:0005515: protein binding; GO:0005524: ATP binding; GO:0003697: single-stranded DNA binding				3	7	0.428571
P41250	GARS_HUMAN	Glycine--tRNA ligase OS=Homo sapiens GN=GARS PE=1 SV=3 - [SYG_HUMAN]	GO:0006418: tRNA aminoacylation for protein translation	GO:0005524: ATP binding					5.33
P49458	SRP09_HUMAN	Signal recognition particle 9 kDa protein OS=Homo sapiens GN=SRP9 PE=1 SV=2 - [SRP09_HUMAN]		GO:0005515: protein binding; GO:0003723: RNA binding				1	3	0.333333
P51116	FXR2_HUMAN	Fragile X mental retardation syndrome-related protein 2 OS=Homo sapiens GN=FXR2 PE=1 SV=2 - [FXR2_HUMAN]	GO:0017148: negative regulation of translation	GO:0044822: poly(A) RNA binding; GO:0005515: protein binding; GO:0003723: RNA binding				1.5	4.33	0.34642
P51531	SMCA2_HUMAN	Probable global transcription activator SNF2L2 OS=Homo sapiens GN=SMARCA2 PE=1 SV=2 - [SMCA2_HUMAN]	GO:0006338: chromatin remodeling; GO:0006357: regulation of transcription from RNA polymerase II promoter; GO:0006351: transcription, DNA-templated; GO:0007399: nervous system development; GO:0045893: positive regulation of transcription, DNA-templated; GO:0045892: negative regulation of transcription, DNA-templated	GO:0003713: transcription coactivator activity; GO:0005515: protein binding; GO:0003682: chromatin binding; GO:0016887: ATPase activity; GO:0005524: ATP binding	43	40.67	1.05729	21.5	20	1.075
P51532	SMCA4_HUMAN	Transcription activator BRG1 OS=Homo sapiens GN=SMARCA4 PE=1 SV=2 - [SMCA4_HUMAN]	GO:0006337: nucleosome disassembly; GO:0016569: covalent chromatin modification; GO:0006338: chromatin remodeling; GO:0043044: ATP-dependent chromatin remodeling; GO:0006357: regulation of transcription from RNA polymerase II promoter; GO:0006351: transcription, DNA-templated; GO:0007399: nervous system development; GO:0045893: positive regulation of transcription, DNA-templated; GO:0045892: nega…	GO:0031492: nucleosomal DNA binding; GO:0003713: transcription coactivator activity; GO:0005515: protein binding; GO:0000980: RNA polymerase II distal enhancer sequence-specific DNA binding; GO:0016887: ATPase activity; GO:0005524: ATP binding; GO:0000978: RNA polymerase II core promoter proximal region sequence-specific DNA binding	56.33	54.67	1.03036	39	35.33	1.10388
P51858	HDGF_HUMAN	Hepatoma-derived growth factor OS=Homo sapiens GN=HDGF PE=1 SV=1 - [HDGF_HUMAN]	GO:0006351: transcription, DNA-templated	GO:0044822: poly(A) RNA binding; GO:0003677: DNA binding					2.67
P51991	ROA3_HUMAN	Heterogeneous nuclear ribonucleoprotein A3 OS=Homo sapiens GN=HNRNPA3 PE=1 SV=2 - [ROA3_HUMAN]		GO:0044822: poly(A) RNA binding; GO:0005515: protein binding; GO:0003723: RNA binding	0.33	1.67	0.197605	11	15.33	0.717547
P52209	6PGD_HUMAN	6-phosphogluconate dehydrogenase, decarboxylating OS=Homo sapiens GN=PGD PE=1 SV=3 - [6PGD_HUMAN]	GO:0006098: pentose-phosphate shunt					0.5	5.67	0.0881834
P52565	GDIR1_HUMAN	Rho GDP-dissociation inhibitor 1 OS=Homo sapiens GN=ARHGDIA PE=1 SV=3 - [GDIR1_HUMAN]		GO:0005515: protein binding		0.33			4
P52815	RM12_HUMAN	39S ribosomal protein L12, mitochondrial OS=Homo sapiens GN=MRPL12 PE=1 SV=2 - [RM12_HUMAN]	GO:0045893: positive regulation of transcription, DNA-templated	GO:0005515: protein binding; GO:0003723: RNA binding	0.67			3.5	7	0.5
P55735	SEC13_HUMAN	Protein SEC13 homolog OS=Homo sapiens GN=SEC13 PE=1 SV=3 - [SEC13_HUMAN]		GO:0005515: protein binding	1.67	2.67	0.625468	2	4	0.5
P56182	RRP1_HUMAN	Ribosomal RNA processing protein 1 homolog A OS=Homo sapiens GN=RRP1 PE=1 SV=1 - [RRP1_HUMAN]		GO:0044822: poly(A) RNA binding				2.5	3	0.833333
P58107	EPIPL_HUMAN	Epiplakin OS=Homo sapiens GN=EPPK1 PE=1 SV=2 - [EPIPL_HUMAN]		GO:0044822: poly(A) RNA binding	0.33	0.33	1	0.5	4	0.125
P60174	TPIS_HUMAN	Triosephosphate isomerase OS=Homo sapiens GN=TPI1 PE=1 SV=3 - [TPIS_HUMAN]	GO:0061621: canonical glycolysis; GO:0006098: pentose-phosphate shunt	GO:0005515: protein binding				6	19.33	0.310398
P61586	RHOA_HUMAN	Transforming protein RhoA OS=Homo sapiens GN=RHOA PE=1 SV=1 - [RHOA_HUMAN]	GO:0021762: substantia nigra development	GO:0005515: protein binding					3.67
P62633	CNBP_HUMAN	Cellular nucleic acid-binding protein OS=Homo sapiens GN=CNBP PE=1 SV=1 - [CNBP_HUMAN]	GO:0006351: transcription, DNA-templated; GO:0045893: positive regulation of transcription, DNA-templated	GO:0044822: poly(A) RNA binding; GO:0005515: protein binding; GO:0003677: DNA binding; GO:0003697: single-stranded DNA binding	0.33	1.33	0.24812	5	5.67	0.881834
P82932	RT06_HUMAN	28S ribosomal protein S6, mitochondrial OS=Homo sapiens GN=MRPS6 PE=1 SV=3 - [RT06_HUMAN]		GO:0005515: protein binding				0.5	2.33	0.214592
P83916	CBX1_HUMAN	Chromobox protein homolog 1 OS=Homo sapiens GN=CBX1 PE=1 SV=1 - [CBX1_HUMAN]	GO:0045892: negative regulation of transcription, DNA-templated	GO:0005515: protein binding; GO:0003682: chromatin binding; GO:0019899: enzyme binding				0.5	2.33	0.214592
Q00059	TFAM_HUMAN	Transcription factor A, mitochondrial OS=Homo sapiens GN=TFAM PE=1 SV=1 - [TFAM_HUMAN]	GO:0045893: positive regulation of transcription, DNA-templated; GO:0007005: mitochondrion organization	GO:0044822: poly(A) RNA binding; GO:0005515: protein binding; GO:0003682: chromatin binding; GO:0000978: RNA polymerase II core promoter proximal region sequence-specific DNA binding; GO:0003677: DNA binding; GO:0008301: DNA binding, bending	0.33			1	5.67	0.176367
Q01813	PFKAP_HUMAN	6-phosphofructokinase type C OS=Homo sapiens GN=PFKP PE=1 SV=2 - [K6PP_HUMAN]	GO:0061621: canonical glycolysis	GO:0005524: ATP binding	7.33	8	0.91625		2.67
Q04323	UBXN1_HUMAN	UBX domain-containing protein 1 OS=Homo sapiens GN=UBXN1 PE=1 SV=2 - [UBXN1_HUMAN]		GO:0005515: protein binding				0.5	2	0.25
Q06787	FMR1_HUMAN	Synaptic functional regulator FMR1 OS=Homo sapiens GN=FMR1 PE=1 SV=1 - [FMR1_HUMAN]	GO:0017148: negative regulation of translation	GO:0044822: poly(A) RNA binding; GO:0005515: protein binding; GO:0003682: chromatin binding; GO:0003723: RNA binding				3	2.33	1.28755
Q07666	KHDR1_HUMAN	KH domain-containing, RNA-binding, signal transduction-associated protein 1 OS=Homo sapiens GN=KHDRBS1 PE=1 SV=1 - [KHDR1_HUMAN]	GO:0006351: transcription, DNA-templated; GO:0045892: negative regulation of transcription, DNA-templated	GO:0044822: poly(A) RNA binding; GO:0005515: protein binding; GO:0003723: RNA binding; GO:0003677: DNA binding	1.33	0.67	1.98507	4	11.67	0.342759
Q08380	LG3BP_HUMAN	Galectin-3-binding protein OS=Homo sapiens GN=LGALS3BP PE=1 SV=1 - [LG3BP_HUMAN]			1	2	0.5
Q12824	SNF5_HUMAN	SWI/SNF-related matrix-associated actin-dependent regulator of chromatin subfamily B member 1 OS=Homo sapiens GN=SMARCB1 PE=1 SV=2 - [SNF5_HUMAN]	GO:0006337: nucleosome disassembly; GO:0016569: covalent chromatin modification; GO:0006338: chromatin remodeling; GO:0043044: ATP-dependent chromatin remodeling; GO:0006357: regulation of transcription from RNA polymerase II promoter; GO:0006351: transcription, DNA-templated; GO:0007399: nervous system development; GO:0043923: positive regulation by host of viral transcription	GO:0031492: nucleosomal DNA binding; GO:0003713: transcription coactivator activity; GO:0005515: protein binding; GO:0000980: RNA polymerase II distal enhancer sequence-specific DNA binding; GO:0000978: RNA polymerase II core promoter proximal region sequence-specific DNA binding; GO:0003677: DNA binding	116	97.33	1.19182	31	27.33	1.13428
Q12904	AIMP1_HUMAN	Aminoacyl tRNA synthase complex-interacting multifunctional protein 1 OS=Homo sapiens GN=AIMP1 PE=1 SV=2 - [AIMP1_HUMAN]	GO:0006418: tRNA aminoacylation for protein translation	GO:0005515: protein binding	1.67	2	0.835	6	9	0.666667
Q14683	SMC1A_HUMAN	Structural maintenance of chromosomes protein 1A OS=Homo sapiens GN=SMC1A PE=1 SV=2 - [SMC1A_HUMAN]		GO:0044822: poly(A) RNA binding; GO:0005515: protein binding; GO:0003682: chromatin binding; GO:0005524: ATP binding	3	4.33	0.692841	18.5	21.67	0.853715
Q15046	SYK_HUMAN	Lysine--tRNA ligase OS=Homo sapiens GN=KARS PE=1 SV=3 - [SYK_HUMAN]	GO:0006418: tRNA aminoacylation for protein translation	GO:0005515: protein binding; GO:0005524: ATP binding	3	4.33	0.692841	10	14	0.714286
Q15181	IPYR_HUMAN	Inorganic pyrophosphatase OS=Homo sapiens GN=PPA1 PE=1 SV=2 - [IPYR_HUMAN]	GO:0006418: tRNA aminoacylation for protein translation						10.33
Q15293	RCN1_HUMAN	Reticulocalbin-1 OS=Homo sapiens GN=RCN1 PE=1 SV=1 - [RCN1_HUMAN]		GO:0005515: protein binding	1.33	2.33	0.570815		3.67
Q15532	SSXT_HUMAN	Protein SSXT OS=Homo sapiens GN=SS18 PE=1 SV=3 - [SSXT_HUMAN]	GO:0006351: transcription, DNA-templated	GO:0005515: protein binding	3.33	3.33	1	2.5	3.67	0.681199
Q16891	MIC60_HUMAN	Mitochondrial inner membrane protein OS=Homo sapiens GN=IMMT PE=1 SV=1 - [IMMT_HUMAN]		GO:0044822: poly(A) RNA binding; GO:0005515: protein binding				2	5.67	0.352734
Q1KMD3	HNRL2_HUMAN	Heterogeneous nuclear ribonucleoprotein U-like protein 2 OS=Homo sapiens GN=HNRNPUL2 PE=1 SV=1 - [HNRL2_HUMAN]		GO:0044822: poly(A) RNA binding				11.5	9.33	1.23258
Q4VC05	BCL7A_HUMAN	B-cell CLL/lymphoma 7 protein family member A OS=Homo sapiens GN=BCL7A PE=1 SV=1 - [BCL7A_HUMAN]	GO:0045892: negative regulation of transcription, DNA-templated	GO:0005515: protein binding	7	4.67	1.49893	3.5	3.33	1.05105
Q5BKZ1	ZN326_HUMAN	DBIRD complex subunit ZNF326 OS=Homo sapiens GN=ZNF326 PE=1 SV=2 - [ZN326_HUMAN]	GO:0006351: transcription, DNA-templated	GO:0044822: poly(A) RNA binding; GO:0005515: protein binding; GO:0003677: DNA binding	0.33			3.5	4.67	0.749465
Q68CP9	ARID2_HUMAN	AT-rich interactive domain-containing protein 2 OS=Homo sapiens GN=ARID2 PE=1 SV=2 - [ARID2_HUMAN]	GO:0006337: nucleosome disassembly; GO:0016569: covalent chromatin modification; GO:0006351: transcription, DNA-templated	GO:0005515: protein binding; GO:0003677: DNA binding	12.33	8	1.54125	15.5	18.67	0.830209
Q6STE5	SMRD3_HUMAN	SWI/SNF-related matrix-associated actin-dependent regulator of chromatin subfamily D member 3 OS=Homo sapiens GN=SMARCD3 PE=1 SV=1 - [SMRD3_HUMAN]	GO:0006337: nucleosome disassembly; GO:0016569: covalent chromatin modification; GO:0006338: chromatin remodeling; GO:0006357: regulation of transcription from RNA polymerase II promoter; GO:0006351: transcription, DNA-templated; GO:0045893: positive regulation of transcription, DNA-templated; GO:0003407: neural retina development	GO:0003713: transcription coactivator activity; GO:0003682: chromatin binding	11	9	1.22222
Q6ZXV5	TMTC3_HUMAN	Transmembrane and TPR repeat-containing protein 3 OS=Homo sapiens GN=TMTC3 PE=1 SV=2 - [TMTC3_HUMAN]		GO:0005515: protein binding				2
Q7L9L4	MOB1B_HUMAN	MOB kinase activator 1B OS=Homo sapiens GN=MOB1B PE=1 SV=3 - [MOB1B_HUMAN]		GO:0005515: protein binding	2.33				0.33
Q7Z589	EMSY_HUMAN	Protein EMSY OS=Homo sapiens GN=EMSY PE=1 SV=2 - [EMSY_HUMAN]	GO:0016569: covalent chromatin modification; GO:0006351: transcription, DNA-templated	GO:0005515: protein binding				2.5	2.67	0.93633
Q7Z6Z7	HUWE1_HUMAN	E3 ubiquitin-protein ligase HUWE1 OS=Homo sapiens GN=HUWE1 PE=1 SV=3 - [HUWE1_HUMAN]		GO:0044822: poly(A) RNA binding; GO:0005515: protein binding; GO:0003677: DNA binding		0.33		8.5	11	0.772727
Q7Z739	YTHD3_HUMAN	YTH domain-containing family protein 3 OS=Homo sapiens GN=YTHDF3 PE=1 SV=1 - [YTHD3_HUMAN]		GO:0044822: poly(A) RNA binding; GO:0005515: protein binding; GO:0003723: RNA binding	5.33	6.67	0.7991	2	2.33	0.858369
Q86U86	PB1_HUMAN	Protein polybromo-1 OS=Homo sapiens GN=PBRM1 PE=1 SV=1 - [PB1_HUMAN]	GO:0016569: covalent chromatin modification; GO:0006338: chromatin remodeling; GO:0006351: transcription, DNA-templated	GO:0005515: protein binding; GO:0003682: chromatin binding; GO:0003677: DNA binding	10.67	8.33	1.28091	15	21	0.714286
Q8N1G4	LRC47_HUMAN	Leucine-rich repeat-containing protein 47 OS=Homo sapiens GN=LRRC47 PE=1 SV=1 - [LRC47_HUMAN]		GO:0044822: poly(A) RNA binding; GO:0005515: protein binding; GO:0003723: RNA binding					3
Q8N4Q1	MIA40_HUMAN	Mitochondrial intermembrane space import and assembly protein 40 OS=Homo sapiens GN=CHCHD4 PE=1 SV=1 - [MIA40_HUMAN]		GO:0005515: protein binding	0.33	0.33	1	2	1.33	1.50376
Q8NFD5	ARI1B_HUMAN	AT-rich interactive domain-containing protein 1B OS=Homo sapiens GN=ARID1B PE=1 SV=2 - [ARI1B_HUMAN]	GO:0016569: covalent chromatin modification; GO:0006338: chromatin remodeling; GO:0006351: transcription, DNA-templated; GO:0007399: nervous system development; GO:0048096: chromatin-mediated maintenance of transcription	GO:0003713: transcription coactivator activity; GO:0005515: protein binding; GO:0003677: DNA binding	31	21	1.47619	16	12.67	1.26283
Q8TAQ2	SMRC2_HUMAN	SWI/SNF complex subunit SMARCC2 OS=Homo sapiens GN=SMARCC2 PE=1 SV=1 - [SMRC2_HUMAN]	GO:0006337: nucleosome disassembly; GO:0016569: covalent chromatin modification; GO:0006338: chromatin remodeling; GO:0043044: ATP-dependent chromatin remodeling; GO:0006357: regulation of transcription from RNA polymerase II promoter; GO:0006351: transcription, DNA-templated; GO:0045893: positive regulation of transcription, DNA-templated; GO:0045892: negative regulation of transcription, DNA-te…	GO:0031492: nucleosomal DNA binding; GO:0003713: transcription coactivator activity; GO:0005515: protein binding; GO:0003682: chromatin binding; GO:0000980: RNA polymerase II distal enhancer sequence-specific DNA binding; GO:0000978: RNA polymerase II core promoter proximal region sequence-specific DNA binding; GO:0003677: DNA binding	58.67	57.67	1.01734	49.5	48.67	1.01705
Q8WUB8	PHF10_HUMAN	PHD finger protein 10 OS=Homo sapiens GN=PHF10 PE=1 SV=3 - [PHF10_HUMAN]	GO:0006351: transcription, DNA-templated; GO:0007399: nervous system development		4.67	2.67	1.74906	6	5	1.2
Q8WUZ0	BCL7C_HUMAN	B-cell CLL/lymphoma 7 protein family member C OS=Homo sapiens GN=BCL7C PE=1 SV=3 - [BCL7C_HUMAN]			2.33	2.33	1	3	2	1.5
Q92522	H1X_HUMAN	Histone H1x OS=Homo sapiens GN=H1FX PE=1 SV=1 - [H1X_HUMAN]		GO:0044822: poly(A) RNA binding; GO:0003677: DNA binding	1.67	1	1.67	9.5	16.33	0.581751
Q92615	LAR4B_HUMAN	La-related protein 4B OS=Homo sapiens GN=LARP4B PE=1 SV=3 - [LAR4B_HUMAN]		GO:0044822: poly(A) RNA binding; GO:0005515: protein binding				0.5	2.33	0.214592
Q92782	DPF1_HUMAN	Zinc finger protein neuro-d4 OS=Homo sapiens GN=DPF1 PE=1 SV=2 - [DPF1_HUMAN]	GO:0006351: transcription, DNA-templated; GO:0007399: nervous system development		6.33	6	1.055	5	4.67	1.07066
Q92784	DPF3_HUMAN	Zinc finger protein DPF3 OS=Homo sapiens GN=DPF3 PE=1 SV=3 - [DPF3_HUMAN]	GO:0016569: covalent chromatin modification; GO:0006351: transcription, DNA-templated; GO:0007399: nervous system development		3.67
Q92785	REQU_HUMAN	Zinc finger protein ubi-d4 OS=Homo sapiens GN=DPF2 PE=1 SV=2 - [REQU_HUMAN]	GO:0006351: transcription, DNA-templated	GO:0005515: protein binding; GO:0000978: RNA polymerase II core promoter proximal region sequence-specific DNA binding	28.67	22.67	1.26467	13	16.33	0.796081
Q92922	SMRC1_HUMAN	SWI/SNF complex subunit SMARCC1 OS=Homo sapiens GN=SMARCC1 PE=1 SV=3 - [SMRC1_HUMAN]	GO:0006337: nucleosome disassembly; GO:0016569: covalent chromatin modification; GO:0006338: chromatin remodeling; GO:0043044: ATP-dependent chromatin remodeling; GO:0006357: regulation of transcription from RNA polymerase II promoter; GO:0006351: transcription, DNA-templated; GO:0007399: nervous system development; GO:0045893: positive regulation of transcription, DNA-templated	GO:0031492: nucleosomal DNA binding; GO:0003713: transcription coactivator activity; GO:0005515: protein binding; GO:0003682: chromatin binding; GO:0000980: RNA polymerase II distal enhancer sequence-specific DNA binding; GO:0000978: RNA polymerase II core promoter proximal region sequence-specific DNA binding; GO:0003677: DNA binding	45	43	1.04651	60.5	59.67	1.01391
Q92925	SMRD2_HUMAN	SWI/SNF-related matrix-associated actin-dependent regulator of chromatin subfamily D member 2 OS=Homo sapiens GN=SMARCD2 PE=1 SV=3 - [SMRD2_HUMAN]	GO:0006337: nucleosome disassembly; GO:0016569: covalent chromatin modification; GO:0006338: chromatin remodeling; GO:0043044: ATP-dependent chromatin remodeling; GO:0006357: regulation of transcription from RNA polymerase II promoter; GO:0006351: transcription, DNA-templated	GO:0031492: nucleosomal DNA binding; GO:0003713: transcription coactivator activity; GO:0005515: protein binding; GO:0000980: RNA polymerase II distal enhancer sequence-specific DNA binding; GO:0000978: RNA polymerase II core promoter proximal region sequence-specific DNA binding	24.33	22.33	1.08957	8.5	10.67	0.796626
Q969G3	SMCE1_HUMAN	SWI/SNF-related matrix-associated actin-dependent regulator of chromatin subfamily E member 1 OS=Homo sapiens GN=SMARCE1 PE=1 SV=2 - [SMCE1_HUMAN]	GO:0006337: nucleosome disassembly; GO:0016569: covalent chromatin modification; GO:0006338: chromatin remodeling; GO:0043044: ATP-dependent chromatin remodeling; GO:0006357: regulation of transcription from RNA polymerase II promoter; GO:0045892: negative regulation of transcription, DNA-templated	GO:0031492: nucleosomal DNA binding; GO:0003713: transcription coactivator activity; GO:0005515: protein binding; GO:0003682: chromatin binding; GO:0000980: RNA polymerase II distal enhancer sequence-specific DNA binding; GO:0003723: RNA binding; GO:0000978: RNA polymerase II core promoter proximal region sequence-specific DNA binding; GO:0003677: DNA binding	26.33	23.33	1.12859	23.5	29	0.810345
Q969H8	MYDGF_HUMAN	Myeloid-derived growth factor OS=Homo sapiens GN=MYDGF PE=1 SV=1 - [MYDGF_HUMAN]		GO:0005515: protein binding					4
Q96EK5	KBP_HUMAN	KIF1-binding protein OS=Homo sapiens GN=KIF1BP PE=1 SV=1 - [KBP_HUMAN]	GO:0007399: nervous system development	GO:0005515: protein binding				2
Q96GM5	SMRD1_HUMAN	SWI/SNF-related matrix-associated actin-dependent regulator of chromatin subfamily D member 1 OS=Homo sapiens GN=SMARCD1 PE=1 SV=2 - [SMRD1_HUMAN]	GO:0006337: nucleosome disassembly; GO:0016569: covalent chromatin modification; GO:0006338: chromatin remodeling; GO:0006357: regulation of transcription from RNA polymerase II promoter; GO:0007399: nervous system development; GO:0048096: chromatin-mediated maintenance of transcription	GO:0003713: transcription coactivator activity; GO:0005515: protein binding; GO:0003682: chromatin binding	31	28	1.10714	11.5	13	0.884615
Q96I24	FUBP3_HUMAN	Far upstream element-binding protein 3 OS=Homo sapiens GN=FUBP3 PE=1 SV=2 - [FUBP3_HUMAN]	GO:0006351: transcription, DNA-templated; GO:0045893: positive regulation of transcription, DNA-templated	GO:0044822: poly(A) RNA binding; GO:0005515: protein binding; GO:0003723: RNA binding; GO:0000978: RNA polymerase II core promoter proximal region sequence-specific DNA binding				2.5	6	0.416667
Q96PK6	RBM14_HUMAN	RNA-binding protein 14 OS=Homo sapiens GN=RBM14 PE=1 SV=2 - [RBM14_HUMAN]	GO:0006351: transcription, DNA-templated; GO:0042921: glucocorticoid receptor signaling pathway	GO:0044822: poly(A) RNA binding; GO:0005515: protein binding; GO:0003723: RNA binding		0.33		8.5	8.33	1.02041
Q96SB4	SRPK1_HUMAN	SRSF protein kinase 1 OS=Homo sapiens GN=SRPK1 PE=1 SV=2 - [SRPK1_HUMAN]		GO:0044822: poly(A) RNA binding; GO:0005515: protein binding; GO:0005524: ATP binding				1.5	3	0.5
Q96T37	RBM15_HUMAN	Putative RNA-binding protein 15 OS=Homo sapiens GN=RBM15 PE=1 SV=2 - [RBM15_HUMAN]	GO:0045892: negative regulation of transcription, DNA-templated	GO:0044822: poly(A) RNA binding; GO:0005515: protein binding				1	2	0.5
Q96TA2	YMEL1_HUMAN	ATP-dependent zinc metalloprotease YME1L1 OS=Homo sapiens GN=YME1L1 PE=1 SV=2 - [YMEL1_HUMAN]	GO:0007005: mitochondrion organization	GO:0005524: ATP binding	5.33	3.33	1.6006	1	1	1
Q99497	PARK7_HUMAN	Protein DJ-1 OS=Homo sapiens GN=PARK7 PE=1 SV=2 - [PARK7_HUMAN]	GO:0007005: mitochondrion organization	GO:0003713: transcription coactivator activity; GO:0005515: protein binding; GO:0019899: enzyme binding; GO:0003697: single-stranded DNA binding				0.5	3.67	0.13624
Q9BQE9	BCL7B_HUMAN	B-cell CLL/lymphoma 7 protein family member B OS=Homo sapiens GN=BCL7B PE=1 SV=1 - [BCL7B_HUMAN]		GO:0005515: protein binding	3.33	2	1.665	1.5	3	0.5
Q9BSD7	NTPCR_HUMAN	Cancer-related nucleoside-triphosphatase OS=Homo sapiens GN=NTPCR PE=1 SV=1 - [NTPCR_HUMAN]		GO:0044822: poly(A) RNA binding; GO:0005524: ATP binding	3	2.67	1.1236	0.5	0.67	0.746269
Q9GZT3	SLIRP_HUMAN	SRA stem-loop-interacting RNA-binding protein, mitochondrial OS=Homo sapiens GN=SLIRP PE=1 SV=1 - [SLIRP_HUMAN]	GO:0006351: transcription, DNA-templated	GO:0044822: poly(A) RNA binding; GO:0005515: protein binding	0.33	0.67	0.492537		2
Q9H1E3	NUCKS_HUMAN	Nuclear ubiquitous casein and cyclin-dependent kinase substrate 1 OS=Homo sapiens GN=NUCKS1 PE=1 SV=1 - [NUCKS_HUMAN]	GO:0006357: regulation of transcription from RNA polymerase II promoter; GO:0043923: positive regulation by host of viral transcription	GO:0044822: poly(A) RNA binding; GO:0003682: chromatin binding				13	12.33	1.05434
Q9H3K6	BOLA2_HUMAN	BolA-like protein 2 OS=Homo sapiens GN=BOLA2 PE=1 SV=1 - [BOLA2_HUMAN]							2.33
Q9H6F5	CCD86_HUMAN	Coiled-coil domain-containing protein 86 OS=Homo sapiens GN=CCDC86 PE=1 SV=1 - [CCD86_HUMAN]		GO:0044822: poly(A) RNA binding; GO:0005515: protein binding				4.5	2.33	1.93133
Q9NPI1	BRD7_HUMAN	Bromodomain-containing protein 7 OS=Homo sapiens GN=BRD7 PE=1 SV=1 - [BRD7_HUMAN]	GO:0006357: regulation of transcription from RNA polymerase II promoter; GO:0006351: transcription, DNA-templated; GO:0045893: positive regulation of transcription, DNA-templated; GO:0045892: negative regulation of transcription, DNA-templated	GO:0003713: transcription coactivator activity; GO:0005515: protein binding	1.67	0.67	2.49254	3	5.67	0.529101
Q9NUU7	DD19A_HUMAN	ATP-dependent RNA helicase DDX19A OS=Homo sapiens GN=DDX19A PE=1 SV=1 - [DD19A_HUMAN]		GO:0005515: protein binding; GO:0003723: RNA binding; GO:0005524: ATP binding				1	3.33	0.3003
Q9UBE0	SAE1_HUMAN	SUMO-activating enzyme subunit 1 OS=Homo sapiens GN=SAE1 PE=1 SV=1 - [SAE1_HUMAN]		GO:0005515: protein binding				0.5	4.33	0.115473
Q9UG63	ABCF2_HUMAN	ATP-binding cassette sub-family F member 2 OS=Homo sapiens GN=ABCF2 PE=1 SV=2 - [ABCF2_HUMAN]		GO:0016887: ATPase activity; GO:0005524: ATP binding; GO:0003677: DNA binding				2.5
Q9UJZ1	STML2_HUMAN	Stomatin-like protein 2, mitochondrial OS=Homo sapiens GN=STOML2 PE=1 SV=1 - [STML2_HUMAN]	GO:0007005: mitochondrion organization	GO:0005515: protein binding				4	5.33	0.750469
Q9UL42	PNMA2_HUMAN	Paraneoplastic antigen Ma2 OS=Homo sapiens GN=PNMA2 PE=1 SV=2 - [PNMA2_HUMAN]		GO:0005515: protein binding	2	3.33	0.600601
Q9Y4L1	HYOU1_HUMAN	Hypoxia up-regulated protein 1 OS=Homo sapiens GN=HYOU1 PE=1 SV=1 - [HYOU1_HUMAN]	GO:0034976: response to endoplasmic reticulum stress	GO:0005524: ATP binding	1.67	1.67	1	8.5	24	0.354167
Q9Y5B9	SP16H_HUMAN	FACT complex subunit SPT16 OS=Homo sapiens GN=SUPT16H PE=1 SV=1 - [SP16H_HUMAN]	GO:0006337: nucleosome disassembly	GO:0044822: poly(A) RNA binding; GO:0005515: protein binding				7	2	3.5
Q9Y5L4	TIM13_HUMAN	Mitochondrial import inner membrane translocase subunit Tim13 OS=Homo sapiens GN=TIMM13 PE=1 SV=1 - [TIM13_HUMAN]						0.5	2.67	0.187266
Q9Y617	SERC_HUMAN	Phosphoserine aminotransferase OS=Homo sapiens GN=PSAT1 PE=1 SV=2 - [SERC_HUMAN]							7.67
*GO annotation for biological process and molecular function are added for each discovered interactor. Fold change was calculated by dividing mutant average PSM values by wild type for each identified protein.
Only proteins detected with average PSM>2, minimally in either wild type or mutant, were considered when assigning interaction either increased or decreased.
The interactions that decreased (<0.6 fold) with the mutant are shown in green, and the interactions that increased (>2 fold) are shown in blue.

## Sheet: STK38L
Dataset EV5 B. High confidence interactors identified in AP-MS and BioID experiments summarized for STK38L*
Uniprot ID	Entry name	Description	GO Biological process	GO Molecular Function	STK38L R105W AP	STK38L WT AP	AP Fold change (R105W/WT)	STK38L R105W BioID	STK38L WT BioID	BioID Fold change (R105W/WT)
A0A096LP49	CC187_HUMAN	Coiled-coil domain-containing protein 187 OS=Homo sapiens GN=CCDC187 PE=2 SV=1 - [CC187_HUMAN]						0.5
A1X283	SPD2B_HUMAN	SH3 and PX domain-containing protein 2B OS=Homo sapiens GN=SH3PXD2B PE=1 SV=3 - [SPD2B_HUMAN]		GO:0005515: protein binding				1	2.5	0.4
A8MXV4	NUD19_HUMAN	Nucleoside diphosphate-linked moiety X motif 19, mitochondrial OS=Homo sapiens GN=NUDT19 PE=1 SV=1 - [NUD19_HUMAN]						3	4.5	0.666667
O00139	KIF2A_HUMAN	Kinesin-like protein KIF2A OS=Homo sapiens GN=KIF2A PE=1 SV=3 - [KIF2A_HUMAN]		GO:0005515: protein binding; GO:0005524: ATP binding				2	2	1
O00264	PGRC1_HUMAN	Membrane-associated progesterone receptor component 1 OS=Homo sapiens GN=PGRMC1 PE=1 SV=3 - [PGRC1_HUMAN]		GO:0005515: protein binding	2.33	0.67	3.47761	0.5	1.5	0.333333
O00299	CLIC1_HUMAN	Chloride intracellular channel protein 1 OS=Homo sapiens GN=CLIC1 PE=1 SV=4 - [CLIC1_HUMAN]		GO:0005515: protein binding; GO:0098641: cadherin binding involved in cell-cell adhesion				1.5	2.5	0.6
O00330	ODPX_HUMAN	Pyruvate dehydrogenase protein X component, mitochondrial OS=Homo sapiens GN=PDHX PE=1 SV=3 - [ODPX_HUMAN]		GO:0005515: protein binding				2	1.5	1.33333
O15021	MAST4_HUMAN	Microtubule-associated serine/threonine-protein kinase 4 OS=Homo sapiens GN=MAST4 PE=1 SV=3 - [MAST4_HUMAN]		GO:0005524: ATP binding		0.33		0.5	2	0.25
O15027	SC16A_HUMAN	Protein transport protein Sec16A OS=Homo sapiens GN=SEC16A PE=1 SV=3 - [SC16A_HUMAN]		GO:0005515: protein binding	10.67	13.33	0.80045	13.5	7.5	1.8
O15371	EIF3D_HUMAN	Eukaryotic translation initiation factor 3 subunit D OS=Homo sapiens GN=EIF3D PE=1 SV=1 - [EIF3D_HUMAN]		GO:0005515: protein binding; GO:0044822: poly(A) RNA binding; GO:0003743: translation initiation factor activity				7	8.5	0.823529
O43813	LANC1_HUMAN	LanC-like protein 1 OS=Homo sapiens GN=LANCL1 PE=1 SV=1 - [LANC1_HUMAN]		GO:0005515: protein binding	3	3	1	2	1	2
O43819	SCO2_HUMAN	Protein SCO2 homolog, mitochondrial OS=Homo sapiens GN=SCO2 PE=1 SV=3 - [SCO2_HUMAN]		GO:0005515: protein binding	4.33	1.67	2.59281
O43852	CALU_HUMAN	Calumenin OS=Homo sapiens GN=CALU PE=1 SV=2 - [CALU_HUMAN]		GO:0005515: protein binding	8.33	7.67	1.08605	2	2	1
O75175	CNOT3_HUMAN	CCR4-NOT transcription complex subunit 3 OS=Homo sapiens GN=CNOT3 PE=1 SV=1 - [CNOT3_HUMAN]	GO:0031047: gene silencing by RNA; GO:0017148: negative regulation of translation; GO:0006977: DNA damage response, signal transduction by p53 class mediator resulting in cell cycle arrest	GO:0005515: protein binding				3.5	2	1.75
O75396	SC22B_HUMAN	Vesicle-trafficking protein SEC22b OS=Homo sapiens GN=SEC22B PE=1 SV=4 - [SC22B_HUMAN]		GO:0005515: protein binding				2	1	2
O75489	NDUS3_HUMAN	NADH dehydrogenase [ubiquinone] iron-sulfur protein 3, mitochondrial OS=Homo sapiens GN=NDUFS3 PE=1 SV=1 - [NDUS3_HUMAN]		GO:0005515: protein binding				1.5	2	0.75
O75880	SCO1_HUMAN	Protein SCO1 homolog, mitochondrial OS=Homo sapiens GN=SCO1 PE=1 SV=1 - [SCO1_HUMAN]		GO:0005515: protein binding	2.33	0.67	3.47761
O94988	FA13A_HUMAN	Protein FAM13A OS=Homo sapiens GN=FAM13A PE=1 SV=2 - [FA13A_HUMAN]						2	1	2
O95347	SMC2_HUMAN	Structural maintenance of chromosomes protein 2 OS=Homo sapiens GN=SMC2 PE=1 SV=2 - [SMC2_HUMAN]		GO:0005515: protein binding; GO:0005524: ATP binding				6.5	4.5	1.44444
O95425	SVIL_HUMAN	Supervillin OS=Homo sapiens GN=SVIL PE=1 SV=2 - [SVIL_HUMAN]		GO:0005515: protein binding				3	4	0.75
O95613	PCNT_HUMAN	Pericentrin OS=Homo sapiens GN=PCNT PE=1 SV=4 - [PCNT_HUMAN]		GO:0005515: protein binding				2	0.5	4
P05198	IF2A_HUMAN	Eukaryotic translation initiation factor 2 subunit 1 OS=Homo sapiens GN=EIF2S1 PE=1 SV=3 - [IF2A_HUMAN]		GO:0005515: protein binding; GO:0044822: poly(A) RNA binding; GO:0003743: translation initiation factor activity				13	12.5	1.04
P07814	SYEP_HUMAN	Bifunctional glutamate/proline--tRNA ligase OS=Homo sapiens GN=EPRS PE=1 SV=5 - [SYEP_HUMAN]	GO:0017148: negative regulation of translation	GO:0005515: protein binding; GO:0005524: ATP binding	8	13	0.615385	38	35.5	1.07042
P09496	CLCA_HUMAN	Clathrin light chain A OS=Homo sapiens GN=CLTA PE=1 SV=1 - [CLCA_HUMAN]	GO:0006886: intracellular protein transport	GO:0005515: protein binding				2.5	1.5	1.66667
P0DMV8	HS71A_HUMAN	Heat shock 70 kDa protein 1A OS=Homo sapiens GN=HSPA1A PE=1 SV=1 - [HS71A_HUMAN]	GO:0098609: cell-cell adhesion; GO:1900034: regulation of cellular response to heat	GO:0005515: protein binding; GO:0098641: cadherin binding involved in cell-cell adhesion; GO:0031072: heat shock protein binding; GO:0005524: ATP binding	56	55	1.01818
P0DMV9	HS71B_HUMAN	Heat shock 70 kDa protein 1B OS=Homo sapiens GN=HSPA1B PE=1 SV=1 - [HS71B_HUMAN]	GO:0098609: cell-cell adhesion; GO:1900034: regulation of cellular response to heat	GO:0005515: protein binding; GO:0098641: cadherin binding involved in cell-cell adhesion; GO:0031072: heat shock protein binding; GO:0005524: ATP binding				72.5	69	1.05072
P0DP24	CALM2_HUMAN	Calmodulin-2 OS=Homo sapiens GN=CALM2 PE=1 SV=1 - [CALM2_HUMAN]		GO:0005515: protein binding	3.33	2	1.665
P11274	BCR_HUMAN	Breakpoint cluster region protein OS=Homo sapiens GN=BCR PE=1 SV=2 - [BCR_HUMAN]		GO:0005515: protein binding; GO:0005524: ATP binding				1.5	2.5	0.6
P15927	RFA2_HUMAN	Replication protein A 32 kDa subunit OS=Homo sapiens GN=RPA2 PE=1 SV=1 - [RFA2_HUMAN]	GO:1900034: regulation of cellular response to heat	GO:0005515: protein binding	2.67	2.33	1.14592	1
P17036	ZNF3_HUMAN	Zinc finger protein 3 OS=Homo sapiens GN=ZNF3 PE=1 SV=3 - [ZNF3_HUMAN]		GO:0005515: protein binding				2
P20042	IF2B_HUMAN	Eukaryotic translation initiation factor 2 subunit 2 OS=Homo sapiens GN=EIF2S2 PE=1 SV=2 - [IF2B_HUMAN]		GO:0005515: protein binding; GO:0044822: poly(A) RNA binding; GO:0003743: translation initiation factor activity				10	9	1.11111
P26038	MOES_HUMAN	Moesin OS=Homo sapiens GN=MSN PE=1 SV=3 - [MOES_HUMAN]		GO:0005515: protein binding				5	7.5	0.666667
P28799	GRN_HUMAN	Granulins OS=Homo sapiens GN=GRN PE=1 SV=2 - [GRN_HUMAN]		GO:0005515: protein binding; GO:0044822: poly(A) RNA binding	2.33	2.67	0.872659
P35244	RFA3_HUMAN	Replication protein A 14 kDa subunit OS=Homo sapiens GN=RPA3 PE=1 SV=1 - [RFA3_HUMAN]	GO:1900034: regulation of cellular response to heat	GO:0005515: protein binding	3.33	3	1.11
P36542	ATPG_HUMAN	ATP synthase subunit gamma, mitochondrial OS=Homo sapiens GN=ATP5C1 PE=1 SV=1 - [ATPG_HUMAN]		GO:0044822: poly(A) RNA binding	2.33	2.33	1		1
P36776	LONM_HUMAN	Lon protease homolog, mitochondrial OS=Homo sapiens GN=LONP1 PE=1 SV=2 - [LONM_HUMAN]		GO:0005515: protein binding; GO:0005524: ATP binding				3.5	3.5	1
P37275	ZEB1_HUMAN	Zinc finger E-box-binding homeobox 1 OS=Homo sapiens GN=ZEB1 PE=1 SV=2 - [ZEB1_HUMAN]		GO:0005515: protein binding				2.5	1.5	1.66667
P41091	IF2G_HUMAN	Eukaryotic translation initiation factor 2 subunit 3 OS=Homo sapiens GN=EIF2S3 PE=1 SV=3 - [IF2G_HUMAN]	GO:0098609: cell-cell adhesion	GO:0005515: protein binding; GO:0098641: cadherin binding involved in cell-cell adhesion; GO:0003743: translation initiation factor activity				12	12.5	0.96
P48382	RFX5_HUMAN	DNA-binding protein RFX5 OS=Homo sapiens GN=RFX5 PE=1 SV=1 - [RFX5_HUMAN]		GO:0005515: protein binding				2.5	3	0.833333
P52294	IMA5_HUMAN	Importin subunit alpha-5 OS=Homo sapiens GN=KPNA1 PE=1 SV=3 - [IMA5_HUMAN]		GO:0005515: protein binding				5	1.5	3.33333
P55735	SEC13_HUMAN	Protein SEC13 homolog OS=Homo sapiens GN=SEC13 PE=1 SV=3 - [SEC13_HUMAN]	GO:0006886: intracellular protein transport	GO:0005515: protein binding	2.33	3	0.776667	3.5	3.5	1
P61088	UBE2N_HUMAN	Ubiquitin-conjugating enzyme E2 N OS=Homo sapiens GN=UBE2N PE=1 SV=1 - [UBE2N_HUMAN]		GO:0005515: protein binding; GO:0044822: poly(A) RNA binding; GO:0005524: ATP binding				5	3	1.66667
P62633	CNBP_HUMAN	Cellular nucleic acid-binding protein OS=Homo sapiens GN=CNBP PE=1 SV=1 - [CNBP_HUMAN]		GO:0005515: protein binding; GO:0044822: poly(A) RNA binding	0.33	0.33	1	6.5	3	2.16667
P78559	MAP1A_HUMAN	Microtubule-associated protein 1A OS=Homo sapiens GN=MAP1A PE=1 SV=6 - [MAP1A_HUMAN]		GO:0005515: protein binding				3.5
Q00059	TFAM_HUMAN	Transcription factor A, mitochondrial OS=Homo sapiens GN=TFAM PE=1 SV=1 - [TFAM_HUMAN]		GO:0005515: protein binding; GO:0044822: poly(A) RNA binding; GO:0031072: heat shock protein binding	0.67			2.5	3	0.833333
Q01813	PFKAP_HUMAN	6-phosphofructokinase type C OS=Homo sapiens GN=PFKP PE=1 SV=2 - [K6PP_HUMAN]	GO:0098609: cell-cell adhesion	GO:0098641: cadherin binding involved in cell-cell adhesion; GO:0005524: ATP binding	2	2.67	0.749064
Q12904	AIMP1_HUMAN	Aminoacyl tRNA synthase complex-interacting multifunctional protein 1 OS=Homo sapiens GN=AIMP1 PE=1 SV=2 - [AIMP1_HUMAN]		GO:0005515: protein binding	2	2	1	6.5	7	0.928571
Q13402	MYO7A_HUMAN	Unconventional myosin-VIIa OS=Homo sapiens GN=MYO7A PE=1 SV=2 - [MYO7A_HUMAN]	GO:0006886: intracellular protein transport	GO:0005515: protein binding; GO:0005524: ATP binding				2	2.5	0.8
Q14247	SRC8_HUMAN	Src substrate cortactin OS=Homo sapiens GN=CTTN PE=1 SV=2 - [SRC8_HUMAN]	GO:0098609: cell-cell adhesion; GO:0006886: intracellular protein transport	GO:0005515: protein binding; GO:0098641: cadherin binding involved in cell-cell adhesion	2.33	2.67	0.872659	30	39.5	0.759494
Q14683	SMC1A_HUMAN	Structural maintenance of chromosomes protein 1A OS=Homo sapiens GN=SMC1A PE=1 SV=2 - [SMC1A_HUMAN]		GO:0005515: protein binding; GO:0044822: poly(A) RNA binding; GO:0005524: ATP binding	0.67	2	0.335	22	17	1.29412
Q15046	SYK_HUMAN	Lysine--tRNA ligase OS=Homo sapiens GN=KARS PE=1 SV=3 - [SYK_HUMAN]		GO:0005515: protein binding; GO:0005524: ATP binding	3.33	2	1.665	9.5	8	1.1875
Q15293	RCN1_HUMAN	Reticulocalbin-1 OS=Homo sapiens GN=RCN1 PE=1 SV=1 - [RCN1_HUMAN]		GO:0005515: protein binding	3	2.67	1.1236
Q15776	ZKSC8_HUMAN	Zinc finger protein with KRAB and SCAN domains 8 OS=Homo sapiens GN=ZKSCAN8 PE=1 SV=2 - [ZKSC8_HUMAN]						2.5	1	2.5
Q16543	CDC37_HUMAN	Hsp90 co-chaperone Cdc37 OS=Homo sapiens GN=CDC37 PE=1 SV=1 - [CDC37_HUMAN]		GO:0005515: protein binding; GO:0031072: heat shock protein binding	11.67	9.33	1.2508	12.5	9.5	1.31579
Q32MZ4	LRRF1_HUMAN	Leucine-rich repeat flightless-interacting protein 1 OS=Homo sapiens GN=LRRFIP1 PE=1 SV=2 - [LRRF1_HUMAN]	GO:0098609: cell-cell adhesion	GO:0005515: protein binding; GO:0098641: cadherin binding involved in cell-cell adhesion				5	7	0.714286
Q5MCW4	ZN569_HUMAN	Zinc finger protein 569 OS=Homo sapiens GN=ZNF569 PE=1 SV=1 - [ZN569_HUMAN]		GO:0005515: protein binding					2.5
Q5TCZ1	SPD2A_HUMAN	SH3 and PX domain-containing protein 2A OS=Homo sapiens GN=SH3PXD2A PE=1 SV=1 - [SPD2A_HUMAN]		GO:0005515: protein binding					2
Q641Q2	WAC2A_HUMAN	WASH complex subunit FAM21A OS=Homo sapiens GN=FAM21A PE=2 SV=3 - [FA21A_HUMAN]						14	13.5	1.03704
Q6P1N0	C2D1A_HUMAN	Coiled-coil and C2 domain-containing protein 1A OS=Homo sapiens GN=CC2D1A PE=1 SV=1 - [C2D1A_HUMAN]	GO:0098609: cell-cell adhesion	GO:0005515: protein binding; GO:0098641: cadherin binding involved in cell-cell adhesion					2
Q6UB35	C1TM_HUMAN	Monofunctional C1-tetrahydrofolate synthase, mitochondrial OS=Homo sapiens GN=MTHFD1L PE=1 SV=1 - [C1TM_HUMAN]		GO:0005524: ATP binding				2	0.5	4
Q70IA6	MOB2_HUMAN	MOB kinase activator 2 OS=Homo sapiens GN=MOB2 PE=1 SV=1 - [MOB2_HUMAN]			7.33	10.33	0.709584
Q7L3S4	ZN771_HUMAN	Zinc finger protein 771 OS=Homo sapiens GN=ZNF771 PE=1 SV=1 - [ZN771_HUMAN]						2.5	2.5	1
Q7L9L4	MOB1B_HUMAN	MOB kinase activator 1B OS=Homo sapiens GN=MOB1B PE=1 SV=3 - [MOB1B_HUMAN]		GO:0005515: protein binding	23.33	28	0.833214	9	9	1
Q7Z6Z7	HUWE1_HUMAN	E3 ubiquitin-protein ligase HUWE1 OS=Homo sapiens GN=HUWE1 PE=1 SV=3 - [HUWE1_HUMAN]		GO:0005515: protein binding; GO:0044822: poly(A) RNA binding				14	7	2
Q7Z739	YTHD3_HUMAN	YTH domain-containing family protein 3 OS=Homo sapiens GN=YTHDF3 PE=1 SV=1 - [YTHD3_HUMAN]		GO:0005515: protein binding; GO:0044822: poly(A) RNA binding	6.67	5.67	1.17637	1.5
Q8IW35	CEP97_HUMAN	Centrosomal protein of 97 kDa OS=Homo sapiens GN=CEP97 PE=1 SV=1 - [CEP97_HUMAN]		GO:0005515: protein binding				2.5	1.5	1.66667
Q8IWJ2	GCC2_HUMAN	GRIP and coiled-coil domain-containing protein 2 OS=Homo sapiens GN=GCC2 PE=1 SV=4 - [GCC2_HUMAN]		GO:0005515: protein binding				2	1.5	1.33333
Q8N128	F177A_HUMAN	Protein FAM177A1 OS=Homo sapiens GN=FAM177A1 PE=1 SV=1 - [F177A_HUMAN]							2
Q8WXX5	DNJC9_HUMAN	DnaJ homolog subfamily C member 9 OS=Homo sapiens GN=DNAJC9 PE=1 SV=1 - [DNJC9_HUMAN]		GO:0031072: heat shock protein binding				3.5	2.5	1.4
Q8WZ42	TITIN_HUMAN	Titin OS=Homo sapiens GN=TTN PE=1 SV=4 - [TITIN_HUMAN]		GO:0005515: protein binding; GO:0005524: ATP binding	0.67			4.5	4	1.125
Q96F86	EDC3_HUMAN	Enhancer of mRNA-decapping protein 3 OS=Homo sapiens GN=EDC3 PE=1 SV=1 - [EDC3_HUMAN]		GO:0005515: protein binding				10	12.5	0.8
Q99567	NUP88_HUMAN	Nuclear pore complex protein Nup88 OS=Homo sapiens GN=NUP88 PE=1 SV=2 - [NUP88_HUMAN]	GO:0031047: gene silencing by RNA; GO:1900034: regulation of cellular response to heat		1	2.33	0.429185	9	7.5	1.2
Q9BRR0	ZKSC3_HUMAN	Zinc finger protein with KRAB and SCAN domains 3 OS=Homo sapiens GN=ZKSCAN3 PE=1 SV=2 - [ZKSC3_HUMAN]		GO:0005515: protein binding				2
Q9BSD7	NTPCR_HUMAN	Cancer-related nucleoside-triphosphatase OS=Homo sapiens GN=NTPCR PE=1 SV=1 - [NTPCR_HUMAN]		GO:0044822: poly(A) RNA binding; GO:0005524: ATP binding	3	2.67	1.1236	0.5	0.5	1
Q9BWH6	RPAP1_HUMAN	RNA polymerase II-associated protein 1 OS=Homo sapiens GN=RPAP1 PE=1 SV=3 - [RPAP1_HUMAN]		GO:0005515: protein binding				2.5	2	1.25
Q9BVM2	DPCD_HUMAN	Protein DPCD OS=Homo sapiens GN=DPCD PE=1 SV=2 - [DPCD_HUMAN]		GO:0005515: protein binding				6.5	5.5	1.18182
Q9C0C2	TB182_HUMAN	182 kDa tankyrase-1-binding protein OS=Homo sapiens GN=TNKS1BP1 PE=1 SV=4 - [TB182_HUMAN]	GO:0098609: cell-cell adhesion; GO:0006977: DNA damage response, signal transduction by p53 class mediator resulting in cell cycle arrest	GO:0098641: cadherin binding involved in cell-cell adhesion				6	5	1.2
Q9H6F5	CCD86_HUMAN	Coiled-coil domain-containing protein 86 OS=Homo sapiens GN=CCDC86 PE=1 SV=1 - [CCD86_HUMAN]		GO:0005515: protein binding; GO:0044822: poly(A) RNA binding				3.5	2.5	1.4
Q9H939	PPIP2_HUMAN	Proline-serine-threonine phosphatase-interacting protein 2 OS=Homo sapiens GN=PSTPIP2 PE=1 SV=4 - [PPIP2_HUMAN]						2.5	2.5	1
Q9HAV4	XPO5_HUMAN	Exportin-5 OS=Homo sapiens GN=XPO5 PE=1 SV=1 - [XPO5_HUMAN]	GO:0031047: gene silencing by RNA	GO:0005515: protein binding; GO:0044822: poly(A) RNA binding				3
Q9NQI0	DDX4_HUMAN	Probable ATP-dependent RNA helicase DDX4 OS=Homo sapiens GN=DDX4 PE=1 SV=2 - [DDX4_HUMAN]	GO:0031047: gene silencing by RNA	GO:0005524: ATP binding				2	2	1
Q9NR46	SHLB2_HUMAN	Endophilin-B2 OS=Homo sapiens GN=SH3GLB2 PE=1 SV=1 - [SHLB2_HUMAN]	GO:0098609: cell-cell adhesion	GO:0005515: protein binding; GO:0098641: cadherin binding involved in cell-cell adhesion				8	9.5	0.842105
Q9NWZ5	UCKL1_HUMAN	Uridine-cytidine kinase-like 1 OS=Homo sapiens GN=UCKL1 PE=1 SV=2 - [UCKL1_HUMAN]		GO:0005515: protein binding; GO:0005524: ATP binding				4	2	2
Q9NYZ3	GTSE1_HUMAN	G2 and S phase-expressed protein 1 OS=Homo sapiens GN=GTSE1 PE=1 SV=3 - [GTSE1_HUMAN]	GO:0006977: DNA damage response, signal transduction by p53 class mediator resulting in cell cycle arrest	GO:0005515: protein binding				2.5	2	1.25
Q9NZN8	CNOT2_HUMAN	CCR4-NOT transcription complex subunit 2 OS=Homo sapiens GN=CNOT2 PE=1 SV=1 - [CNOT2_HUMAN]	GO:0031047: gene silencing by RNA; GO:0017148: negative regulation of translation; GO:0006977: DNA damage response, signal transduction by p53 class mediator resulting in cell cycle arrest	GO:0005515: protein binding				2.5	1	2.5
Q9UI26	IPO11_HUMAN	Importin-11 OS=Homo sapiens GN=IPO11 PE=1 SV=1 - [IPO11_HUMAN]	GO:0006886: intracellular protein transport	GO:0005515: protein binding				1.5	2	0.75
Q9ULH7	MKL2_HUMAN	MKL/myocardin-like protein 2 OS=Homo sapiens GN=MKL2 PE=1 SV=3 - [MKL2_HUMAN]	GO:0098609: cell-cell adhesion	GO:0005515: protein binding; GO:0098641: cadherin binding involved in cell-cell adhesion	7.33	6	1.22167	56.5	59.5	0.94958
Q9UMZ2	SYNRG_HUMAN	Synergin gamma OS=Homo sapiens GN=SYNRG PE=1 SV=2 - [SYNRG_HUMAN]	GO:0006886: intracellular protein transport	GO:0005515: protein binding				2
Q9Y224	RTRAF_HUMAN	UPF0568 protein C14orf166 OS=Homo sapiens GN=C14orf166 PE=1 SV=1 - [CN166_HUMAN]		GO:0005515: protein binding; GO:0044822: poly(A) RNA binding				5	3	1.66667
Q9Y2H1	ST38L_HUMAN	Serine/threonine-protein kinase 38-like OS=Homo sapiens GN=STK38L PE=1 SV=3 - [ST38L_HUMAN]		GO:0005515: protein binding; GO:0005524: ATP binding	195.67	206.67	0.946775	49.5	51	0.970588
Q9Y3Z3	SAMH1_HUMAN	Deoxynucleoside triphosphate triphosphohydrolase SAMHD1 OS=Homo sapiens GN=SAMHD1 PE=1 SV=2 - [SAMH1_HUMAN]		GO:0005515: protein binding				2	0.5	4
Q9Y4E1	WAC2C_HUMAN	WASH complex subunit 2C OS=Homo sapiens GN=WASHC2C PE=1 SV=3 - [WAC2C_HUMAN]		GO:0005515: protein binding					11.5
Q9Y5A9	YTHD2_HUMAN	YTH domain-containing family protein 2 OS=Homo sapiens GN=YTHDF2 PE=1 SV=2 - [YTHD2_HUMAN]		GO:0005515: protein binding; GO:0044822: poly(A) RNA binding	2	2	1	2.5	1.5	1.66667
Q9Y5K6	CD2AP_HUMAN	CD2-associated protein OS=Homo sapiens GN=CD2AP PE=1 SV=1 - [CD2AP_HUMAN]		GO:0005515: protein binding; GO:0098641: cadherin binding involved in cell-cell adhesion	3.67	3.67	1	69.5	68.5	1.0146
Q9Y6M1	IF2B2_HUMAN	Insulin-like growth factor 2 mRNA-binding protein 2 OS=Homo sapiens GN=IGF2BP2 PE=1 SV=2 - [IF2B2_HUMAN]	GO:0017148: negative regulation of translation	GO:0005515: protein binding; GO:0044822: poly(A) RNA binding				4	3.5	1.14286
*GO annotation for biological process and molecular function are added for each discovered interactor. Fold change was calculated by dividing mutant average PSM values by wild type for each identified protein.
Only proteins detected with average PSM>2, minimally in either wild type or mutant, were considered when assigning interaction either increased or decreased.
The interactions that decreased (<0.6 fold) with the mutant are shown in green, and the interactions that increased (>2 fold) are shown in blue.
