# Supplementary material for: Comprehensive evaluation of coding region point mutations in microsatellite‐unstable colorectal cancer
Source: EMBO Mol Med. 2018 Aug 14;10(9):e8552. doi: 10.15252/emmm.201708552 (PMC6402450; doi:10.15252/emmm.201708552)
Supplement: Supplementary file 8 — Dataset EV6 [file EMMM-10-e8552-s008.xlsx]

## Sheet: Sheet1
Dataset EV6. Mutations in the 94 hot spot containing genes
#Sample	Gene	Biotype	ENSG	ENST	ENSE	ChromosomalPosition (GRCh37)	Direction	ExonNro	BaseChange	AminoChange	Genotype	Calls	Coverage	Calls/Coverage	AdditionalValidation
Fam_c568_1_02-0410_T_LP6005798-DNA_A04.snps_indels	RER1	protein_coding	ENSG00000157916	ENST00000488353	ENSE00003402378	1:2333696	1	5	A->G	Asp139Gly	Het	13	62	0.20	The entire gene was sequenced with MiSeq in this study
9665_lanes_5_and_8_merged.nodup.realigned	RER1	protein_coding	ENSG00000157916	ENST00000488353	ENSE00003402378	1:2333698	1	5	G->A	Ala140Thr	Het	19	79	0.24	The entire gene was sequenced with MiSeq in this study
Fam_c17_1_5199_T_LP6005743-DNA_H03.snps_indels.ug	THEMIS2	protein_coding	ENSG00000130775	ENST00000373921	ENSE00003266539	1:28211840	1	5	G->A	Arg585Gln	Het	13	51	0.25
Fam_s151_1_02-0530_T_LP6005745-DNA_H05.snps_indels.ug	THEMIS2	protein_coding	ENSG00000130775	ENST00000373921	ENSE00003266539	1:28211840	1	5	G->A	Arg585Gln	Het	25	55	0.45
Fam_c239_1_02-0135_100427_HWUSI-EAS1683_0002_perhonen8_s_6_s_6.nodup.realigned	C1orf94	protein_coding	ENSG00000142698	ENST00000488417	ENSE00002136629	1:34667690	1	4	G->A	Ala426Thr	Het	22	52	0.42
Fam_c604_1_9228_T_LP6005743-DNA_B07.snps_indels.ug	C1orf94	protein_coding	ENSG00000142698	ENST00000488417	ENSE00002136629	1:34667690	1	4	G->A	Ala426Thr	Het	13	52	0.25
100302_HWI-EAS418_104_s_3_s_3.nodup.realigned	KCNQ4	protein_coding	ENSG00000117013	ENST00000347132	ENSE00003329013	1:41285584	1	6	C->T	Pro291Leu	Het	8	23	0.34
Fam_c265+c680_1_9256_T_LP6005798-DNA_H04.snps_indels	KCNQ4	protein_coding	ENSG00000117013	ENST00000347132	ENSE00003329013	1:41285584	1	6	C->T	Pro291Leu	Het	11	28	0.39
100427_HWUSI-EAS1683_0002_perhonen8_s_4_s_4.nodup.realigned	CYP4B1	protein_coding	ENSG00000142973	ENST00000371923	ENSE00003377438	1:47280783	1	8	G->A	Arg307Gln	Het	21	47	0.44
Fam_c17_1_5199_T_LP6005743-DNA_H03.snps_indels.ug	CYP4B1	protein_coding	ENSG00000142973	ENST00000371923	ENSE00003377438	1:47280783	1	8	G->A	Arg307Gln	Het	12	47	0.25
100427_HWUSI-EAS1683_0002_perhonen8_s_4_s_4.nodup.realigned	CRYBB1	protein_coding	ENSG00000100122	ENST00000215939	ENSE00001773373	22:26997907	-1	5	C->T	Ala171Thr	Het	10	24	0.41	This hot spot was Sanger sequenced by Tuupanen et al., the entire gene was sequenced with MiSeq in this study
7522_lanes_6_and_8_merged.nodup.realigned	CRYBB1	protein_coding	ENSG00000100122	ENST00000215939	ENSE00001773373	22:26997907	-1	5	C->T	Ala171Thr	Het	7	27	0.25	This hot spot was Sanger sequenced by Tuupanen et al., the entire gene was sequenced with MiSeq in this study
Fam_s26_1_03-0343_T_LP6005743-DNA_D06.snps_indels.ug	CRYBB1	protein_coding	ENSG00000100122	ENST00000215939	ENSE00001773373	22:26997907	-1	5	C->T	Ala171Thr	Het	14	57	0.24	This hot spot was Sanger sequenced by Tuupanen et al., the entire gene was sequenced with MiSeq in this study
100302_HWI-EAS418_104_s_3_s_3.nodup.realigned	RBMXL1	protein_coding	ENSG00000213516	ENST00000399794	ENSE00001540212	1:89449383	-1	1	G->A	Arg43Cys	Het	30	139	0.21
100420_HWI-EAS418_108_s_7.nodup.realigned	RBMXL1	protein_coding	ENSG00000213516	ENST00000399794	ENSE00001540212	1:89449383	-1	1	G->A	Arg43Cys	Het	34	156	0.21
Fam_s151_1_02-0530_T_LP6005745-DNA_H05.snps_indels.ug	LINGO4	protein_coding	ENSG00000213171	ENST00000368820	ENSE00001448024	1:151774762	-1	1	C->T	Arg140His	Het	27	68	0.39
Fam_s26_1_03-0343_T_LP6005743-DNA_D06.snps_indels.ug	LINGO4	protein_coding	ENSG00000213171	ENST00000368820	ENSE00001448024	1:151774762	-1	1	C->T	Arg140His	Het	17	68	0.25
100302_HWI-EAS418_104_s_4_s_4.nodup.realigned	FLG2	protein_coding	ENSG00000143520	ENST00000388718	ENSE00001503744	1:152325542	-1	3	T->A	Thr1574Ser	Het	31	150	0.20
101001_HWUSI_EAS1679_00009_FC_PERHONEN13_627UDAAXX_s_1.nodup.realigned	FLG2	protein_coding	ENSG00000143520	ENST00000388718	ENSE00001503744	1:152325542	-1	3	T->A	Thr1574Ser	Het	19	86	0.22
100427_HWUSI-EAS1683_0002_perhonen8_s_4_s_4.nodup.realigned	FLG2	protein_coding	ENSG00000143520	ENST00000388718	ENSE00001503744	1:152328381	-1	3	C->T	syn Gln627Gln	Het	26	108	0.24
101001_HWUSI_EAS1679_00009_FC_PERHONEN13_627UDAAXX_s_1.nodup.realigned	FLG2	protein_coding	ENSG00000143520	ENST00000388718	ENSE00001503744	1:152328381	-1	3	C->T	syn Gln627Gln	Het	30	113	0.26
7284_Fam_c324_1_101129_HWUSI-EAS1679_00020_FC_20101129_PERHONEN16_628OPAAXX_s_4_s_4.nodup.realigned	NME7	protein_coding	ENSG00000143156	ENST00000367811	ENSE00003372898	1:169292502	-1	3	C->T	Arg44His	Het	6	25	0.24
Fam_c136_1_6110_T_LP6005745-DNA_H06.snps_indels.ug	NME7	protein_coding	ENSG00000143156	ENST00000367811	ENSE00003372898	1:169292503	-1	3	G->A	Arg44Cys	Het	14	52	0.26
100302_HWI-EAS418_104_s_3_s_3.nodup.realigned	NAV1	protein_coding	ENSG00000134369	ENST00000367296	ENSE00002401323	1:201779821	1	24	C->T	Arg1578Cys	Het	20	52	0.38
7284_Fam_c324_1_101129_HWUSI-EAS1679_00020_FC_20101129_PERHONEN16_628OPAAXX_s_4_s_4.nodup.realigned	NAV1	protein_coding	ENSG00000134369	ENST00000367296	ENSE00002401323	1:201779822	1	24	G->T	Arg1578Leu	Het	8	27	0.29
Fam_c136_1_6110_T_LP6005745-DNA_H06.snps_indels.ug	KLHDC8A	protein_coding	ENSG00000162873	ENST00000367156	ENSE00003247422	1:205308910	-1	6	T->C	Met135Val	Het	15	41	0.36
Fam_s151_1_02-0530_T_LP6005745-DNA_H05.snps_indels.ug	KLHDC8A	protein_coding	ENSG00000162873	ENST00000367156	ENSE00003247422	1:205308910	-1	6	T->C	Met135Val	Het	19	54	0.35
100427_HWUSI-EAS1683_0002_perhonen8_s_4_s_4.nodup.realigned	TTC21B	protein_coding	ENSG00000123607	ENST00000243344	ENSE00003238242	2:166802095	-1	4	C->T	Arg123His	Het	15	59	0.25
Fam_s151_1_02-0530_T_LP6005745-DNA_H05.snps_indels.ug	TTC21B	protein_coding	ENSG00000123607	ENST00000243344	ENSE00003238242	2:166802095	-1	4	C->T	Arg123His	Het	28	59	0.47
100420_HWI-EAS418_108_s_7.nodup.realigned	BMPR2	protein_coding	ENSG00000204217	ENST00000374580	ENSE00001463885	2:203420204	1	12	A->C	Thr606Pro	Het	33	87	0.37
100924_ILLUMINA-8C38E9_0118_s_8.nodup.realigned	BMPR2	protein_coding	ENSG00000204217	ENST00000374580	ENSE00001463885	2:203420204	1	12	A->C	Thr606Pro	Het	25	81	0.30
Fam_s151_1_02-0530_T_LP6005745-DNA_H05.snps_indels.ug	SMARCAL1	protein_coding	ENSG00000138375	ENST00000357276	ENSE00003234634	2:217293330	1	7	C->T	Arg387Cys	Het	25	64	0.39
Fam_s26_1_03-0343_T_LP6005743-DNA_D06.snps_indels.ug	SMARCAL1	protein_coding	ENSG00000138375	ENST00000357276	ENSE00003234634	2:217293330	1	7	C->T	Arg387Cys	Het	19	69	0.27
Fam_c239_1_02-0135_100427_HWUSI-EAS1683_0002_perhonen8_s_6_s_6.nodup.realigned	SPP2	protein_coding	ENSG00000072080	ENST00000168148	ENSE00000398689	2:234959459	1	1	T->C	Met10Thr	Het	30	115	0.26
Fam_s151_1_02-0530_T_LP6005745-DNA_H05.snps_indels.ug	SPP2	protein_coding	ENSG00000072080	ENST00000168148	ENSE00000398689	2:234959459	1	1	T->C	Met10Thr	Het	20	54	0.37
Fam_c239_1_02-0135_100427_HWUSI-EAS1683_0002_perhonen8_s_6_s_6.nodup.realigned	ZNF197	protein_coding	ENSG00000186448	ENST00000396058	ENSE00001421430	3:44684230	1	5	A->C	Lys536Asn	Het	14	46	0.30
Fam_c265+c680_1_9256_T_LP6005798-DNA_H04.snps_indels	ZNF197	protein_coding	ENSG00000186448	ENST00000396058	ENSE00001421430	3:44684230	1	5	A->C	Lys536Asn	Het	10	47	0.21
Fam_c39_1_5205_T_LP6005743-DNA_B03.snps_indels.ug	SLMAP	protein_coding	ENSG00000163681	ENST00000295951	ENSE00003360332	3:57857390	1	12	A->G	Asp388Gly	Het	28	60	0.46
Fam_c56_1_5395_T_LP6005743-DNA_H01.snps_indels.ug	SLMAP	protein_coding	ENSG00000163681	ENST00000295951	ENSE00003360332	3:57857390	1	12	A->G	Asp388Gly	Het	25	49	0.51
100420_HWI-EAS418_108_s_7.nodup.realigned	PROS1	protein_coding	ENSG00000184500	ENST00000394236	ENSE00002325994	3:93605265	-1	11	A->G	Leu413Pro	Het	13	56	0.23
Fam_c56_1_5395_T_LP6005743-DNA_H01.snps_indels.ug	PROS1	protein_coding	ENSG00000184500	ENST00000394236	ENSE00002325994	3:93605265	-1	11	A->G	Leu413Pro	Het	16	71	0.22
100302_HWI-EAS418_104_s_3_s_3.nodup.realigned	ARGFX	protein_coding	ENSG00000186103	ENST00000334384	ENSE00001340144	3:121305140	1	4	T->G	Val214Gly	Het	18	75	0.24
100420_HWI-EAS418_108_s_7.nodup.realigned	ARGFX	protein_coding	ENSG00000186103	ENST00000334384	ENSE00001340144	3:121305140	1	4	T->G	Val214Gly	Het	22	60	0.36
Fam_c604_1_9228_T_LP6005743-DNA_B07.snps_indels.ug	KLHL6	protein_coding	ENSG00000172578	ENST00000341319	ENSE00003429630	3:183225972	-1	3	G->A	Arg262Cys	Het	9	35	0.25
Fam_s151_1_02-0530_T_LP6005745-DNA_H05.snps_indels.ug	KLHL6	protein_coding	ENSG00000172578	ENST00000341319	ENSE00003429630	3:183225972	-1	3	G->A	Arg262Cys	Het	20	50	0.4
Fam_c17_1_5199_T_LP6005743-DNA_H03.snps_indels.ug	KLHL6	protein_coding	ENSG00000172578	ENST00000341319	ENSE00003429630	3:183225982	-1	3	G->A	syn Leu258Leu	Het	12	50	0.24
Fam_c56_1_5395_T_LP6005743-DNA_H01.snps_indels.ug	WHSC1	protein_coding	ENSG00000109685	ENST00000382895	ENSE00003354211	4:1956930	1	15	G->A	Ser794Asn	Het	12	57	0.21
Fam_s151_1_02-0530_T_LP6005745-DNA_H05.snps_indels.ug	WHSC1	protein_coding	ENSG00000109685	ENST00000382895	ENSE00003354211	4:1956932	1	15	G->A	Gly795Arg	Het	21	52	0.40
Fam_c56_1_5395_T_LP6005743-DNA_H01.snps_indels.ug	CORIN	protein_coding	ENSG00000145244	ENST00000273857	ENSE00000969569	4:47625750	-1	19	C->T	Arg793His	Het	12	53	0.22
100427_HWUSI-EAS1683_0002_perhonen8_s_4_s_4.nodup.realigned	CORIN	protein_coding	ENSG00000145244	ENST00000273857	ENSE00000969569	4:47625753	-1	19	C->T	Arg792His	Het	12	25	0.48
10871_100427_HWUSI-EAS1683_0002_perhonen8_s_8.nodup.realigned	PLA2G12A	protein_coding	ENSG00000123739	ENST00000243501	ENSE00000841706	4:110635568	-1	4	A->G	Cys179Arg	Het	26	113	0.23
9657_100706_HWUSI-EAS1679_0007_PERHONEN12_61VY7AAXX_s_3.nodup.realigned	PLA2G12A	protein_coding	ENSG00000123739	ENST00000243501	ENSE00000841706	4:110635571	-1	4	C->T	Ala178Thr	Het	25	89	0.28
7522_lanes_6_and_8_merged.nodup.realigned	NDNF	protein_coding	ENSG00000173376	ENST00000379692	ENSE00001740431	4:121958294	-1	4	G->A	Arg278Cys	Het	15	58	0.25
Fam_s10_1_11767_T_LP6005798-DNA_C02.snps_indels.ug	NDNF	protein_coding	ENSG00000173376	ENST00000379692	ENSE00001740431	4:121958294	-1	4	G->A	Arg278Cys	Het	20	75	0.26
7284_Fam_c324_1_101129_HWUSI-EAS1679_00020_FC_20101129_PERHONEN16_628OPAAXX_s_4_s_4.nodup.realigned	PRDM9	protein_coding	ENSG00000164256	ENST00000296682	ENSE00001082836	5:23526971	1	11	C->A	Gln592Lys	Het	9	43	0.20
101001_HWUSI_EAS1679_00009_FC_PERHONEN13_627UDAAXX_s_1.nodup.realigned	PRDM9	protein_coding	ENSG00000164256	ENST00000296682	ENSE00001082836	5:23526971	1	11	C->A	Gln592Lys	Het	7	34	0.20
101001_HWUSI_EAS1679_00009_FC_PERHONEN13_627UDAAXX_s_1.nodup.realigned	PRDM9	protein_coding	ENSG00000164256	ENST00000296682	ENSE00001082836	5:23526977	1	11	G->C	Val594Leu	Het	8	32	0.25
101001_HWUSI_EAS1679_00009_FC_PERHONEN13_627UDAAXX_s_1.nodup.realigned	PRDM9	protein_coding	ENSG00000164256	ENST00000296682	ENSE00001082836	5:23526978	1	11	T->A	Val594Asp	Het	8	33	0.24
7284_Fam_c324_1_101129_HWUSI-EAS1679_00020_FC_20101129_PERHONEN16_628OPAAXX_s_4_s_4.nodup.realigned	PRDM9	protein_coding	ENSG00000164256	ENST00000296682	ENSE00001082836	5:23526987	1	11	C->T	Thr597Ile	Het	9	43	0.20
Fam_c226_1_03-0046_100429_HWUSI-EAS1679_0002_perhonen9_s_4	HCN1	protein_coding	ENSG00000164588	ENST00000303230	ENSE00001146248	5:45645369	-1	2	A->T	Ile256Asn	Het	9	39	0.23
Fam_c265+c680_1_9256_T_LP6005798-DNA_H04.snps_indels	HCN1	protein_coding	ENSG00000164588	ENST00000303230	ENSE00001146248	5:45645373	-1	2	G->A	Arg255Cys	Het	13	54	0.24
101001_HWUSI_EAS1679_00009_FC_PERHONEN13_627UDAAXX_s_1.nodup.realigned	SETD9	protein_coding	ENSG00000155542	ENST00000285947	ENSE00001228259	5:56212667	1	6	G->A	Ala280Thr	Het	9	42	0.21
9665_lanes_5_and_8_merged.nodup.realigned	SETD9	protein_coding	ENSG00000155542	ENST00000285947	ENSE00001228259	5:56212667	1	6	G->A	Ala280Thr	Het	26	89	0.29
Fam_c39_1_5205_T_LP6005743-DNA_B03.snps_indels.ug	PHF15	protein_coding	ENSG00000043143	ENST00000395003	ENSE00001520274	5:133914639	1	11	A->C	Thr669Pro	Het	13	32	0.40
Fam_s26_1_03-0343_T_LP6005743-DNA_D06.snps_indels.ug	PHF15	protein_coding	ENSG00000043143	ENST00000395003	ENSE00001520274	5:133914639	1	11	A->C	Thr669Pro	Het	20	58	0.34
100226_HWUSI-EAS1679_Perhonen4_s_3.nodup.realigned	PCDHA6	protein_coding	ENSG00000081842	ENST00000529310	ENSE00002163644	5:140207858	1	1	C->A	Pro61Gln	Het	14	34	0.41
100420_HWI-EAS418_108_s_7.nodup.realigned	PCDHA6	protein_coding	ENSG00000081842	ENST00000529310	ENSE00002163644	5:140207860	1	1	C->T	Arg62Cys	Het	7	26	0.26
9923_100706_HWUSI-EAS1679_0007_PERHONEN12_61VY7AAXX_s_5.nodup.realigned	PCDHB16	protein_coding	ENSG00000196963	ENST00000361016	ENSE00001416501	5:140564212	1	1	C->T	Ala693Val	Het	10	28	0.35
Fam_s151_1_02-0530_T_LP6005745-DNA_H05.snps_indels.ug	PCDHB16	protein_coding	ENSG00000196963	ENST00000361016	ENSE00001416501	5:140564212	1	1	C->T	Ala693Val	Het	16	46	0.34
100420_HWI-EAS418_108_s_7.nodup.realigned	MSX2	protein_coding	ENSG00000120149	ENST00000239243	ENSE00001197342	5:174156217	1	2	G->A	syn Pro145Pro	Het	11	31	0.35
Fam_s26_1_03-0343_T_LP6005743-DNA_D06.snps_indels.ug	MSX2	protein_coding	ENSG00000120149	ENST00000239243	ENSE00001197342	5:174156218	1	2	C->T	Arg146Cys	Het	17	66	0.25
7522_lanes_6_and_8_merged.nodup.realigned	MSX2	protein_coding	ENSG00000120149	ENST00000239243	ENSE00001197342	5:174156222	1	2	C->T	Thr147Met	Het	8	37	0.21
100427_HWUSI-EAS1683_0002_perhonen8_s_4_s_4.nodup.realigned	SIM1	protein_coding	ENSG00000112246	ENST00000369208	ENSE00001449139	6:100838544	-1	12	C->T	Arg665His	Het	25	74	0.33
Fam_s26_1_03-0343_T_LP6005743-DNA_D06.snps_indels.ug	SIM1	protein_coding	ENSG00000112246	ENST00000369208	ENSE00001449139	6:100838544	-1	12	C->T	Arg665His	Het	11	46	0.23
100302_HWI-EAS418_104_s_3_s_3.nodup.realigned	SIM1	protein_coding	ENSG00000112246	ENST00000369208	ENSE00000760973	6:100897248	-1	6	G->A	syn Gly178Gly	Het	8	38	0.21
100420_HWI-EAS418_108_s_7.nodup.realigned	SASH1	protein_coding	ENSG00000111961	ENST00000367467	ENSE00000765052	6:148840896	1	10	G->A	Ser359Asn	Het	7	26	0.26
Fam_c136_1_6110_T_LP6005745-DNA_H06.snps_indels.ug	SASH1	protein_coding	ENSG00000111961	ENST00000367467	ENSE00000765052	6:148840896	1	10	G->A	Ser359Asn	Het	12	54	0.22
100427_HWUSI-EAS1683_0002_perhonen8_s_2_s_2.nodup.realigned	SASH1	protein_coding	ENSG00000111961	ENST00000367467	ENSE00000765041	6:148867229	1	19	G->A	Ala1143Thr	Het	15	39	0.38
Fam_s26_1_03-0343_T_LP6005743-DNA_D06.snps_indels.ug	SASH1	protein_coding	ENSG00000111961	ENST00000367467	ENSE00000765041	6:148867229	1	19	G->A	Ala1143Thr	Het	20	56	0.35
Fam_c17_1_5199_T_LP6005743-DNA_H03.snps_indels.ug	PLEKHG1	protein_coding	ENSG00000120278	ENST00000367328	ENSE00001421771	6:151161856	1	17	C->T	Arg1328Cys	Het	17	58	0.29
7583_100520_HWUSI-EAS1679_0003_61GPLAAXX_perhonen10_s_6.nodup.realigned	PLEKHG1	protein_coding	ENSG00000120278	ENST00000367328	ENSE00001421771	6:151161857	1	17	G->A	Arg1328His	Het	28	110	0.25
7284_Fam_c324_1_101129_HWUSI-EAS1679_00020_FC_20101129_PERHONEN16_628OPAAXX_s_4_s_4.nodup.realigned	IGF2R	protein_coding	ENSG00000197081	ENST00000356956	ENSE00001086779	6:160412338	1	2	G->A	Arg91His	Het	27	74	0.36
Fam_s151_1_02-0530_T_LP6005745-DNA_H05.snps_indels.ug	IGF2R	protein_coding	ENSG00000197081	ENST00000356956	ENSE00001086779	6:160412338	1	2	G->A	Arg91His	Het	25	70	0.35
Fam_c17_1_5199_T_LP6005743-DNA_H03.snps_indels.ug	HECW1	protein_coding	ENSG00000002746	ENST00000395891	ENSE00001740935	7:43508577	1	16	G->A	Arg991Gln	Het	11	43	0.25
7522_lanes_6_and_8_merged.nodup.realigned	HECW1	protein_coding	ENSG00000002746	ENST00000395891	ENSE00001740935	7:43508580	1	16	G->A	Arg992Gln	Het	15	62	0.24
100429_HWUSI-EAS1679_0002_perhonen9_s_2_s_2.nodup.realigned	MUC17	protein_coding	ENSG00000169876	ENST00000306151	ENSE00001125983	7:100676246	1	3	T->C	Ser517Pro	Het	48	230	0.20
7284_Fam_c324_1_101129_HWUSI-EAS1679_00020_FC_20101129_PERHONEN16_628OPAAXX_s_4_s_4.nodup.realigned	MUC17	protein_coding	ENSG00000169876	ENST00000306151	ENSE00001125983	7:100676246	1	3	T->C	Ser517Pro	Het	51	236	0.21
100302_HWI-EAS418_104_s_3_s_3.nodup.realigned	SLC26A3	protein_coding	ENSG00000091138	ENST00000340010	ENSE00000715749	7:107414522	-1	17	T->G	Asp617Ala	Het	64	183	0.34
100420_HWI-EAS418_108_s_7.nodup.realigned	SLC26A3	protein_coding	ENSG00000091138	ENST00000340010	ENSE00000715749	7:107414522	-1	17	T->G	Asp617Ala	Het	50	123	0.40
9657_100706_HWUSI-EAS1679_0007_PERHONEN12_61VY7AAXX_s_3.nodup.realigned	MCPH1	protein_coding	ENSG00000147316	ENST00000344683	ENSE00003230363	8:6338366	1	11	C->T	Ala702Val	Het	15	44	0.34
100302_HWI-EAS418_104_s_4_s_4.nodup.realigned	MCPH1	protein_coding	ENSG00000147316	ENST00000344683	ENSE00003230363	8:6338369	1	11	G->A	Arg703His	Het	9	39	0.23
Fam_c17_1_5199_T_LP6005743-DNA_H03.snps_indels.ug	LRRCC1	protein_coding	ENSG00000133739	ENST00000360375	ENSE00002104349	8:86019623	1	1	A->C	Lys31Asn	Het	23	60	0.38
101001_HWUSI_EAS1679_00009_FC_PERHONEN13_627UDAAXX_s_1.nodup.realigned	LRRCC1	protein_coding	ENSG00000133739	ENST00000360375	ENSE00002104349	8:86019625	1	1	G->T	Gly32Val	Het	5	25	0.2
7583_100520_HWUSI-EAS1679_0003_61GPLAAXX_perhonen10_s_6.nodup.realigned	UBR5	protein_coding	ENSG00000104517	ENST00000520539	ENSE00001166374	8:103323706	-1	20	G->A	Arg813Stop	Het	6	29	0.20
9657_100706_HWUSI-EAS1679_0007_PERHONEN12_61VY7AAXX_s_3.nodup.realigned	UBR5	protein_coding	ENSG00000104517	ENST00000520539	ENSE00001166374	8:103323706	-1	20	G->A	Arg813Stop	Het	15	39	0.38
100427_HWUSI-EAS1683_0002_perhonen8_s_2_s_2.nodup.realigned	PGM5	protein_coding	ENSG00000154330	ENST00000396396	ENSE00001787588	9:70993152	1	2	C->T	Ser100Leu	Het	35	93	0.37
100427_HWUSI-EAS1683_0002_perhonen8_s_4_s_4.nodup.realigned	PGM5	protein_coding	ENSG00000154330	ENST00000396396	ENSE00001787588	9:70993152	1	2	C->T	Ser100Leu	Het	27	116	0.23
8210_100520_HWUSI-EAS1679_0003_61GPLAAXX_perhonen10_s_7.nodup.realigned	PGM5	protein_coding	ENSG00000154330	ENST00000396396	ENSE00001787588	9:70993152	1	2	C->T	Ser100Leu	Het	15	74	0.20
Fam_c265+c680_1_9256_T_LP6005798-DNA_H04.snps_indels	NSMF	protein_coding	ENSG00000165802	ENST00000371475	ENSE00001686032	9:140352101	-1	3	T->C	Gln129Arg	Het	9	43	0.20
Fam_s26_1_03-0343_T_LP6005743-DNA_D06.snps_indels.ug	NSMF	protein_coding	ENSG00000165802	ENST00000371475	ENSE00001686032	9:140352105	-1	3	G->A	Arg128Trp	Het	24	82	0.29
Fam_s26_1_03-0343_T_LP6005743-DNA_D06.snps_indels.ug	PIK3AP1	protein_coding	ENSG00000155629	ENST00000339364	ENSE00003284792	10:98408540	-1	7	A->G	Leu354Ser	Het	19	74	0.25
Fam_c226_1_03-0046_100429_HWUSI-EAS1679_0002_perhonen9_s_4	PIK3AP1	protein_coding	ENSG00000155629	ENST00000339364	ENSE00003284792	10:98408544	-1	7	C->A	Ala353Ser	Het	5	21	0.23
9665_lanes_5_and_8_merged.nodup.realigned	RRP12	protein_coding	ENSG00000052749	ENST00000370992	ENSE00003359000	10:99132933	-1	18	C->T	Arg684His	Het	11	24	0.45
Fam_c136_1_6110_T_LP6005745-DNA_H06.snps_indels.ug	RRP12	protein_coding	ENSG00000052749	ENST00000370992	ENSE00003359000	10:99132934	-1	18	G->A	Arg684Cys	Het	12	50	0.24
Fam_c39_1_5205_T_LP6005743-DNA_B03.snps_indels.ug	B4GALNT4	protein_coding	ENSG00000182272	ENST00000329962	ENSE00001330059	11:376504	1	14	T->C	Ser461Pro	Het	10	22	0.45
Fam_c56_1_5395_T_LP6005743-DNA_H01.snps_indels.ug	B4GALNT4	protein_coding	ENSG00000182272	ENST00000329962	ENSE00001330059	11:376504	1	14	T->C	Ser461Pro	Het	9	33	0.27
Fam_c136_1_6110_T_LP6005745-DNA_H06.snps_indels.ug	TMEM80	protein_coding	ENSG00000177042	ENST00000397510	ENSE00001528976	11:695848	1	1	T->G	spl2	Het	17	42	0.40	The entire gene was sequenced with MiSeq in this study
Fam_c265+c680_1_9256_T_LP6005798-DNA_H04.snps_indels	TMEM80	protein_coding	ENSG00000177042	ENST00000397510	ENSE00001528976	11:695848	1	1	T->G	spl2	Het	8	36	0.22	The entire gene was sequenced with MiSeq in this study
Fam_c568_1_02-0410_T_LP6005798-DNA_A04.snps_indels	TMEM80	protein_coding	ENSG00000177042	ENST00000397510	ENSE00001528976	11:695848	1	1	T->G	spl2	Het	20	53	0.37	The entire gene was sequenced with MiSeq in this study
Fam_s26_1_03-0343_T_LP6005743-DNA_D06.snps_indels.ug	SYT8	protein_coding	ENSG00000149043	ENST00000381968	ENSE00003333798	11:1858264	1	8	G->A	Ala304Thr	Het	23	67	0.34
9665_lanes_5_and_8_merged.nodup.realigned	SYT8	protein_coding	ENSG00000149043	ENST00000381968	ENSE00003333798	11:1858265	1	8	C->T	Ala304Val	Het	6	25	0.24
101001_HWUSI_EAS1679_00009_FC_PERHONEN13_627UDAAXX_s_1.nodup.realigned	OR51T1	protein_coding	ENSG00000176900	ENST00000380378	ENSE00001484696	11:4903922	1	1	C->T	Arg292Cys	Het	8	31	0.25
9923_100706_HWUSI-EAS1679_0007_PERHONEN12_61VY7AAXX_s_5.nodup.realigned	OR51T1	protein_coding	ENSG00000176900	ENST00000380378	ENSE00001484696	11:4903923	1	1	G->A	Arg292His	Het	8	27	0.29
9657_100706_HWUSI-EAS1679_0007_PERHONEN12_61VY7AAXX_s_3.nodup.realigned	TRIM48	protein_coding	ENSG00000150244	ENST00000417545	ENSE00002458459	11:55035844	1	4	T->C	Tyr192His	Het	23	73	0.31
Fam_s151_1_02-0530_T_LP6005745-DNA_H05.snps_indels.ug	TRIM48	protein_coding	ENSG00000150244	ENST00000417545	ENSE00002458459	11:55035844	1	4	T->C	Tyr192His	Het	9	30	0.3
9665_lanes_5_and_8_merged.nodup.realigned	CLPB	protein_coding	ENSG00000162129	ENST00000294053	ENSE00002293681	11:72145310	-1	1	G->A	Thr70Ile	Het	10	27	0.37
Fam_c17_1_5199_T_LP6005743-DNA_H03.snps_indels.ug	CLPB	protein_coding	ENSG00000162129	ENST00000294053	ENSE00002293681	11:72145314	-1	1	C->T	Ala69Thr	Het	23	56	0.41
Fam_c604_1_9228_T_LP6005743-DNA_B07.snps_indels.ug	DNAJB13	protein_coding	ENSG00000187726	ENST00000339764	ENSE00002470248	11:73681140	1	8	G->A	Arg311His	Het	19	56	0.33
Fam_c265+c680_1_9256_T_LP6005798-DNA_H04.snps_indels	DNAJB13	protein_coding	ENSG00000187726	ENST00000339764	ENSE00002470248	11:73681140	1	8	G->A	Arg311His	Het	9	38	0.23
7522_lanes_6_and_8_merged.nodup.realigned	TROAP	protein_coding	ENSG00000135451	ENST00000257909	ENSE00003354148	12:49722962	1	10	C->T	Arg347Trp	Het	24	82	0.29
Fam_s151_1_02-0530_T_LP6005745-DNA_H05.snps_indels.ug	TROAP	protein_coding	ENSG00000135451	ENST00000257909	ENSE00003354148	12:49722962	1	10	C->T	Arg347Trp	Het	23	58	0.39
Fam_c604_1_9228_T_LP6005743-DNA_B07.snps_indels.ug	HOXC6	protein_coding	ENSG00000197757	ENST00000243108	ENSE00000838341	12:54423538	1	2	C->T	Thr167Met	Het	16	49	0.32
7583_100520_HWUSI-EAS1679_0003_61GPLAAXX_perhonen10_s_6.nodup.realigned	HOXC6	protein_coding	ENSG00000197757	ENST00000243108	ENSE00000838341	12:54423541	1	2	G->A	Arg168Gln	Het	6	27	0.22
Fam_c604_1_9228_T_LP6005743-DNA_B07.snps_indels.ug	ULK1	protein_coding	ENSG00000177169	ENST00000321867	ENSE00001223509	12:132401997	1	22	C->T	Arg742Cys	Het	8	34	0.23
Fam_c56_1_5395_T_LP6005743-DNA_H01.snps_indels.ug	ULK1	protein_coding	ENSG00000177169	ENST00000321867	ENSE00001223509	12:132401998	1	22	G->A	Arg742His	Het	14	47	0.29
Fam_s10_1_11767_T_LP6005798-DNA_C02.snps_indels.ug	LRCH1	protein_coding	ENSG00000136141	ENST00000389797	ENSE00000923426	13:47303046	1	18	T->C	Val645Ala	Het	16	61	0.26
7284_Fam_c324_1_101129_HWUSI-EAS1679_00020_FC_20101129_PERHONEN16_628OPAAXX_s_4_s_4.nodup.realigned	LRCH1	protein_coding	ENSG00000136141	ENST00000389797	ENSE00000923426	13:47303048	1	18	G->A	Val646Ile	Het	12	35	0.34
Fam_c568_1_02-0410_T_LP6005798-DNA_A04.snps_indels	CSPG4	protein_coding	ENSG00000173546	ENST00000308508	ENSE00001208364	15:75982312	-1	3	C->T	Arg365Gln	Het	14	69	0.20
Fam_c604_1_9228_T_LP6005743-DNA_B07.snps_indels.ug	CSPG4	protein_coding	ENSG00000173546	ENST00000308508	ENSE00001208364	15:75982313	-1	3	G->A	Arg365Trp	Het	13	55	0.23
7284_Fam_c324_1_101129_HWUSI-EAS1679_00020_FC_20101129_PERHONEN16_628OPAAXX_s_4_s_4.nodup.realigned	SRRM2	protein_coding	ENSG00000167978	ENST00000301740	ENSE00002720320	16:2812427	1	11	G->A	Arg633His	Het	14	50	0.28
Fam_c56_1_5395_T_LP6005743-DNA_H01.snps_indels.ug	SRRM2	protein_coding	ENSG00000167978	ENST00000301740	ENSE00002720320	16:2812427	1	11	G->A	Arg633His	Het	14	55	0.25
9923_100706_HWUSI-EAS1679_0007_PERHONEN12_61VY7AAXX_s_5.nodup.realigned	ALG1	protein_coding	ENSG00000033011	ENST00000262374	ENSE00003402772	16:5127933	1	6	G->A	Ala219Thr	Het	6	25	0.24
Fam_s151_1_02-0530_T_LP6005745-DNA_H05.snps_indels.ug	ALG1	protein_coding	ENSG00000033011	ENST00000262374	ENSE00003402772	16:5127933	1	6	G->A	Ala219Thr	Het	12	41	0.29
Fam_c239_1_02-0135_100427_HWUSI-EAS1683_0002_perhonen8_s_6_s_6.nodup.realigned	ALG1	protein_coding	ENSG00000033011	ENST00000262374	ENSE00003432387	16:5132657	1	11	T->C	syn Cys390Cys	Het	13	57	0.22
100706_HWUSI-EAS1679_0007_PERHONEN12_61VY7AAXX_s_4.nodup.realigned	ALG1	protein_coding	ENSG00000033011	ENST00000262374	ENSE00003432387	16:5132657	1	11	T->C	syn Cys390Cys	Het	19	59	0.32
Fam_c239_1_02-0135_100427_HWUSI-EAS1683_0002_perhonen8_s_6_s_6.nodup.realigned	ALG1	protein_coding	ENSG00000033011	ENST00000262374	ENSE00003432387	16:5132659	1	11	C->T	Ala391Val	Het	12	55	0.21
100706_HWUSI-EAS1679_0007_PERHONEN12_61VY7AAXX_s_4.nodup.realigned	ALG1	protein_coding	ENSG00000033011	ENST00000262374	ENSE00003432387	16:5132659	1	11	C->T	Ala391Val	Het	19	59	0.32
Fam_c56_1_5395_T_LP6005743-DNA_H01.snps_indels.ug	MYH11	protein_coding	ENSG00000133392	ENST00000396324	ENSE00003347736	16:15851755	-1	14	C->T	Glu509Lys	Het	14	45	0.31
7583_100520_HWUSI-EAS1679_0003_61GPLAAXX_perhonen10_s_6.nodup.realigned	MYH11	protein_coding	ENSG00000133392	ENST00000396324	ENSE00003347736	16:15851758	-1	14	G->A	Arg508Cys	Het	14	58	0.24
Fam_s26_1_03-0343_T_LP6005743-DNA_D06.snps_indels.ug	PLK1	protein_coding	ENSG00000166851	ENST00000300093	ENSE00003450516	16:23698841	1	6	T->C	Val363Ala	Het	22	65	0.33
Fam_c136_1_6110_T_LP6005745-DNA_H06.snps_indels.ug	PLK1	protein_coding	ENSG00000166851	ENST00000300093	ENSE00003450516	16:23698843	1	6	C->T	Arg364Stop	Het	9	39	0.23
9665_lanes_5_and_8_merged.nodup.realigned	PLK1	protein_coding	ENSG00000166851	ENST00000300093	ENSE00003450516	16:23698852	1	6	G->T	Gly367Cys	Het	11	21	0.52
Fam_c39_1_5205_T_LP6005743-DNA_B03.snps_indels.ug	MAZ	protein_coding	ENSG00000103495	ENST00000219782	ENSE00001300091	16:29818864	1	2	C->G	Ala253Gly	Het	10	29	0.34
Fam_s26_1_03-0343_T_LP6005743-DNA_D06.snps_indels.ug	MAZ	protein_coding	ENSG00000103495	ENST00000219782	ENSE00001300091	16:29818864	1	2	C->G	Ala253Gly	Het	18	66	0.27
Fam_c136_1_6110_T_LP6005745-DNA_H06.snps_indels.ug	ADCY7	protein_coding	ENSG00000121281	ENST00000394697	ENSE00003430677	16:50340977	1	15	T->C	Ile590Thr	Het	17	49	0.34
Fam_c56_1_5395_T_LP6005743-DNA_H01.snps_indels.ug	ADCY7	protein_coding	ENSG00000121281	ENST00000394697	ENSE00003430677	16:50340977	1	15	T->C	Ile590Thr	Het	18	44	0.40
100302_HWI-EAS418_104_s_3_s_3.nodup.realigned	FA2H	protein_coding	ENSG00000103089	ENST00000219368	ENSE00000694682	16:74761211	-1	3	T->G	His146Pro	Het	7	23	0.30
100924_ILLUMINA-8C38E9_0118_s_8.nodup.realigned	FA2H	protein_coding	ENSG00000103089	ENST00000219368	ENSE00000694682	16:74761211	-1	3	T->G	His146Pro	Het	6	23	0.26
7583_100520_HWUSI-EAS1679_0003_61GPLAAXX_perhonen10_s_6.nodup.realigned	LDHD	protein_coding	ENSG00000166816	ENST00000300051	ENSE00001106905	16:75146584	-1	10	C->T	Gly425Asp	Het	14	55	0.25	The entire gene was sequenced with MiSeq in this study
Fam_c56_1_5395_T_LP6005743-DNA_H01.snps_indels.ug	LDHD	protein_coding	ENSG00000166816	ENST00000300051	ENSE00001106905	16:75146584	-1	10	C->T	Gly425Asp	Het	16	47	0.34	The entire gene was sequenced with MiSeq in this study
Fam_c17_1_5199_T_LP6005743-DNA_H03.snps_indels.ug	ANKRD11	protein_coding	ENSG00000167522	ENST00000301030	ENSE00003349721	16:89357126	-1	6	T->G	Thr170Pro	Het	15	39	0.38
Fam_s10_1_11767_T_LP6005798-DNA_C02.snps_indels.ug	ANKRD11	protein_coding	ENSG00000167522	ENST00000301030	ENSE00003349721	16:89357126	-1	6	T->G	Thr170Pro	Het	21	48	0.43
7522_lanes_6_and_8_merged.nodup.realigned	ANKRD11	protein_coding	ENSG00000167522	ENST00000301030	ENSE00003349721	16:89357135	-1	6	G->A	Arg167Cys	Het	7	32	0.21
Fam_c56_1_5395_T_LP6005743-DNA_H01.snps_indels.ug	ENO3	protein_coding	ENSG00000108515	ENST00000323997	ENSE00003390908	17:4857030	1	6	C->A	Leu112Met	Het	16	50	0.32	The entire gene was sequenced with MiSeq in this study
100706_HWUSI-EAS1679_0007_PERHONEN12_61VY7AAXX_s_4.nodup.realigned	ENO3	protein_coding	ENSG00000108515	ENST00000323997	ENSE00003390908	17:4857034	1	6	G->A	Gly113Asp	Het	6	23	0.26	The entire gene was sequenced with MiSeq in this study
Fam_s10_1_11767_T_LP6005798-DNA_C02.snps_indels.ug	SREBF1	protein_coding	ENSG00000072310	ENST00000355815	ENSE00001405852	17:17726904	-1	2	T->C	Arg37Gly	Het	14	37	0.37
Fam_s26_1_03-0343_T_LP6005743-DNA_D06.snps_indels.ug	SREBF1	protein_coding	ENSG00000072310	ENST00000355815	ENSE00001405852	17:17726904	-1	2	T->C	Arg37Gly	Het	11	44	0.25
Fam_c568_1_02-0410_T_LP6005798-DNA_A04.snps_indels	SREBF1	protein_coding	ENSG00000072310	ENST00000355815	ENSE00001405852	17:17726904	-1	2	T->C	Arg37Gly	Het	15	41	0.36
Fam_c56_1_5395_T_LP6005743-DNA_H01.snps_indels.ug	KPNB1	protein_coding	ENSG00000108424	ENST00000290158	ENSE00001043047	17:45747049	1	11	G->A	Met410Ile	Het	13	60	0.21
8210_100520_HWUSI-EAS1679_0003_61GPLAAXX_perhonen10_s_7.nodup.realigned	KPNB1	protein_coding	ENSG00000108424	ENST00000290158	ENSE00001043047	17:45747050	1	11	C->T	Pro411Ser	Het	18	71	0.25
Fam_c604_1_9228_T_LP6005743-DNA_B07.snps_indels.ug	SETBP1	protein_coding	ENSG00000152217	ENST00000282030	ENSE00001004034	18:42531184	1	4	C->T	Arg627Cys	Het	13	49	0.26
10871_100427_HWUSI-EAS1683_0002_perhonen8_s_8.nodup.realigned	SETBP1	protein_coding	ENSG00000152217	ENST00000282030	ENSE00001004034	18:42531185	1	4	G->A	Arg627His	Het	16	59	0.27
Fam_c56_1_5395_T_LP6005743-DNA_H01.snps_indels.ug	CTC-398G3.6	nonsense_mediated_decay	ENSG00000267477	ENST00000585656	ENSE00003335676	19:11577580	-1	4	G->A	Arg178Trp	Het	13	60	0.21
Fam_c265+c680_1_9256_T_LP6005798-DNA_H04.snps_indels	CTC-398G3.6	nonsense_mediated_decay	ENSG00000267477	ENST00000585656	ENSE00003335676	19:11577580	-1	4	G->A	Arg178Trp	Het	8	40	0.2
100427_HWUSI-EAS1683_0002_perhonen8_s_4_s_4.nodup.realigned	MAU2	protein_coding	ENSG00000129933	ENST00000392313	ENSE00001740013	19:19451657	1	6	C->T	Ala185Val	Het	12	26	0.46
Fam_s26_1_03-0343_T_LP6005743-DNA_D06.snps_indels.ug	MAU2	protein_coding	ENSG00000129933	ENST00000392313	ENSE00001740013	19:19451657	1	6	C->T	Ala185Val	Het	14	57	0.24
100420_HWI-EAS418_108_s_7.nodup.realigned	CEP89	protein_coding	ENSG00000121289	ENST00000305768	ENSE00001161141	19:33370222	-1	19	C->T	Arg733Gln	Het	9	32	0.28
Fam_c136_1_6110_T_LP6005745-DNA_H06.snps_indels.ug	CEP89	protein_coding	ENSG00000121289	ENST00000305768	ENSE00001161141	19:33370223	-1	19	G->A	Arg733Stop	Het	12	50	0.24
100302_HWI-EAS418_104_s_5.nodup.realigned	FCGBP	protein_coding	ENSG00000090920	ENST00000221347	ENSE00002514847	19:40384149	-1	21	T->G	Asn3154Thr	Het	15	48	0.31
101001_HWUSI_EAS1679_00009_FC_PERHONEN13_627UDAAXX_s_1.nodup.realigned	FCGBP	protein_coding	ENSG00000090920	ENST00000221347	ENSE00002514847	19:40384149	-1	21	T->G	Asn3154Thr	Het	13	28	0.46
100706_HWUSI-EAS1679_0007_PERHONEN12_61VY7AAXX_s_4.nodup.realigned	IL4I1	protein_coding	ENSG00000104951	ENST00000595948	ENSE00003358306	19:50397628	-1	7	C->T	Arg177His	Het	15	39	0.38
Fam_c56_1_5395_T_LP6005743-DNA_H01.snps_indels.ug	IL4I1	protein_coding	ENSG00000104951	ENST00000595948	ENSE00003358306	19:50397629	-1	7	G->A	Arg177Cys	Het	10	47	0.21
8210_100520_HWUSI-EAS1679_0003_61GPLAAXX_perhonen10_s_7.nodup.realigned	ZNF331	protein_coding	ENSG00000130844	ENST00000253144	ENSE00001388872	19:54081078	1	7	C->A	His422Asn	Het	10	32	0.31
100302_HWI-EAS418_104_s_3_s_3.nodup.realigned	ZNF331	protein_coding	ENSG00000130844	ENST00000253144	ENSE00001388872	19:54081082	1	7	G->A	Gly423Asp	Het	12	53	0.22
Fam_c604_1_9228_T_LP6005743-DNA_B07.snps_indels.ug	SLC4A11	protein_coding	ENSG00000088836	ENST00000380059	ENSE00003342143	20:3208971	-1	19	C->T	Gly874Asp	Het	13	41	0.31	The entire gene was sequenced with MiSeq in this study
9665_lanes_5_and_8_merged.nodup.realigned	SLC4A11	protein_coding	ENSG00000088836	ENST00000380059	ENSE00003342143	20:3208984	-1	19	G->A	syn Leu870Leu	Het	7	29	0.24	The entire gene was sequenced with MiSeq in this study
100427_HWUSI-EAS1683_0002_perhonen8_s_4_s_4.nodup.realigned	SLC4A11	protein_coding	ENSG00000088836	ENST00000380059	ENSE00003407316	20:3210887	-1	13	C->T	Ala522Thr	Het	18	28	0.64	The entire gene was sequenced with MiSeq in this study
9923_100706_HWUSI-EAS1679_0007_PERHONEN12_61VY7AAXX_s_5.nodup.realigned	SLC4A11	protein_coding	ENSG00000088836	ENST00000380059	ENSE00003407316	20:3210887	-1	13	C->T	Ala522Thr	Het	11	29	0.37	The entire gene was sequenced with MiSeq in this study
Fam_s151_1_02-0530_T_LP6005745-DNA_H05.snps_indels.ug	SLC4A11	protein_coding	ENSG00000088836	ENST00000380059	ENSE00003407316	20:3210887	-1	13	C->T	Ala522Thr	Het	16	59	0.27	The entire gene was sequenced with MiSeq in this study
100706_HWUSI-EAS1679_0007_PERHONEN12_61VY7AAXX_s_4.nodup.realigned	FAM209A	protein_coding	ENSG00000124103	ENST00000371328	ENSE00001454955	20:55101013	1	2	C->G	Arg135Gly	Het	11	44	0.25
Fam_c136_1_6110_T_LP6005745-DNA_H06.snps_indels.ug	FAM209A	protein_coding	ENSG00000124103	ENST00000371328	ENSE00001454955	20:55101014	1	2	G->A	Arg135His	Het	11	49	0.22
7284_Fam_c324_1_101129_HWUSI-EAS1679_00020_FC_20101129_PERHONEN16_628OPAAXX_s_4_s_4.nodup.realigned	CTCFL	protein_coding	ENSG00000124092	ENST00000423479	ENSE00001785929	20:56090847	-1	6	C->T	Arg368His	Het	5	21	0.23
100226_HWUSI-EAS1679_Perhonen4_s_3.nodup.realigned	CTCFL	protein_coding	ENSG00000124092	ENST00000423479	ENSE00001785929	20:56090847	-1	6	C->T	Arg368His	Het	19	29	0.65
101001_HWUSI_EAS1679_00009_FC_PERHONEN13_627UDAAXX_s_1.nodup.realigned	DIDO1	protein_coding	ENSG00000101191	ENST00000266070	ENSE00000856524	20:61523392	-1	14	C->T	Ala1098Thr	Het	13	45	0.28
Fam_c17_1_5199_T_LP6005743-DNA_H03.snps_indels.ug	DIDO1	protein_coding	ENSG00000101191	ENST00000266070	ENSE00000856524	20:61523392	-1	14	C->T	Ala1098Thr	Het	12	50	0.24
9923_100706_HWUSI-EAS1679_0007_PERHONEN12_61VY7AAXX_s_5.nodup.realigned	ERG	protein_coding	ENSG00000157554	ENST00000417133	ENSE00003402960	21:39817412	-1	4	C->T	Val58Ile	Het	6	30	0.2
Fam_c56_1_5395_T_LP6005743-DNA_H01.snps_indels.ug	ERG	protein_coding	ENSG00000157554	ENST00000417133	ENSE00003402960	21:39817412	-1	4	C->T	Val58Ile	Het	17	62	0.27
100302_HWI-EAS418_104_s_4_s_4.nodup.realigned	CECR1	protein_coding	ENSG00000093072	ENST00000399839	ENSE00000650248	22:17662876	-1	9	C->A	Val426Leu	Het	8	39	0.20
7284_Fam_c324_1_101129_HWUSI-EAS1679_00020_FC_20101129_PERHONEN16_628OPAAXX_s_4_s_4.nodup.realigned	CECR1	protein_coding	ENSG00000093072	ENST00000399839	ENSE00000650248	22:17662876	-1	9	C->A	Val426Leu	Het	11	28	0.39
100226_HWUSI-EAS1679_Perhonen4_s_3.nodup.realigned	CECR1	protein_coding	ENSG00000093072	ENST00000399839	ENSE00000650248	22:17662876	-1	9	C->A	Val426Leu	Het	6	21	0.28
100226_HWUSI-EAS1679_Perhonen4_s_3.nodup.realigned	TUBGCP6	protein_coding	ENSG00000128159	ENST00000248846	ENSE00001032668	22:50659247	-1	16	C->T	Ala1181Thr	Het	16	32	0.5
c355.1T_GS000011212-ASM-T1-N1_all	TUBGCP6	protein_coding	ENSG00000128159	ENST00000248846	ENSE00001032668	22:50659247	-1	16	C->T	Ala1181Thr	Het	17	70	0.24
Fam_c56_1_5395_T_LP6005743-DNA_H01.snps_indels.ug	PLXNB2	protein_coding	ENSG00000196576	ENST00000449103	ENSE00003250534	22:50718067	-1	27	C->T	Ala1461Thr	Het	15	60	0.25
Fam_c226_1_03-0046_100429_HWUSI-EAS1679_0002_perhonen9_s_4	PLXNB2	protein_coding	ENSG00000196576	ENST00000449103	ENSE00003250534	22:50718070	-1	27	A->G	Tyr1460His	Het	5	21	0.23
Fam_c56_1_5395_T_LP6005743-DNA_H01.snps_indels.ug	AKAP17A	protein_coding	ENSG00000197976	ENST00000313871	ENSE00002180175	X:1712717	1	2	T->C	Phe121Ser	Het	17	44	0.38
Fam_c568_1_02-0410_T_LP6005798-DNA_A04.snps_indels	AKAP17A	protein_coding	ENSG00000197976	ENST00000313871	ENSE00002180175	X:1712717	1	2	T->C	Phe121Ser	Het	30	65	0.46
100427_HWUSI-EAS1683_0002_perhonen8_s_2_s_2.nodup.realigned	BRWD3	protein_coding	ENSG00000165288	ENST00000373275	ENSE00003381512	X:79965030	-1	21	C->T	Arg791His	Het	9	31	0.29
7583_100520_HWUSI-EAS1679_0003_61GPLAAXX_perhonen10_s_6.nodup.realigned	BRWD3	protein_coding	ENSG00000165288	ENST00000373275	ENSE00003381512	X:79965031	-1	21	G->A	Arg791Cys	Het	12	45	0.26
100420_HWI-EAS418_108_s_7.nodup.realigned	RNF213	protein_coding	ENSG00000173821	ENST00000582970	ENSE00001235391	17:78321478	1	29	G->A	Ala3115Thr	Het	26	80	0.32
7522_lanes_6_and_8_merged.nodup.realigned	RNF213	protein_coding	ENSG00000173821	ENST00000582970	ENSE00001235391	17:78321478	1	29	G->A	Ala3115Thr	Het	19	78	0.24
101001_HWUSI_EAS1679_00009_FC_PERHONEN13_627UDAAXX_s_1.nodup.realigned	CTNNB1	protein_coding	ENSG00000168036	ENST00000349496	ENSE00003298566	3:41266124	1	3	A->G	Thr41Ala	Het	18	36	0.5	This hot spot was Sanger sequenced by Tuupanen et al., the entire gene was sequenced with MiSeq in this study
100226_HWUSI-EAS1679_Perhonen4_s_3.nodup.realigned	CTNNB1	protein_coding	ENSG00000168036	ENST00000349496	ENSE00003298566	3:41266124	1	3	A->G	Thr41Ala	Het	22	25	0.88	This hot spot was Sanger sequenced by Tuupanen et al., the entire gene was sequenced with MiSeq in this study
7583_100520_HWUSI-EAS1679_0003_61GPLAAXX_perhonen10_s_6.nodup.realigned	PIK3CA	protein_coding	ENSG00000121879	ENST00000263967	ENSE00001139995	3:178916876	1	2	G->A	Arg88Gln	Het	20	95	0.21	The entire gene was sequenced with MiSeq in this study
9657_100706_HWUSI-EAS1679_0007_PERHONEN12_61VY7AAXX_s_3.nodup.realigned	PIK3CA	protein_coding	ENSG00000121879	ENST00000263967	ENSE00001139995	3:178916891	1	2	G->A	Arg93Gln	Het	39	128	0.30	The entire gene was sequenced with MiSeq in this study
101001_HWUSI_EAS1679_00009_FC_PERHONEN13_627UDAAXX_s_1.nodup.realigned	PIK3CA	protein_coding	ENSG00000121879	ENST00000263967	ENSE00001077674	3:178936083	1	10	A->G	Glu542Gly	Het	16	50	0.32	The entire gene was sequenced with MiSeq in this study
100226_HWUSI-EAS1679_Perhonen4_s_3.nodup.realigned	PIK3CA	protein_coding	ENSG00000121879	ENST00000263967	ENSE00001077674	3:178936092	1	10	A->C	Glu545Ala	Het	16	68	0.23	This hot spot was Sanger sequenced by Tuupanen et al., the entire gene was sequenced with MiSeq in this study
9923_100706_HWUSI-EAS1679_0007_PERHONEN12_61VY7AAXX_s_5.nodup.realigned	PIK3CA	protein_coding	ENSG00000121879	ENST00000263967	ENSE00001077674	3:178936096	1	10	G->T	Gln546His	Het	21	66	0.31	This hot spot was Sanger sequenced by Tuupanen et al., the entire gene was sequenced with MiSeq in this study
10871_100427_HWUSI-EAS1683_0002_perhonen8_s_8.nodup.realigned	PIK3CA	protein_coding	ENSG00000121879	ENST00000263967	ENSE00001139987	3:178952085	1	21	A->G	His1047Arg	Het	10	33	0.30	The entire gene was sequenced with MiSeq in this study
7023_100429_HWUSI-EAS1679_0002_perhonen9_s_6.nodup.realigned	PIK3CA	protein_coding	ENSG00000121879	ENST00000263967	ENSE00001139987	3:178952085	1	21	A->G	His1047Arg	Het	19	51	0.37	The entire gene was sequenced with MiSeq in this study
Fam_c136_1_6110_T_LP6005745-DNA_H06.snps_indels.ug	PIK3CA	protein_coding	ENSG00000121879	ENST00000263967	ENSE00001139987	3:178952085	1	21	A->G	His1047Arg	Het	13	59	0.22	The entire gene was sequenced with MiSeq in this study
100706_HWUSI-EAS1679_0007_PERHONEN12_61VY7AAXX_s_4.nodup.realigned	SLC36A1	protein_coding	ENSG00000123643	ENST00000243389	ENSE00000972907	5:150844717	1	5	G->A	Ala136Thr	Het	9	42	0.21	This hot spot was Sanger sequenced by Tuupanen et al., the entire gene was sequenced with MiSeq in this study
100427_HWUSI-EAS1683_0002_perhonen8_s_2_s_2.nodup.realigned	SLC36A1	protein_coding	ENSG00000123643	ENST00000243389	ENSE00000972907	5:150844717	1	5	G->A	Ala136Thr	Het	23	58	0.39	This hot spot was Sanger sequenced by Tuupanen et al., the entire gene was sequenced with MiSeq in this study
7522_lanes_6_and_8_merged.nodup.realigned	SLC36A1	protein_coding	ENSG00000123643	ENST00000243389	ENSE00000972907	5:150844717	1	5	G->A	Ala136Thr	Het	17	65	0.26	This hot spot was Sanger sequenced by Tuupanen et al., the entire gene was sequenced with MiSeq in this study
100302_HWI-EAS418_104_s_3_s_3.nodup.realigned	BRAF	protein_coding	ENSG00000157764	ENST00000288602	ENSE00003451192	7:140453135	-1	15	C->T	syn Val600Val	Het	32	83	0.38	The entire gene was sequenced with MiSeq in this study
Fam_c239_1_02-0135_100427_HWUSI-EAS1683_0002_perhonen8_s_6_s_6.nodup.realigned	BRAF	protein_coding	ENSG00000157764	ENST00000288602	ENSE00003451192	7:140453136	-1	15	A->T	Val600Glu	Het	22	60	0.36	This hot spot was Sanger sequenced by Tuupanen et al., the entire gene was sequenced with MiSeq in this study
Fam_c226_1_03-0046_100429_HWUSI-EAS1679_0002_perhonen9_s_4	BRAF	protein_coding	ENSG00000157764	ENST00000288602	ENSE00003451192	7:140453136	-1	15	A->T	Val600Glu	Het	13	63	0.20	This hot spot was Sanger sequenced by Tuupanen et al., the entire gene was sequenced with MiSeq in this study
100706_HWUSI-EAS1679_0007_PERHONEN12_61VY7AAXX_s_4.nodup.realigned	BRAF	protein_coding	ENSG00000157764	ENST00000288602	ENSE00003451192	7:140453136	-1	15	A->T	Val600Glu	Het	20	42	0.47	This hot spot was Sanger sequenced by Tuupanen et al., the entire gene was sequenced with MiSeq in this study
100302_HWI-EAS418_104_s_3_s_3.nodup.realigned	BRAF	protein_coding	ENSG00000157764	ENST00000288602	ENSE00003451192	7:140453136	-1	15	A->T	Val600Glu	Het	32	81	0.39	This hot spot was Sanger sequenced by Tuupanen et al., the entire gene was sequenced with MiSeq in this study
100429_HWUSI-EAS1679_0002_perhonen9_s_2_s_2.nodup.realigned	BRAF	protein_coding	ENSG00000157764	ENST00000288602	ENSE00003451192	7:140453136	-1	15	A->T	Val600Glu	Het	9	37	0.24	This hot spot was Sanger sequenced by Tuupanen et al., the entire gene was sequenced with MiSeq in this study
100302_HWI-EAS418_104_s_5.nodup.realigned	BRAF	protein_coding	ENSG00000157764	ENST00000288602	ENSE00003451192	7:140453136	-1	15	A->T	Val600Glu	Het	14	52	0.26	This hot spot was Sanger sequenced by Tuupanen et al., the entire gene was sequenced with MiSeq in this study
8210_100520_HWUSI-EAS1679_0003_61GPLAAXX_perhonen10_s_7.nodup.realigned	BRAF	protein_coding	ENSG00000157764	ENST00000288602	ENSE00003451192	7:140453136	-1	15	A->T	Val600Glu	Het	18	58	0.31	This hot spot was Sanger sequenced by Tuupanen et al., the entire gene was sequenced with MiSeq in this study
100924_ILLUMINA-8C38E9_0118_s_8.nodup.realigned	BRAF	protein_coding	ENSG00000157764	ENST00000288602	ENSE00003451192	7:140453136	-1	15	A->T	Val600Glu	Het	20	49	0.40	This hot spot was Sanger sequenced by Tuupanen et al., the entire gene was sequenced with MiSeq in this study
Fam_c17_1_5199_T_LP6005743-DNA_H03.snps_indels.ug	BRAF	protein_coding	ENSG00000157764	ENST00000288602	ENSE00003451192	7:140453136	-1	15	A->T	Val600Glu	Het	17	55	0.30	This hot spot was Sanger sequenced by Tuupanen et al., the entire gene was sequenced with MiSeq in this study
Fam_c265+c680_1_9256_T_LP6005798-DNA_H04.snps_indels	BRAF	protein_coding	ENSG00000157764	ENST00000288602	ENSE00003451192	7:140453136	-1	15	A->T	Val600Glu	Het	12	54	0.22	This hot spot was Sanger sequenced by Tuupanen et al., the entire gene was sequenced with MiSeq in this study
100302_HWI-EAS418_104_s_3_s_3.nodup.realigned	CMTM2	protein_coding	ENSG00000140932	ENST00000268595	ENSE00003329921	16:66620928	1	3	C->T	Ala158Val	Het	10	44	0.22	This hot spot was Sanger sequenced by Tuupanen et al., the entire gene was sequenced with MiSeq in this study
101001_HWUSI_EAS1679_00009_FC_PERHONEN13_627UDAAXX_s_1.nodup.realigned	CMTM2	protein_coding	ENSG00000140932	ENST00000268595	ENSE00003329921	16:66620928	1	3	C->T	Ala158Val	Het	19	42	0.45	This hot spot was Sanger sequenced by Tuupanen et al., the entire gene was sequenced with MiSeq in this study
100420_HWI-EAS418_108_s_7.nodup.realigned	CCDC47	protein_coding	ENSG00000108588	ENST00000225726	ENSE00000555654	17:61838691	-1	5	C->T	Glu190Lys	Het	38	128	0.29	The entire gene was sequenced with MiSeq in this study
100226_HWUSI-EAS1679_Perhonen4_s_3.nodup.realigned	CCDC47	protein_coding	ENSG00000108588	ENST00000225726	ENSE00000555654	17:61838691	-1	5	C->T	Glu190Lys	Het	21	80	0.26	The entire gene was sequenced with MiSeq in this study
