# Supplementary material for: Comprehensive evaluation of coding region point mutations in microsatellite‐unstable colorectal cancer
Source: EMBO Mol Med. 2018 Aug 14;10(9):e8552. doi: 10.15252/emmm.201708552 (PMC6402450; doi:10.15252/emmm.201708552)
Supplement: Supplementary file 9 — Dataset EV7 [file EMMM-10-e8552-s009.xlsx]

## Sheet: Sheet1
Dataset EV7. Mutations in genes in which the hot spot was validated in the MiSeq sequencing
Sample	Sample set	Gene	Biotype	ENSG	ENST	ENSE	ChromosomalPosition (GRCh37)	Direction	ExonNro	BaseChange	AminoChange	Genotype	Calls	Coverage	Calls/Coverage	Mutations of the MiSeq data found in controls (out of 74,337)	Frequency of the hot spot in the discovery set of 36 NGS samples (%)	Frequency of the hot spot in the validation set of 93 MiSeq samples (%)	Frequency of the hot spot in all of the 129 samples (%)	Frequency of the hot spot in our previous efforts (Tuupanen et al.)	Cosmic: Confirmed Somatic Mutation	Cosmic: Confirmed Somatic Mutatation in the Same Codon in CRC	Cosmic: Confirmed Somatic Mutation in the Adjacent Codon in CRC	Cosmic: Confirmed Somatic Mutation in the Same Codon in Another Cancer	Cosmic: Confirmed Somatic Mutation in the Adjacent Codon in Another Cancer	ICGC: Verified Somatic Mutation	ICGC: Verified Somatic Mutation in the Same Codon in CRC	ICGC: Verified Somatic Mutation in the Adjacent Codon in CRC	ICGC: Verified Somatic Mutation in the Same Codon in Other Cancer	ICGC: Verified Somatic Mutation in the Adjacent Codon in Other Cancer	Additional Validation
Fam_c239_1_02-0135_100427_HWUSI-EAS1683_0002_perhonen8_s_6_s_6.nodup.realigned	original (36 NGS samples)	SPP2	protein_coding	ENSG00000072080	ENST00000168148	ENSE00000398689	2:234959459	1	1	T->C	Met10Thr	Het	30	115	0.26	NA	5.55556	NA	2.32558	NA	yes	yes	no	no	no	no	no	no	no	no
Fam_s151_1_02-0530_T_LP6005745-DNA_H05.snps_indels.ug	original (36 NGS samples)	SPP2	protein_coding	ENSG00000072080	ENST00000168148	ENSE00000398689	2:234959459	1	1	T->C	Met10Thr	Het	20	54	0.37	NA	5.55556	NA	2.32558	NA	yes	yes	no	no	no	no	no	no	no	no
10546TK_S35	MiSeq (93 samples)	SPP2	protein_coding	ENSG00000072080	ENST00000168148	ENSE00000398689	2:234959459	1	1	T->C	Met10Thr	Het	66	193	0.34	1	NA	1.07527	2.32558	NA	yes	yes	no	no	no	no	no	no	no	no
100420_HWI-EAS418_108_s_7.nodup.realigned	original (36 NGS samples)	PROS1	protein_coding	ENSG00000184500	ENST00000394236	ENSE00002325994	3:93605265	-1	11	A->G	Leu413Pro	Het	13	56	0.23	NA	5.55556	NA	2.32558	NA	yes	no	yes	no	no	no	no	no	no	no
Fam_c56_1_5395_T_LP6005743-DNA_H01.snps_indels.ug	original (36 NGS samples)	PROS1	protein_coding	ENSG00000184500	ENST00000394236	ENSE00002325994	3:93605265	-1	11	A->G	Leu413Pro	Het	16	71	0.22	NA	5.55556	NA	2.32558	NA	yes	no	yes	no	no	no	no	no	no	no
04-0412_S9	MiSeq (93 samples)	PROS1	protein_coding	ENSG00000184500	ENST00000394236	ENSE00002325994	3:93605265	-1	11	A->G	Leu413Pro	Het	95	435	0.21	0	NA	1.07527	2.32558	NA	yes	no	yes	no	no	no	no	no	no	no
Fam_c604_1_9228_T_LP6005743-DNA_B07.snps_indels.ug	original (36 NGS samples)	KLHL6	protein_coding	ENSG00000172578	ENST00000341319	ENSE00003429630	3:183225972	-1	3	G->A	Arg262Cys	Het	9	35	0.25	NA	5.55556	NA	2.32558	NA	no	no	no	no	no	no	no	no	no	no
Fam_s151_1_02-0530_T_LP6005745-DNA_H05.snps_indels.ug	original (36 NGS samples)	KLHL6	protein_coding	ENSG00000172578	ENST00000341319	ENSE00003429630	3:183225972	-1	3	G->A	Arg262Cys	Het	20	50	0.4	NA	5.55556	NA	2.32558	NA	no	no	no	no	no	no	no	no	no	no
9672_S41	MiSeq (93 samples)	KLHL6	protein_coding	ENSG00000172578	ENST00000341319	ENSE00003604651	3:183225972	-1	3	G->A	Arg262Cys	Het	85	408	0.20	0	NA	1.07527	2.32558	NA	no	no	no	no	no	no	no	no	no	no
Fam_c17_1_5199_T_LP6005743-DNA_H03.snps_indels.ug	MiSeq (93 samples)	KLHL6	protein_coding	ENSG00000172578	ENST00000341319	ENSE00003429630	3:183225982	-1	3	G->A	syn Leu258Leu	Het	12	50	0.24	NA	NA	NA	NA	NA	no	no	no	no	no	no	no	no	no	no
Fam_c56_1_5395_T_LP6005743-DNA_H01.snps_indels.ug	original (36 NGS samples)	CORIN	protein_coding	ENSG00000145244	ENST00000273857	ENSE00000969569	4:47625750	-1	19	C->T	Arg793His	Het	12	53	0.22	NA	5.55556	NA	2.32558	NA	yes	yes	no	no	prostate	no	no	no	no	no
100427_HWUSI-EAS1683_0002_perhonen8_s_4_s_4.nodup.realigned	original (36 NGS samples)	CORIN	protein_coding	ENSG00000145244	ENST00000273857	ENSE00000969569	4:47625753	-1	19	C->T	Arg792His	Het	12	25	0.48	NA	5.55556	NA	2.32558	NA	yes	no	yes	prostate	prostate	no	no	no	no	no
04-0576_S45	MiSeq (93 samples)	CORIN	protein_coding	ENSG00000145244	ENST00000273857	ENSE00000969569	4:47625751	-1	19	G->A	Arg793Cys	Het	120	454	0.26	3	NA	1.07527	2.32558	NA	yes	yes	no	no	prostate	no	no	no	no	no
9923_100706_HWUSI-EAS1679_0007_PERHONEN12_61VY7AAXX_s_5.nodup.realigned	original (36 NGS samples)	PCDHB16	protein_coding	ENSG00000196963	ENST00000361016	ENSE00001416501	5:140564212	1	1	C->T	Ala693Val	Het	10	28	0.35	NA	5.55556	NA	2.32558	NA	no	no	no	no	no	no	no	no	no	no
Fam_s151_1_02-0530_T_LP6005745-DNA_H05.snps_indels.ug	original (36 NGS samples)	PCDHB16	protein_coding	ENSG00000196963	ENST00000361016	ENSE00001416501	5:140564212	1	1	C->T	Ala693Val	Het	16	46	0.34	NA	5.55556	NA	2.32558	NA	no	no	no	no	no	no	no	no	no	no
11643_S42	MiSeq (93 samples)	PCDHB16	protein_coding	ENSG00000196963	ENST00000361016	ENSE00001416501	5:140564212	1	1	C->T	Ala693Val	Het	29	138	0.21	0	NA	1.07527	2.32558	NA	no	no	no	no	no	no	no	no	no	no
9535_S76	MiSeq (93 samples)	PCDHB16	protein_coding	ENSG00000196963	ENST00000361016	ENSE00001416501	5:140564228	1	1	G->A	syn Ser698Ser	Het	25	122	0.20	0	NA	NA	NA	NA	yes	no	yes	urinary tract	kidney	no	no	no	no	no
Fam_c17_1_5199_T_LP6005743-DNA_H03.snps_indels.ug	original (36 NGS samples)	PLEKHG1	protein_coding	ENSG00000120278	ENST00000367328	ENSE00001421771	6:151161856	1	17	C->T	Arg1328Cys	Het	17	58	0.29	NA	5.55556	NA	2.32558	NA	yes	no	no	endometrium	no	no	no	no	no	no
7583_100520_HWUSI-EAS1679_0003_61GPLAAXX_perhonen10_s_6.nodup.realigned	original (36 NGS samples)	PLEKHG1	protein_coding	ENSG00000120278	ENST00000367328	ENSE00001421771	6:151161857	1	17	G->A	Arg1328His	Het	28	110	0.25	NA	5.55556	NA	2.32558	NA	yes	no	no	endometrium	no	no	no	no	no	no
05-0003_S57	MiSeq (93 samples)	PLEKHG1	protein_coding	ENSG00000120278	ENST00000367328	ENSE00001421771	6:151161857	1	17	G->A	Arg1328His	Het	74	339	0.21	1	NA	1.07527	2.32558	NA	yes	no	no	endometrium	no	no	no	no	no	no
7522_lanes_6_and_8_merged.nodup.realigned	original (36 NGS samples)	TROAP	protein_coding	ENSG00000135451	ENST00000257909	ENSE00003354148	12:49722962	1	10	C->T	Arg347Trp	Het	24	82	0.29	NA	5.55556	NA	2.32558	NA	yes	no	no	hematopoietic and lymphoid tissue, stomach	no	no	no	no	no	no
Fam_s151_1_02-0530_T_LP6005745-DNA_H05.snps_indels.ug	original (36 NGS samples)	TROAP	protein_coding	ENSG00000135451	ENST00000257909	ENSE00003354148	12:49722962	1	10	C->T	Arg347Trp	Het	23	58	0.39	NA	5.55556	NA	2.32558	NA	yes	no	no	hematopoietic and lymphoid tissue, stomach	no	no	no	no	no	no
7747_S15	MiSeq (93 samples)	TROAP	protein_coding	ENSG00000135451	ENST00000257909	ENSE00003570093	12:49722965	1	10	C->T	Arg348Cys	Het	146	386	0.37	0	NA	1.07527	2.32558	NA	yes	no	no	no	hematopoietic and lymphoid tissue, stomach	no	no	no	no	no
7747_S15	MiSeq (93 samples)	TROAP	protein_coding	ENSG00000135451	ENST00000257909	ENSE00003570093	12:49722989	1	10	C->T	Arg356Trp	Het	144	388	0.37	8	NA	NA	NA	NA	yes	no	no	stomach	no	no	no	no	no	no
100706_HWUSI-EAS1679_0007_PERHONEN12_61VY7AAXX_s_4.nodup.realigned	original (36 NGS samples)	SLC36A1	protein_coding	ENSG00000123643	ENST00000243389	ENSE00000972907	5:150844717	1	5	G->A	Ala136Thr	Het	9	42	0.21	NA	8.33333	NA	3.10078	2/253, 0,79% (Tuupanen et al.)	yes	no	no	urinary tract	endometrium	no	no	no	no	no	This hot spot was Sanger sequenced by Tuupanen et. Al, the entire gene was MiSeq sequenced in this study
100427_HWUSI-EAS1683_0002_perhonen8_s_2_s_2.nodup.realigned	original (36 NGS samples)	SLC36A1	protein_coding	ENSG00000123643	ENST00000243389	ENSE00000972907	5:150844717	1	5	G->A	Ala136Thr	Het	23	58	0.39	NA	8.33333	NA	3.10078	2/253, 0,79% (Tuupanen et al.)	yes	no	no	urinary tract	endometrium	no	no	no	no	no	This hot spot was Sanger sequenced by Tuupanen et. Al, the entire gene was MiSeq sequenced in this study
7522_lanes_6_and_8_merged.nodup.realigned	original (36 NGS samples)	SLC36A1	protein_coding	ENSG00000123643	ENST00000243389	ENSE00000972907	5:150844717	1	5	G->A	Ala136Thr	Het	17	65	0.26	NA	8.33333	NA	3.10078	2/253, 0,79% (Tuupanen et al.)	yes	no	no	urinary tract	endometrium	no	no	no	no	no	This hot spot was Sanger sequenced by Tuupanen et. Al, the entire gene was MiSeq sequenced in this study
02-0513_S19	MiSeq (93 samples)	SLC36A1	protein_coding	ENSG00000123643	ENST00000243389	ENSE00000972907	5:150844717	1	5	G->A	Ala136Thr	Het	17	73	0.23	2	NA	1.07527	3.10078	2/253, 0,79% (Tuupanen et al.)	yes	no	no	urinary tract	endometrium	no	no	no	no	no	This hot spot was Sanger sequenced by Tuupanen et. Al, the entire gene was MiSeq sequenced in this study
02-0513_S19	MiSeq (93 samples)	SLC36A1	protein_coding	ENSG00000123643	ENST00000243389	ENSE00003648343	5:150858933	1	10	G->A	Ala348Thr	Het	34	154	0.22	1	NA	NA	NA	NA	no	no	no	no	no	yes	yes	no	no	no	The entire gene was sequenced with MiSeq in this study
8042TK_S47	MiSeq (93 samples)	SLC36A1	protein_coding	ENSG00000123643	ENST00000243389	ENSE00003648343	5:150858985	1	10	G->A	Arg365Gln	Het	173	530	0.32	2	NA	NA	NA	NA	no	no	no	no	no	no	no	no	no	no	The entire gene was sequenced with MiSeq in this study
5185_S38	MiSeq (93 samples)	SLC36A1	protein_coding	ENSG00000123643	ENST00000243389	ENSE00000906369	5:150867695	1	11	C->T	syn Asp437Asp	Het	108	369	0.29	6	NA	NA	NA	NA	no	no	no	no	no	no	no	no	no	no	The entire gene was sequenced with MiSeq in this study
02-0189_S78	MiSeq (93 samples)	SLC36A1	protein_coding	ENSG00000123643	ENST00000243389	ENSE00003665494	5:150838362	1	2	G->A	syn Thr3Thr	Het	94	372	0.25	3	NA	NA	NA	NA	no	no	no	no	no	no	no	no	no	no	The entire gene was sequenced with MiSeq in this study
9567_S5	MiSeq (93 samples)	SLC36A1	protein_coding	ENSG00000123643	ENST00000243389	ENSE00003601539	5:150844116	1	4	G->A	syn Val92Val	Het	170	418	0.40	0	NA	NA	NA	NA	no	no	no	no	no	no	no	no	no	no	The entire gene was sequenced with MiSeq in this study
7023_100429_HWUSI-EAS1679_0002_perhonen9_s_6.nodup.realigned	original (36 NGS samples)	CTNNB1	protein_coding	ENSG00000168036	ENST00000349496	ENSE00001649367	3:41274897	1	8	T->C	Trp383Arg	Het	17	71	0.23	NA	NA	NA	NA	NA	no	no	no	no	no	no	no	no	no	no	The entire gene was sequenced with MiSeq in this study
101001_HWUSI_EAS1679_00009_FC_PERHONEN13_627UDAAXX_s_1.nodup.realigned	original (36 NGS samples)	CTNNB1	protein_coding	ENSG00000168036	ENST00000349496	ENSE00003298566	3:41266028	1	3	G->T	Glu9Stop	Het	10	49	0.20	NA	NA	NA	NA	NA	no	no	no	no	no	no	no	no	no	no	The entire gene was sequenced with MiSeq in this study
101001_HWUSI_EAS1679_00009_FC_PERHONEN13_627UDAAXX_s_1.nodup.realigned	original (36 NGS samples)	CTNNB1	protein_coding	ENSG00000168036	ENST00000349496	ENSE00003298566	3:41266071	1	3	G->A	Ser23Asn	Het	10	40	0.25	NA	NA	NA	NA	NA	yes	no	no	kidney	liver	no	no	no	no	no	The entire gene was sequenced with MiSeq in this study
101001_HWUSI_EAS1679_00009_FC_PERHONEN13_627UDAAXX_s_1.nodup.realigned	original (36 NGS samples)	CTNNB1	protein_coding	ENSG00000168036	ENST00000349496	ENSE00003298566	3:41266124	1	3	A->G	Thr41Ala	Het	18	36	0.5	NA	5.55556	NA	3.10078	15/216, 6,9% (Tuupanen et al.)	yes	yes	yes	adrenal gland, biliary tract, bone, cervix, endometrium, kidney, liver, ovary, pancreas, prostate, skin, small intestine, soft tissue, stomach, upper aerodigestive tract	liver, endometrium, bone, liver	yes	yes	no	liver	liver	This hot spot was Sanger sequenced by Tuupanen et. Al, the entire gene was MiSeq sequenced in this study
100226_HWUSI-EAS1679_Perhonen4_s_3.nodup.realigned	original (36 NGS samples)	CTNNB1	protein_coding	ENSG00000168036	ENST00000349496	ENSE00003298566	3:41266124	1	3	A->G	Thr41Ala	Het	22	25	0.88	NA	5.55556	NA	3.10078	15/216, 6,9% (Tuupanen et al.)	yes	yes	yes	adrenal gland, biliary tract, bone, cervix, endometrium, kidney, liver, ovary, pancreas, prostate, skin, small intestine, soft tissue, stomach, upper aerodigestive tract	liver, endometrium, bone, liver	yes	yes	no	liver	liver	This hot spot was Sanger sequenced by Tuupanen et. Al, the entire gene was MiSeq sequenced in this study
Fam_c56_1_5395_T_LP6005743-DNA_H01.snps_indels.ug	original (36 NGS samples)	CTNNB1	protein_coding	ENSG00000168036	ENST00000349496	ENSE00001592339	3:41275750	1	10	C->T	Arg549Cys	Het	14	46	0.30	NA	NA	NA	NA	NA	no	no	no	no	no	no	no	no	no	no	The entire gene was sequenced with MiSeq in this study
9238_S16	MiSeq (93 samples)	CTNNB1	protein_coding	ENSG00000168036	ENST00000349496	ENSE00001692569	3:41266898	1	5	G->A	Arg190His	Het	82	304	0.26	0	NA	NA	NA	NA	no	no	no	no	no	no	no	no	no	no	The entire gene was sequenced with MiSeq in this study
10990_S84	MiSeq (93 samples)	CTNNB1	protein_coding	ENSG00000168036	ENST00000349496	ENSE00003464041	3:41266107	1	3	T->C	Ile35Thr	Het	71	152	0.46	0	NA	NA	NA	NA	yes	no	yes	ovary, lung, central nervous system, stomach, bone, biliary tract, kidney, liver	adrenal gland, liver, kidney, ovary, soft tissue, endometrium, pancreas, skin	yes	no	no	liver	liver	The entire gene was sequenced with MiSeq in this study
02-0130TK_S24	MiSeq (93 samples)	CTNNB1	protein_coding	ENSG00000168036	ENST00000349496	ENSE00003464041	3:41266137	1	3	C->T	Ser45Phe	Het	86	168	0.51	0	NA	6.45161	4.65116	NA	yes	yes	yes	kidney, adrenal gland, liver, pancreas, bone, skin, endometrium, prostate, urinary tract, pituitary, cervix, ovary, soft tissue	adrenal gland, kidney, liver, thyroid, skin	yes	no	no	liver	no	The entire gene was sequenced with MiSeq in this study
03-0397TK_S60	MiSeq (93 samples)	CTNNB1	protein_coding	ENSG00000168036	ENST00000349496	ENSE00003464041	3:41266137	1	3	C->T	Ser45Phe	Het	62	225	0.27	0	NA	6.45161	4.65116	NA	yes	yes	yes	kidney, adrenal gland, liver, pancreas, bone, skin, endometrium, prostate, urinary tract, pituitary, cervix, ovary, soft tissue	adrenal gland, kidney, liver, thyroid, skin	yes	no	no	liver	no	The entire gene was sequenced with MiSeq in this study
6944_S86	MiSeq (93 samples)	CTNNB1	protein_coding	ENSG00000168036	ENST00000349496	ENSE00003464041	3:41266137	1	3	C->T	Ser45Phe	Het	88	418	0.21	0	NA	6.45161	4.65116	NA	yes	yes	yes	kidney, adrenal gland, liver, pancreas, bone, skin, endometrium, prostate, urinary tract, pituitary, cervix, ovary, soft tissue	adrenal gland, kidney, liver, thyroid, skin	yes	no	no	liver	no	The entire gene was sequenced with MiSeq in this study
7984_S63	MiSeq (93 samples)	CTNNB1	protein_coding	ENSG00000168036	ENST00000349496	ENSE00003464041	3:41266137	1	3	C->T	Ser45Phe	Het	264	457	0.57	0	NA	6.45161	4.65116	NA	yes	yes	yes	kidney, adrenal gland, liver, pancreas, bone, skin, endometrium, prostate, urinary tract, pituitary, cervix, ovary, soft tissue	adrenal gland, kidney, liver, thyroid, skin	yes	no	no	liver	no	The entire gene was sequenced with MiSeq in this study
9904_S77	MiSeq (93 samples)	CTNNB1	protein_coding	ENSG00000168036	ENST00000349496	ENSE00003464041	3:41266137	1	3	C->T	Ser45Phe	Het	103	444	0.23	0	NA	6.45161	4.65116	NA	yes	yes	yes	kidney, adrenal gland, liver, pancreas, bone, skin, endometrium, prostate, urinary tract, pituitary, cervix, ovary, soft tissue	adrenal gland, kidney, liver, thyroid, skin	yes	no	no	liver	no	The entire gene was sequenced with MiSeq in this study
9953TK_S95	MiSeq (93 samples)	CTNNB1	protein_coding	ENSG00000168036	ENST00000349496	ENSE00003464041	3:41266136	1	3	T->C	Ser45Pro	Het	119	282	0.42	0	NA	6.45161	4.65116	NA	yes	yes	yes	kidney, adrenal gland, liver, pancreas, bone, skin, endometrium, prostate, urinary tract, pituitary, cervix, ovary, soft tissue	adrenal gland, kidney, liver, thyroid, skin	yes	no	no	liver	no	The entire gene was sequenced with MiSeq in this study
07-0174_S46	MiSeq (93 samples)	CTNNB1	protein_coding	ENSG00000168036	ENST00000349496	ENSE00003593193	3:41266635	1	4	T->C	syn Asp144Asp	Het	64	220	0.29	0	NA	NA	NA	NA	yes	yes	no	no	no	no	no	no	no	no	The entire gene was sequenced with MiSeq in this study
03-0394_S8	MiSeq (93 samples)	CTNNB1	protein_coding	ENSG00000168036	ENST00000349496	ENSE00003464041	3:41266124	1	3	A->G	Thr41Ala	Het	70	248	0.28	0	NA	2.15054	3.10078	15/216, 6,9% (Tuupanen et al.)	yes	yes	yes	adrenal gland, biliary tract, bone, cervix, endometrium, kidney, liver, ovary, pancreas, prostate, skin, small intestine, soft tissue, stomach, upper aerodigestive tract	liver, endometrium, bone, liver	yes	yes	no	liver	liver	This hot spot was Sanger sequenced by Tuupanen et. Al, the entire gene was MiSeq sequenced in this study
8196_S75	MiSeq (93 samples)	CTNNB1	protein_coding	ENSG00000168036	ENST00000349496	ENSE00003464041	3:41266124	1	3	A->G	Thr41Ala	Het	113	254	0.44	0	NA	2.15054	3.10078	15/216, 6,9% (Tuupanen et al.)	yes	yes	yes	adrenal gland, biliary tract, bone, cervix, endometrium, kidney, liver, ovary, pancreas, prostate, skin, small intestine, soft tissue, stomach, upper aerodigestive tract	liver, endometrium, bone, liver	yes	yes	no	liver	liver	This hot spot was Sanger sequenced by Tuupanen et. Al, the entire gene was MiSeq sequenced in this study
7583_100520_HWUSI-EAS1679_0003_61GPLAAXX_perhonen10_s_6.nodup.realigned	original (36 NGS samples)	PIK3CA	protein_coding	ENSG00000121879	ENST00000263967	ENSE00001139995	3:178916876	1	2	G->A	Arg88Gln	Het	20	95	0.21	NA	NA	NA	1.55039	NA	yes	yes	no	breast, endometrium, pancreas, stomach, urinary tract, central nervous system	no	no	no	no	no	no	The entire gene was sequenced with MiSeq in this study
9657_100706_HWUSI-EAS1679_0007_PERHONEN12_61VY7AAXX_s_3.nodup.realigned	original (36 NGS samples)	PIK3CA	protein_coding	ENSG00000121879	ENST00000263967	ENSE00001139995	3:178916891	1	2	G->A	Arg93Gln	Het	39	128	0.30	NA	NA	NA	NA	NA	yes	yes	no	endometrium, stomach, urinary tract	no	no	no	no	no	no	The entire gene was sequenced with MiSeq in this study
101001_HWUSI_EAS1679_00009_FC_PERHONEN13_627UDAAXX_s_1.nodup.realigned	original (36 NGS samples)	PIK3CA	protein_coding	ENSG00000121879	ENST00000263967	ENSE00001077674	3:178936083	1	10	A->G	Glu542Gly	Het	16	50	0.32	NA	NA	NA	NA	NA	yes	yes	no	biliary tract, bone, breast, central nervous system, cervix, endometrium, kidney, liver, lung, esophagus, ovary, pancreas, pituitary, prostate, skin, stomach, thyroid, upper aerodigestive tract, urinary tract	no	no	no	no	no	no	The entire gene was sequenced with MiSeq in this study
100226_HWUSI-EAS1679_Perhonen4_s_3.nodup.realigned	original (36 NGS samples)	PIK3CA	protein_coding	ENSG00000121879	ENST00000263967	ENSE00001077674	3:178936092	1	10	A->C	Glu545Ala	Het	16	68	0.23	NA	8.33333	NA	4.65116	12/217, 5,5% including codon 542 (Tuupanen et al.)	yes	yes	yes	biliary tract, bone, breast, central nervous system, cervix, endometrium, hematopoietic and lymphoid tissue, kidney, liver, lung, esophagus, ovary, pancreas, pituitary, prostate, skin, soft tissue, stomach, thyroid, upper aerodigestive tract, urinary tract	biliary tract, breast, central nervous system, endometrium, lung, ovary, prostate, skin, stomach, urinary tract	no	no	no	no	no	This hot spot was Sanger sequenced by Tuupanen et. Al, the entire gene was MiSeq sequenced in this study
9923_100706_HWUSI-EAS1679_0007_PERHONEN12_61VY7AAXX_s_5.nodup.realigned	original (36 NGS samples)	PIK3CA	protein_coding	ENSG00000121879	ENST00000263967	ENSE00001077674	3:178936096	1	10	G->T	Gln546His	Het	21	66	0.31	NA	8.33333	NA	4.65116	12/217, 5,5% including codon 542 (Tuupanen et al.)	yes	yes	yes	biliary tract, breast, central nervous system, endometrium, lung, ovary, prostate, skin, stomach, urinary tract	biliary tract, bone, breast, central nervous system, cervix, endometrium, hematopoietic and lymphoid tissue, kidney, liver, lung, esophagus, ovary, pancreas, pituitary, prostate, skin, soft tissue, stomach, thyroid, upper aerodigestive tract, urinary tract	no	no	no	no	no	This hot spot was Sanger sequenced by Tuupanen et. Al, the entire gene was MiSeq sequenced in this study
10871_100427_HWUSI-EAS1683_0002_perhonen8_s_8.nodup.realigned	original (36 NGS samples)	PIK3CA	protein_coding	ENSG00000121879	ENST00000263967	ENSE00001139987	3:178952085	1	21	A->G	His1047Arg	Het	10	33	0.30	NA	8.33333	NA	3.10078	22/207, 11% (Tuupanen et al.)	yes	yes	no	biliary tract, bone, breast, endometrium, kidney, liver, lung, meninges, esophagus, ovary, pancreas, pituitary, prostate, salivary gland, skin, soft tissue, stomach, thyroid, upper aerodigestive tract, urinary tract, central nervous system, cerebellum	no	no	no	no	no	no	The entire gene was sequenced with MiSeq in this study
7023_100429_HWUSI-EAS1679_0002_perhonen9_s_6.nodup.realigned	original (36 NGS samples)	PIK3CA	protein_coding	ENSG00000121879	ENST00000263967	ENSE00001139987	3:178952085	1	21	A->G	His1047Arg	Het	19	51	0.37	NA	8.33333	NA	3.10078	22/207, 11% (Tuupanen et al.)	yes	yes	no	biliary tract, bone, breast, endometrium, kidney, liver, lung, meninges, esophagus, ovary, pancreas, pituitary, prostate, salivary gland, skin, soft tissue, stomach, thyroid, upper aerodigestive tract, urinary tract, central nervous system, cerebellum	no	no	no	no	no	no	The entire gene was sequenced with MiSeq in this study
Fam_c136_1_6110_T_LP6005745-DNA_H06.snps_indels.ug	original (36 NGS samples)	PIK3CA	protein_coding	ENSG00000121879	ENST00000263967	ENSE00001139987	3:178952085	1	21	A->G	His1047Arg	Het	13	59	0.22	NA	8.33333	NA	3.10078	22/207, 11% (Tuupanen et al.)	yes	yes	no	biliary tract, bone, breast, endometrium, kidney, liver, lung, meninges, esophagus, ovary, pancreas, pituitary, prostate, salivary gland, skin, soft tissue, stomach, thyroid, upper aerodigestive tract, urinary tract, central nervous system, cerebellum	no	no	no	no	no	no	The entire gene was sequenced with MiSeq in this study
9375_S40	MiSeq (93 samples)	PIK3CA	protein_coding	ENSG00000121879	ENST00000263967	ENSE00001139995	3:178916726	1	2	G->A	Arg38His	Het	26	122	0.21	0	NA	NA	NA	NA	yes	yes	no	central nervous system, endometrium, ovary, stomach, upper aerodigestive tract	endometrium, central nervous system	no	no	no	no	no	The entire gene was sequenced with MiSeq in this study
10879_S49	MiSeq (93 samples)	PIK3CA	protein_coding	ENSG00000121879	ENST00000263967	ENSE00003568097	3:178938806	1	14	G->T	Arg683Met	Het	138	664	0.20	0	NA	NA	NA	NA	no	no	no	no	no	no	no	no	no	no	The entire gene was sequenced with MiSeq in this study
10990_S84	MiSeq (93 samples)	PIK3CA	protein_coding	ENSG00000121879	ENST00000263967	ENSE00001139995	3:178916876	1	2	G->A	Arg88Gln	Het	99	426	0.23	0	NA	NA	1.55039	NA	yes	yes	no	breast, endometrium, pancreas, stomach, urinary tract, central nervous system	no	yes	yes	no	no	no	The entire gene was sequenced with MiSeq in this study
07-0168_S34	MiSeq (93 samples)	PIK3CA	protein_coding	ENSG00000121879	ENST00000263967	ENSE00001139995	3:178916890	1	2	C->T	Arg93Trp	Het	134	617	0.21	0	NA	2.15054	1.55039	NA	yes	yes	no	endometrium, stomach, urinary tract	no	no	no	no	no	no	The entire gene was sequenced with MiSeq in this study
11697_S66	MiSeq (93 samples)	PIK3CA	protein_coding	ENSG00000121879	ENST00000263967	ENSE00001139995	3:178916890	1	2	C->T	Arg93Trp	Het	141	589	0.23	0	NA	2.15054	1.55039	NA	yes	yes	no	endometrium, stomach, urinary tract	no	no	no	no	no	no	The entire gene was sequenced with MiSeq in this study
04-0412_S9	MiSeq (93 samples)	PIK3CA	protein_coding	ENSG00000121879	ENST00000263967	ENSE00001128470	3:178927980	1	8	T->C	Cys420Arg	Het	134	595	0.22	0	NA	NA	NA	NA	yes	yes	no	breast, central nervous system, endometrium, prostate, salivary gland, stomach	no	no	no	no	no	no	The entire gene was sequenced with MiSeq in this study
04-0176_S32	MiSeq (93 samples)	PIK3CA	protein_coding	ENSG00000121879	ENST00000263967	ENSE00001077674	3:178936095	1	10	A->G	Gln546Arg	Het	143	442	0.32	0	NA	4.30108	4.65116	12/217, 5,5% including codon 542 (Tuupanen et al.)	yes	yes	yes	biliary tract, breast, central nervous system, endometrium, lung, ovary, prostate, skin, stomach, urinary tract	biliary tract, bone, breast, central nervous system, cervix, endometrium, hematopoietic and lymphoid tissue, kidney, liver, lung, esophagus, ovary, pancreas, pituitary, prostate, skin, soft tissue, stomach, thyroid, upper aerodigestive tract, urinary tract	yes	no	no	no	liver, breast	This hot spot was Sanger sequenced by Tuupanen et. Al, the entire gene was MiSeq sequenced in this study
05-0133_S93	MiSeq (93 samples)	PIK3CA	protein_coding	ENSG00000121879	ENST00000263967	ENSE00001077674	3:178936096	1	10	G->T	Gln546His	Het	61	282	0.21	0	NA	4.30108	4.65116	12/217, 5,5% including codon 542 (Tuupanen et al.)	yes	yes	yes	biliary tract, breast, central nervous system, endometrium, lung, ovary, prostate, skin, stomach, urinary tract	biliary tract, bone, breast, central nervous system, cervix, endometrium, hematopoietic and lymphoid tissue, kidney, liver, lung, esophagus, ovary, pancreas, pituitary, prostate, skin, soft tissue, stomach, thyroid, upper aerodigestive tract, urinary tract	yes	no	no	no	liver, breast	This hot spot was Sanger sequenced by Tuupanen et. Al, the entire gene was MiSeq sequenced in this study
07-0251_S94	MiSeq (93 samples)	PIK3CA	protein_coding	ENSG00000121879	ENST00000263967	ENSE00001077674	3:178936094	1	10	C->A	Gln546Lys	Het	162	404	0.40	0	NA	4.30108	4.65116	12/217, 5,5% including codon 542 (Tuupanen et al.)	yes	yes	yes	biliary tract, breast, central nervous system, endometrium, lung, ovary, prostate, skin, stomach, urinary tract	biliary tract, bone, breast, central nervous system, cervix, endometrium, hematopoietic and lymphoid tissue, kidney, liver, lung, esophagus, ovary, pancreas, pituitary, prostate, skin, soft tissue, stomach, thyroid, upper aerodigestive tract, urinary tract	yes	no	no	no	liver, breast	This hot spot was Sanger sequenced by Tuupanen et. Al, the entire gene was MiSeq sequenced in this study
10554_S11	MiSeq (93 samples)	PIK3CA	protein_coding	ENSG00000121879	ENST00000263967	ENSE00001077674	3:178936091	1	10	G->A	Glu545Lys	Het	57	206	0.27	1	NA	4.30108	4.65116	12/217, 5,5% including codon 542 (Tuupanen et al.)	yes	yes	yes	biliary tract, breast, central nervous system, endometrium, lung, ovary, prostate, skin, stomach, urinary tract	biliary tract, bone, breast, central nervous system, cervix, endometrium, hematopoietic and lymphoid tissue, kidney, liver, lung, esophagus, ovary, pancreas, pituitary, prostate, skin, soft tissue, stomach, thyroid, upper aerodigestive tract, urinary tract	yes	no	no	no	liver, breast	This hot spot was Sanger sequenced by Tuupanen et. Al, the entire gene was MiSeq sequenced in this study
02-0535_S55	MiSeq (93 samples)	PIK3CA	protein_coding	ENSG00000121879	ENST00000263967	ENSE00001139995	3:178916854	1	2	G->A	Glu81Lys	Het	136	343	0.39	0	NA	NA	NA	NA	yes	yes	no	biliary tract, bone, breast, endometrium, kidney, liver, lung, meninges, esophagus, ovary, pancreas, pituitary, prostate, salivary gland, skin, soft tissue, stomach, thyroid, upper aerodigestive tract, urinary tract, central nervous system, cerebellum	no	yes	no	no	kidney	breast	The entire gene was sequenced with MiSeq in this study
04-0456_S21	MiSeq (93 samples)	PIK3CA	protein_coding	ENSG00000121879	ENST00000263967	ENSE00001139987	3:178952085	1	21	A->G	His1047Arg	Het	134	426	0.31	1	NA	1.07527	3.10078	22/207, 11% (Tuupanen et al.)	yes	yes	no	biliary tract, bone, breast, endometrium, kidney, liver, lung, meninges, esophagus, ovary, pancreas, pituitary, prostate, salivary gland, skin, soft tissue, stomach, thyroid, upper aerodigestive tract, urinary tract, central nervous system, cerebellum	no	no	no	no	no	no	The entire gene was sequenced with MiSeq in this study
10554_S11	MiSeq (93 samples)	PIK3CA	protein_coding	ENSG00000121879	ENST00000263967	ENSE00001139995	3:178916657	1	2	T->C	Leu15Ser	Het	58	189	0.30	0	NA	NA	NA	NA	no	no	no	no	no	no	no	no	no	no	The entire gene was sequenced with MiSeq in this study
04-0224_S56	MiSeq (93 samples)	PIK3CA	protein_coding	ENSG00000121879	ENST00000263967	ENSE00000997375	3:178917657	1	3	C->A	Pro178Thr	Het	129	429	0.30	0	NA	NA	NA	NA	no	no	no	no	no	no	no	no	no	no	The entire gene was sequenced with MiSeq in this study
03-0084_S13	MiSeq (93 samples)	PIK3CA	protein_coding	ENSG00000121879	ENST00000263967	ENSE00001077691	3:178927389	1	7	T->C	syn Asn384Asn	Het	127	488	0.26	0	NA	NA	NA	NA	no	no	no	no	no	no	no	no	no	no	The entire gene was sequenced with MiSeq in this study
02-0535_S55	MiSeq (93 samples)	PIK3CA	protein_coding	ENSG00000121879	ENST00000263967	ENSE00001128470	3:178928024	1	8	C->T	syn Asp434Asp	Het	169	518	0.32	0	NA	NA	NA	NA	no	no	no	no	no	no	no	no	no	no	The entire gene was sequenced with MiSeq in this study
02-0517_S31	MiSeq (93 samples)	PIK3CA	protein_coding	ENSG00000121879	ENST00000263967	ENSE00001139995	3:178916667	1	2	A->C	syn Pro18Pro	Het	53	157	0.33	2	NA	NA	NA	NA	no	no	no	no	no	no	no	no	no	no	The entire gene was sequenced with MiSeq in this study
Fam_c239_1_02-0135_100427_HWUSI-EAS1683_0002_perhonen8_s_6_s_6.nodup.realigned	original (36 NGS samples)	BRAF	protein_coding	ENSG00000157764	ENST00000288602	ENSE00003451192	7:140453136	-1	15	A->T	Val600Glu	Het	22	60	0.36	NA	27.7778	NA	32.5581	104/249, 41,8% (Tuupanen et al.)	yes	yes	yes	adrenal gland, biliary tract, bone, breast, central nervous system, eye, hematopoietic and lymphoid tissue, liver, lung, esophagus, ovary, pancreas, postate, skin, small intestine, stomach, thyroid, upper aerodigestive tract, soft tissue, urinary tract, endometrium	prostate, skin, biliary tract, thyroid, lung, endometrium, stomach, pancreas, hematopoietic and lymphoid tissue	yes	yes	no	no	no	This hot spot was Sanger sequenced by Tuupanen et. Al, the entire gene was MiSeq sequenced in this study
Fam_c226_1_03-0046_100429_HWUSI-EAS1679_0002_perhonen9_s_4	original (36 NGS samples)	BRAF	protein_coding	ENSG00000157764	ENST00000288602	ENSE00003451192	7:140453136	-1	15	A->T	Val600Glu	Het	13	63	0.20	NA	27.7778	NA	32.5581	104/249, 41,8% (Tuupanen et al.)	yes	yes	yes	adrenal gland, biliary tract, bone, breast, central nervous system, eye, hematopoietic and lymphoid tissue, liver, lung, esophagus, ovary, pancreas, postate, skin, small intestine, stomach, thyroid, upper aerodigestive tract, soft tissue, urinary tract, endometrium	prostate, skin, biliary tract, thyroid, lung, endometrium, stomach, pancreas, hematopoietic and lymphoid tissue	yes	yes	no	no	no	This hot spot was Sanger sequenced by Tuupanen et. Al, the entire gene was MiSeq sequenced in this study
100706_HWUSI-EAS1679_0007_PERHONEN12_61VY7AAXX_s_4.nodup.realigned	original (36 NGS samples)	BRAF	protein_coding	ENSG00000157764	ENST00000288602	ENSE00003451192	7:140453136	-1	15	A->T	Val600Glu	Het	20	42	0.47	NA	27.7778	NA	32.5581	104/249, 41,8% (Tuupanen et al.)	yes	yes	yes	adrenal gland, biliary tract, bone, breast, central nervous system, eye, hematopoietic and lymphoid tissue, liver, lung, esophagus, ovary, pancreas, postate, skin, small intestine, stomach, thyroid, upper aerodigestive tract, soft tissue, urinary tract, endometrium	prostate, skin, biliary tract, thyroid, lung, endometrium, stomach, pancreas, hematopoietic and lymphoid tissue	yes	yes	no	no	no	This hot spot was Sanger sequenced by Tuupanen et. Al, the entire gene was MiSeq sequenced in this study
100302_HWI-EAS418_104_s_3_s_3.nodup.realigned	original (36 NGS samples)	BRAF	protein_coding	ENSG00000157764	ENST00000288602	ENSE00003451192	7:140453136	-1	15	A->T	Val600Glu	Het	32	81	0.39	NA	27.7778	NA	32.5581	104/249, 41,8% (Tuupanen et al.)	yes	yes	yes	adrenal gland, biliary tract, bone, breast, central nervous system, eye, hematopoietic and lymphoid tissue, liver, lung, esophagus, ovary, pancreas, postate, skin, small intestine, stomach, thyroid, upper aerodigestive tract, soft tissue, urinary tract, endometrium	prostate, skin, biliary tract, thyroid, lung, endometrium, stomach, pancreas, hematopoietic and lymphoid tissue	yes	yes	no	no	no	This hot spot was Sanger sequenced by Tuupanen et. Al, the entire gene was MiSeq sequenced in this study
100429_HWUSI-EAS1679_0002_perhonen9_s_2_s_2.nodup.realigned	original (36 NGS samples)	BRAF	protein_coding	ENSG00000157764	ENST00000288602	ENSE00003451192	7:140453136	-1	15	A->T	Val600Glu	Het	9	37	0.24	NA	27.7778	NA	32.5581	104/249, 41,8% (Tuupanen et al.)	yes	yes	yes	adrenal gland, biliary tract, bone, breast, central nervous system, eye, hematopoietic and lymphoid tissue, liver, lung, esophagus, ovary, pancreas, postate, skin, small intestine, stomach, thyroid, upper aerodigestive tract, soft tissue, urinary tract, endometrium	prostate, skin, biliary tract, thyroid, lung, endometrium, stomach, pancreas, hematopoietic and lymphoid tissue	yes	yes	no	no	no	This hot spot was Sanger sequenced by Tuupanen et. Al, the entire gene was MiSeq sequenced in this study
100302_HWI-EAS418_104_s_5.nodup.realigned	original (36 NGS samples)	BRAF	protein_coding	ENSG00000157764	ENST00000288602	ENSE00003451192	7:140453136	-1	15	A->T	Val600Glu	Het	14	52	0.26	NA	27.7778	NA	32.5581	104/249, 41,8% (Tuupanen et al.)	yes	yes	yes	adrenal gland, biliary tract, bone, breast, central nervous system, eye, hematopoietic and lymphoid tissue, liver, lung, esophagus, ovary, pancreas, postate, skin, small intestine, stomach, thyroid, upper aerodigestive tract, soft tissue, urinary tract, endometrium	prostate, skin, biliary tract, thyroid, lung, endometrium, stomach, pancreas, hematopoietic and lymphoid tissue	yes	yes	no	no	no	This hot spot was Sanger sequenced by Tuupanen et. Al, the entire gene was MiSeq sequenced in this study
8210_100520_HWUSI-EAS1679_0003_61GPLAAXX_perhonen10_s_7.nodup.realigned	original (36 NGS samples)	BRAF	protein_coding	ENSG00000157764	ENST00000288602	ENSE00003451192	7:140453136	-1	15	A->T	Val600Glu	Het	18	58	0.31	NA	27.7778	NA	32.5581	104/249, 41,8% (Tuupanen et al.)	yes	yes	yes	adrenal gland, biliary tract, bone, breast, central nervous system, eye, hematopoietic and lymphoid tissue, liver, lung, esophagus, ovary, pancreas, postate, skin, small intestine, stomach, thyroid, upper aerodigestive tract, soft tissue, urinary tract, endometrium	prostate, skin, biliary tract, thyroid, lung, endometrium, stomach, pancreas, hematopoietic and lymphoid tissue	yes	yes	no	no	no	This hot spot was Sanger sequenced by Tuupanen et. Al, the entire gene was MiSeq sequenced in this study
100924_ILLUMINA-8C38E9_0118_s_8.nodup.realigned	original (36 NGS samples)	BRAF	protein_coding	ENSG00000157764	ENST00000288602	ENSE00003451192	7:140453136	-1	15	A->T	Val600Glu	Het	20	49	0.40	NA	27.7778	NA	32.5581	104/249, 41,8% (Tuupanen et al.)	yes	yes	yes	adrenal gland, biliary tract, bone, breast, central nervous system, eye, hematopoietic and lymphoid tissue, liver, lung, esophagus, ovary, pancreas, postate, skin, small intestine, stomach, thyroid, upper aerodigestive tract, soft tissue, urinary tract, endometrium	prostate, skin, biliary tract, thyroid, lung, endometrium, stomach, pancreas, hematopoietic and lymphoid tissue	yes	yes	no	no	no	This hot spot was Sanger sequenced by Tuupanen et. Al, the entire gene was MiSeq sequenced in this study
Fam_c17_1_5199_T_LP6005743-DNA_H03.snps_indels.ug	original (36 NGS samples)	BRAF	protein_coding	ENSG00000157764	ENST00000288602	ENSE00003451192	7:140453136	-1	15	A->T	Val600Glu	Het	17	55	0.30	NA	27.7778	NA	32.5581	104/249, 41,8% (Tuupanen et al.)	yes	yes	yes	adrenal gland, biliary tract, bone, breast, central nervous system, eye, hematopoietic and lymphoid tissue, liver, lung, esophagus, ovary, pancreas, postate, skin, small intestine, stomach, thyroid, upper aerodigestive tract, soft tissue, urinary tract, endometrium	prostate, skin, biliary tract, thyroid, lung, endometrium, stomach, pancreas, hematopoietic and lymphoid tissue	yes	yes	no	no	no	This hot spot was Sanger sequenced by Tuupanen et. Al, the entire gene was MiSeq sequenced in this study
Fam_c265+c680_1_9256_T_LP6005798-DNA_H04.snps_indels	original (36 NGS samples)	BRAF	protein_coding	ENSG00000157764	ENST00000288602	ENSE00003451192	7:140453136	-1	15	A->T	Val600Glu	Het	12	54	0.22	NA	27.7778	NA	32.5581	104/249, 41,8% (Tuupanen et al.)	yes	yes	yes	adrenal gland, biliary tract, bone, breast, central nervous system, eye, hematopoietic and lymphoid tissue, liver, lung, esophagus, ovary, pancreas, postate, skin, small intestine, stomach, thyroid, upper aerodigestive tract, soft tissue, urinary tract, endometrium	prostate, skin, biliary tract, thyroid, lung, endometrium, stomach, pancreas, hematopoietic and lymphoid tissue	yes	yes	no	no	no	This hot spot was Sanger sequenced by Tuupanen et. Al, the entire gene was MiSeq sequenced in this study
100302_HWI-EAS418_104_s_3_s_3.nodup.realigned	original (36 NGS samples)	BRAF	protein_coding	ENSG00000157764	ENST00000288602	ENSE00003451192	7:140453135	-1	15	C->T	syn Val600Val	Het	32	83	0.38	NA	NA	NA	NA	NA	yes	yes	yes	adrenal gland, biliary tract, bone, breast, central nervous system, eye, hematopoietic and lymphoid tissue, liver, lung, esophagus, ovary, pancreas, postate, skin, small intestine, stomach, thyroid, upper aerodigestive tract, soft tissue, urinary tract, endometrium	prostate, skin, biliary tract, thyroid, lung, endometrium, stomach, pancreas, hematopoietic and lymphoid tissue	yes	yes	no	no	no	The entire gene was MiSeq sequenced in this study
02-0189_S78	MiSeq (93 samples)	BRAF	protein_coding	ENSG00000157764	ENST00000288602	ENSE00003485507	7:140453136	-1	15	A->T	Val600Glu	Het	185	449	0.41	2	NA	34.4086	32.5581	104/249, 41,8% (Tuupanen et al.)	yes	yes	yes	adrenal gland, biliary tract, bone, breast, central nervous system, eye, hematopoietic and lymphoid tissue, liver, lung, esophagus, ovary, pancreas, postate, skin, small intestine, stomach, thyroid, upper aerodigestive tract, soft tissue, urinary tract, endometrium	prostate, skin, biliary tract, thyroid, lung, endometrium, stomach, pancreas, hematopoietic and lymphoid tissue	yes	yes	no	no	no	This hot spot was Sanger sequenced by Tuupanen et. Al, the entire gene was MiSeq sequenced in this study
02-0513_S19	MiSeq (93 samples)	BRAF	protein_coding	ENSG00000157764	ENST00000288602	ENSE00003485507	7:140453136	-1	15	A->T	Val600Glu	Het	78	369	0.21	2	NA	34.4086	32.5581	104/249, 41,8% (Tuupanen et al.)	yes	yes	yes	adrenal gland, biliary tract, bone, breast, central nervous system, eye, hematopoietic and lymphoid tissue, liver, lung, esophagus, ovary, pancreas, postate, skin, small intestine, stomach, thyroid, upper aerodigestive tract, soft tissue, urinary tract, endometrium	prostate, skin, biliary tract, thyroid, lung, endometrium, stomach, pancreas, hematopoietic and lymphoid tissue	yes	yes	no	no	no	This hot spot was Sanger sequenced by Tuupanen et. Al, the entire gene was MiSeq sequenced in this study
02-0535_S55	MiSeq (93 samples)	BRAF	protein_coding	ENSG00000157764	ENST00000288602	ENSE00003485507	7:140453136	-1	15	A->T	Val600Glu	Het	105	433	0.24	2	NA	34.4086	32.5581	104/249, 41,8% (Tuupanen et al.)	yes	yes	yes	adrenal gland, biliary tract, bone, breast, central nervous system, eye, hematopoietic and lymphoid tissue, liver, lung, esophagus, ovary, pancreas, postate, skin, small intestine, stomach, thyroid, upper aerodigestive tract, soft tissue, urinary tract, endometrium	prostate, skin, biliary tract, thyroid, lung, endometrium, stomach, pancreas, hematopoietic and lymphoid tissue	yes	yes	no	no	no	This hot spot was Sanger sequenced by Tuupanen et. Al, the entire gene was MiSeq sequenced in this study
03-0095_S67	MiSeq (93 samples)	BRAF	protein_coding	ENSG00000157764	ENST00000288602	ENSE00003485507	7:140453136	-1	15	A->T	Val600Glu	Het	35	162	0.21	2	NA	34.4086	32.5581	104/249, 41,8% (Tuupanen et al.)	yes	yes	yes	adrenal gland, biliary tract, bone, breast, central nervous system, eye, hematopoietic and lymphoid tissue, liver, lung, esophagus, ovary, pancreas, postate, skin, small intestine, stomach, thyroid, upper aerodigestive tract, soft tissue, urinary tract, endometrium	prostate, skin, biliary tract, thyroid, lung, endometrium, stomach, pancreas, hematopoietic and lymphoid tissue	yes	yes	no	no	no	This hot spot was Sanger sequenced by Tuupanen et. Al, the entire gene was MiSeq sequenced in this study
03-0340_S91	MiSeq (93 samples)	BRAF	protein_coding	ENSG00000157764	ENST00000288602	ENSE00003485507	7:140453136	-1	15	A->T	Val600Glu	Het	85	377	0.22	2	NA	34.4086	32.5581	104/249, 41,8% (Tuupanen et al.)	yes	yes	yes	adrenal gland, biliary tract, bone, breast, central nervous system, eye, hematopoietic and lymphoid tissue, liver, lung, esophagus, ovary, pancreas, postate, skin, small intestine, stomach, thyroid, upper aerodigestive tract, soft tissue, urinary tract, endometrium	prostate, skin, biliary tract, thyroid, lung, endometrium, stomach, pancreas, hematopoietic and lymphoid tissue	yes	yes	no	no	no	This hot spot was Sanger sequenced by Tuupanen et. Al, the entire gene was MiSeq sequenced in this study
04-0224_S56	MiSeq (93 samples)	BRAF	protein_coding	ENSG00000157764	ENST00000288602	ENSE00003485507	7:140453136	-1	15	A->T	Val600Glu	Het	105	399	0.26	2	NA	34.4086	32.5581	104/249, 41,8% (Tuupanen et al.)	yes	yes	yes	adrenal gland, biliary tract, bone, breast, central nervous system, eye, hematopoietic and lymphoid tissue, liver, lung, esophagus, ovary, pancreas, postate, skin, small intestine, stomach, thyroid, upper aerodigestive tract, soft tissue, urinary tract, endometrium	prostate, skin, biliary tract, thyroid, lung, endometrium, stomach, pancreas, hematopoietic and lymphoid tissue	yes	yes	no	no	no	This hot spot was Sanger sequenced by Tuupanen et. Al, the entire gene was MiSeq sequenced in this study
04-0391_S92	MiSeq (93 samples)	BRAF	protein_coding	ENSG00000157764	ENST00000288602	ENSE00003485507	7:140453136	-1	15	A->T	Val600Glu	Het	103	412	0.25	2	NA	34.4086	32.5581	104/249, 41,8% (Tuupanen et al.)	yes	yes	yes	adrenal gland, biliary tract, bone, breast, central nervous system, eye, hematopoietic and lymphoid tissue, liver, lung, esophagus, ovary, pancreas, postate, skin, small intestine, stomach, thyroid, upper aerodigestive tract, soft tissue, urinary tract, endometrium	prostate, skin, biliary tract, thyroid, lung, endometrium, stomach, pancreas, hematopoietic and lymphoid tissue	yes	yes	no	no	no	This hot spot was Sanger sequenced by Tuupanen et. Al, the entire gene was MiSeq sequenced in this study
04-0412_S9	MiSeq (93 samples)	BRAF	protein_coding	ENSG00000157764	ENST00000288602	ENSE00003485507	7:140453136	-1	15	A->T	Val600Glu	Het	111	454	0.24	2	NA	34.4086	32.5581	104/249, 41,8% (Tuupanen et al.)	yes	yes	yes	adrenal gland, biliary tract, bone, breast, central nervous system, eye, hematopoietic and lymphoid tissue, liver, lung, esophagus, ovary, pancreas, postate, skin, small intestine, stomach, thyroid, upper aerodigestive tract, soft tissue, urinary tract, endometrium	prostate, skin, biliary tract, thyroid, lung, endometrium, stomach, pancreas, hematopoietic and lymphoid tissue	yes	yes	no	no	no	This hot spot was Sanger sequenced by Tuupanen et. Al, the entire gene was MiSeq sequenced in this study
04-0456_S21	MiSeq (93 samples)	BRAF	protein_coding	ENSG00000157764	ENST00000288602	ENSE00003485507	7:140453136	-1	15	A->T	Val600Glu	Het	224	487	0.45	2	NA	34.4086	32.5581	104/249, 41,8% (Tuupanen et al.)	yes	yes	yes	adrenal gland, biliary tract, bone, breast, central nervous system, eye, hematopoietic and lymphoid tissue, liver, lung, esophagus, ovary, pancreas, postate, skin, small intestine, stomach, thyroid, upper aerodigestive tract, soft tissue, urinary tract, endometrium	prostate, skin, biliary tract, thyroid, lung, endometrium, stomach, pancreas, hematopoietic and lymphoid tissue	yes	yes	no	no	no	This hot spot was Sanger sequenced by Tuupanen et. Al, the entire gene was MiSeq sequenced in this study
04-0552_S33	MiSeq (93 samples)	BRAF	protein_coding	ENSG00000157764	ENST00000288602	ENSE00003485507	7:140453136	-1	15	A->T	Val600Glu	Het	149	396	0.37	2	NA	34.4086	32.5581	104/249, 41,8% (Tuupanen et al.)	yes	yes	yes	adrenal gland, biliary tract, bone, breast, central nervous system, eye, hematopoietic and lymphoid tissue, liver, lung, esophagus, ovary, pancreas, postate, skin, small intestine, stomach, thyroid, upper aerodigestive tract, soft tissue, urinary tract, endometrium	prostate, skin, biliary tract, thyroid, lung, endometrium, stomach, pancreas, hematopoietic and lymphoid tissue	yes	yes	no	no	no	This hot spot was Sanger sequenced by Tuupanen et. Al, the entire gene was MiSeq sequenced in this study
05-0133_S93	MiSeq (93 samples)	BRAF	protein_coding	ENSG00000157764	ENST00000288602	ENSE00003485507	7:140453136	-1	15	A->T	Val600Glu	Het	100	390	0.25	2	NA	34.4086	32.5581	104/249, 41,8% (Tuupanen et al.)	yes	yes	yes	adrenal gland, biliary tract, bone, breast, central nervous system, eye, hematopoietic and lymphoid tissue, liver, lung, esophagus, ovary, pancreas, postate, skin, small intestine, stomach, thyroid, upper aerodigestive tract, soft tissue, urinary tract, endometrium	prostate, skin, biliary tract, thyroid, lung, endometrium, stomach, pancreas, hematopoietic and lymphoid tissue	yes	yes	no	no	no	This hot spot was Sanger sequenced by Tuupanen et. Al, the entire gene was MiSeq sequenced in this study
07-0168_S34	MiSeq (93 samples)	BRAF	protein_coding	ENSG00000157764	ENST00000288602	ENSE00003485507	7:140453136	-1	15	A->T	Val600Glu	Het	142	458	0.31	2	NA	34.4086	32.5581	104/249, 41,8% (Tuupanen et al.)	yes	yes	yes	adrenal gland, biliary tract, bone, breast, central nervous system, eye, hematopoietic and lymphoid tissue, liver, lung, esophagus, ovary, pancreas, postate, skin, small intestine, stomach, thyroid, upper aerodigestive tract, soft tissue, urinary tract, endometrium	prostate, skin, biliary tract, thyroid, lung, endometrium, stomach, pancreas, hematopoietic and lymphoid tissue	yes	yes	no	no	no	This hot spot was Sanger sequenced by Tuupanen et. Al, the entire gene was MiSeq sequenced in this study
07-0174_S46	MiSeq (93 samples)	BRAF	protein_coding	ENSG00000157764	ENST00000288602	ENSE00003485507	7:140453136	-1	15	A->T	Val600Glu	Het	158	453	0.34	2	NA	34.4086	32.5581	104/249, 41,8% (Tuupanen et al.)	yes	yes	yes	adrenal gland, biliary tract, bone, breast, central nervous system, eye, hematopoietic and lymphoid tissue, liver, lung, esophagus, ovary, pancreas, postate, skin, small intestine, stomach, thyroid, upper aerodigestive tract, soft tissue, urinary tract, endometrium	prostate, skin, biliary tract, thyroid, lung, endometrium, stomach, pancreas, hematopoietic and lymphoid tissue	yes	yes	no	no	no	This hot spot was Sanger sequenced by Tuupanen et. Al, the entire gene was MiSeq sequenced in this study
07-0239_S70	MiSeq (93 samples)	BRAF	protein_coding	ENSG00000157764	ENST00000288602	ENSE00003485507	7:140453136	-1	15	A->T	Val600Glu	Het	111	451	0.24	2	NA	34.4086	32.5581	104/249, 41,8% (Tuupanen et al.)	yes	yes	yes	adrenal gland, biliary tract, bone, breast, central nervous system, eye, hematopoietic and lymphoid tissue, liver, lung, esophagus, ovary, pancreas, postate, skin, small intestine, stomach, thyroid, upper aerodigestive tract, soft tissue, urinary tract, endometrium	prostate, skin, biliary tract, thyroid, lung, endometrium, stomach, pancreas, hematopoietic and lymphoid tissue	yes	yes	no	no	no	This hot spot was Sanger sequenced by Tuupanen et. Al, the entire gene was MiSeq sequenced in this study
07-0251_S94	MiSeq (93 samples)	BRAF	protein_coding	ENSG00000157764	ENST00000288602	ENSE00003485507	7:140453136	-1	15	A->T	Val600Glu	Het	119	439	0.27	2	NA	34.4086	32.5581	104/249, 41,8% (Tuupanen et al.)	yes	yes	yes	adrenal gland, biliary tract, bone, breast, central nervous system, eye, hematopoietic and lymphoid tissue, liver, lung, esophagus, ovary, pancreas, postate, skin, small intestine, stomach, thyroid, upper aerodigestive tract, soft tissue, urinary tract, endometrium	prostate, skin, biliary tract, thyroid, lung, endometrium, stomach, pancreas, hematopoietic and lymphoid tissue	yes	yes	no	no	no	This hot spot was Sanger sequenced by Tuupanen et. Al, the entire gene was MiSeq sequenced in this study
07-2504_S1	MiSeq (93 samples)	BRAF	protein_coding	ENSG00000157764	ENST00000288602	ENSE00003485507	7:140453136	-1	15	A->T	Val600Glu	Het	120	447	0.26	2	NA	34.4086	32.5581	104/249, 41,8% (Tuupanen et al.)	yes	yes	yes	adrenal gland, biliary tract, bone, breast, central nervous system, eye, hematopoietic and lymphoid tissue, liver, lung, esophagus, ovary, pancreas, postate, skin, small intestine, stomach, thyroid, upper aerodigestive tract, soft tissue, urinary tract, endometrium	prostate, skin, biliary tract, thyroid, lung, endometrium, stomach, pancreas, hematopoietic and lymphoid tissue	yes	yes	no	no	no	This hot spot was Sanger sequenced by Tuupanen et. Al, the entire gene was MiSeq sequenced in this study
10554_S11	MiSeq (93 samples)	BRAF	protein_coding	ENSG00000157764	ENST00000288602	ENSE00003485507	7:140453136	-1	15	A->T	Val600Glu	Het	77	349	0.22	2	NA	34.4086	32.5581	104/249, 41,8% (Tuupanen et al.)	yes	yes	yes	adrenal gland, biliary tract, bone, breast, central nervous system, eye, hematopoietic and lymphoid tissue, liver, lung, esophagus, ovary, pancreas, postate, skin, small intestine, stomach, thyroid, upper aerodigestive tract, soft tissue, urinary tract, endometrium	prostate, skin, biliary tract, thyroid, lung, endometrium, stomach, pancreas, hematopoietic and lymphoid tissue	yes	yes	no	no	no	This hot spot was Sanger sequenced by Tuupanen et. Al, the entire gene was MiSeq sequenced in this study
10879_S49	MiSeq (93 samples)	BRAF	protein_coding	ENSG00000157764	ENST00000288602	ENSE00003485507	7:140453136	-1	15	A->T	Val600Glu	Het	169	455	0.37	2	NA	34.4086	32.5581	104/249, 41,8% (Tuupanen et al.)	yes	yes	yes	adrenal gland, biliary tract, bone, breast, central nervous system, eye, hematopoietic and lymphoid tissue, liver, lung, esophagus, ovary, pancreas, postate, skin, small intestine, stomach, thyroid, upper aerodigestive tract, soft tissue, urinary tract, endometrium	prostate, skin, biliary tract, thyroid, lung, endometrium, stomach, pancreas, hematopoietic and lymphoid tissue	yes	yes	no	no	no	This hot spot was Sanger sequenced by Tuupanen et. Al, the entire gene was MiSeq sequenced in this study
10881_S18	MiSeq (93 samples)	BRAF	protein_coding	ENSG00000157764	ENST00000288602	ENSE00003485507	7:140453136	-1	15	A->T	Val600Glu	Het	79	373	0.21	2	NA	34.4086	32.5581	104/249, 41,8% (Tuupanen et al.)	yes	yes	yes	adrenal gland, biliary tract, bone, breast, central nervous system, eye, hematopoietic and lymphoid tissue, liver, lung, esophagus, ovary, pancreas, postate, skin, small intestine, stomach, thyroid, upper aerodigestive tract, soft tissue, urinary tract, endometrium	prostate, skin, biliary tract, thyroid, lung, endometrium, stomach, pancreas, hematopoietic and lymphoid tissue	yes	yes	no	no	no	This hot spot was Sanger sequenced by Tuupanen et. Al, the entire gene was MiSeq sequenced in this study
10979_S30	MiSeq (93 samples)	BRAF	protein_coding	ENSG00000157764	ENST00000288602	ENSE00003485507	7:140453136	-1	15	A->T	Val600Glu	Het	147	440	0.33	2	NA	34.4086	32.5581	104/249, 41,8% (Tuupanen et al.)	yes	yes	yes	adrenal gland, biliary tract, bone, breast, central nervous system, eye, hematopoietic and lymphoid tissue, liver, lung, esophagus, ovary, pancreas, postate, skin, small intestine, stomach, thyroid, upper aerodigestive tract, soft tissue, urinary tract, endometrium	prostate, skin, biliary tract, thyroid, lung, endometrium, stomach, pancreas, hematopoietic and lymphoid tissue	yes	yes	no	no	no	This hot spot was Sanger sequenced by Tuupanen et. Al, the entire gene was MiSeq sequenced in this study
11643_S42	MiSeq (93 samples)	BRAF	protein_coding	ENSG00000157764	ENST00000288602	ENSE00003485507	7:140453136	-1	15	A->T	Val600Glu	Het	101	451	0.22	2	NA	34.4086	32.5581	104/249, 41,8% (Tuupanen et al.)	yes	yes	yes	adrenal gland, biliary tract, bone, breast, central nervous system, eye, hematopoietic and lymphoid tissue, liver, lung, esophagus, ovary, pancreas, postate, skin, small intestine, stomach, thyroid, upper aerodigestive tract, soft tissue, urinary tract, endometrium	prostate, skin, biliary tract, thyroid, lung, endometrium, stomach, pancreas, hematopoietic and lymphoid tissue	yes	yes	no	no	no	This hot spot was Sanger sequenced by Tuupanen et. Al, the entire gene was MiSeq sequenced in this study
5255_S26	MiSeq (93 samples)	BRAF	protein_coding	ENSG00000157764	ENST00000288602	ENSE00003485507	7:140453136	-1	15	A->T	Val600Glu	Het	75	335	0.22	2	NA	34.4086	32.5581	104/249, 41,8% (Tuupanen et al.)	yes	yes	yes	adrenal gland, biliary tract, bone, breast, central nervous system, eye, hematopoietic and lymphoid tissue, liver, lung, esophagus, ovary, pancreas, postate, skin, small intestine, stomach, thyroid, upper aerodigestive tract, soft tissue, urinary tract, endometrium	prostate, skin, biliary tract, thyroid, lung, endometrium, stomach, pancreas, hematopoietic and lymphoid tissue	yes	yes	no	no	no	This hot spot was Sanger sequenced by Tuupanen et. Al, the entire gene was MiSeq sequenced in this study
7485_S3	MiSeq (93 samples)	BRAF	protein_coding	ENSG00000157764	ENST00000288602	ENSE00003485507	7:140453136	-1	15	A->T	Val600Glu	Het	112	354	0.31	2	NA	34.4086	32.5581	104/249, 41,8% (Tuupanen et al.)	yes	yes	yes	adrenal gland, biliary tract, bone, breast, central nervous system, eye, hematopoietic and lymphoid tissue, liver, lung, esophagus, ovary, pancreas, postate, skin, small intestine, stomach, thyroid, upper aerodigestive tract, soft tissue, urinary tract, endometrium	prostate, skin, biliary tract, thyroid, lung, endometrium, stomach, pancreas, hematopoietic and lymphoid tissue	yes	yes	no	no	no	This hot spot was Sanger sequenced by Tuupanen et. Al, the entire gene was MiSeq sequenced in this study
7601_S61	MiSeq (93 samples)	BRAF	protein_coding	ENSG00000157764	ENST00000288602	ENSE00003485507	7:140453136	-1	15	A->T	Val600Glu	Het	118	459	0.25	2	NA	34.4086	32.5581	104/249, 41,8% (Tuupanen et al.)	yes	yes	yes	adrenal gland, biliary tract, bone, breast, central nervous system, eye, hematopoietic and lymphoid tissue, liver, lung, esophagus, ovary, pancreas, postate, skin, small intestine, stomach, thyroid, upper aerodigestive tract, soft tissue, urinary tract, endometrium	prostate, skin, biliary tract, thyroid, lung, endometrium, stomach, pancreas, hematopoietic and lymphoid tissue	yes	yes	no	no	no	This hot spot was Sanger sequenced by Tuupanen et. Al, the entire gene was MiSeq sequenced in this study
8027_S25	MiSeq (93 samples)	BRAF	protein_coding	ENSG00000157764	ENST00000288602	ENSE00003485507	7:140453136	-1	15	A->T	Val600Glu	Het	113	501	0.22	2	NA	34.4086	32.5581	104/249, 41,8% (Tuupanen et al.)	yes	yes	yes	adrenal gland, biliary tract, bone, breast, central nervous system, eye, hematopoietic and lymphoid tissue, liver, lung, esophagus, ovary, pancreas, postate, skin, small intestine, stomach, thyroid, upper aerodigestive tract, soft tissue, urinary tract, endometrium	prostate, skin, biliary tract, thyroid, lung, endometrium, stomach, pancreas, hematopoietic and lymphoid tissue	yes	yes	no	no	no	This hot spot was Sanger sequenced by Tuupanen et. Al, the entire gene was MiSeq sequenced in this study
8896_S4	MiSeq (93 samples)	BRAF	protein_coding	ENSG00000157764	ENST00000288602	ENSE00003485507	7:140453136	-1	15	A->T	Val600Glu	Het	143	377	0.37	2	NA	34.4086	32.5581	104/249, 41,8% (Tuupanen et al.)	yes	yes	yes	adrenal gland, biliary tract, bone, breast, central nervous system, eye, hematopoietic and lymphoid tissue, liver, lung, esophagus, ovary, pancreas, postate, skin, small intestine, stomach, thyroid, upper aerodigestive tract, soft tissue, urinary tract, endometrium	prostate, skin, biliary tract, thyroid, lung, endometrium, stomach, pancreas, hematopoietic and lymphoid tissue	yes	yes	no	no	no	This hot spot was Sanger sequenced by Tuupanen et. Al, the entire gene was MiSeq sequenced in this study
9238_S16	MiSeq (93 samples)	BRAF	protein_coding	ENSG00000157764	ENST00000288602	ENSE00003485507	7:140453136	-1	15	A->T	Val600Glu	Het	163	368	0.44	2	NA	34.4086	32.5581	104/249, 41,8% (Tuupanen et al.)	yes	yes	yes	adrenal gland, biliary tract, bone, breast, central nervous system, eye, hematopoietic and lymphoid tissue, liver, lung, esophagus, ovary, pancreas, postate, skin, small intestine, stomach, thyroid, upper aerodigestive tract, soft tissue, urinary tract, endometrium	prostate, skin, biliary tract, thyroid, lung, endometrium, stomach, pancreas, hematopoietic and lymphoid tissue	yes	yes	no	no	no	This hot spot was Sanger sequenced by Tuupanen et. Al, the entire gene was MiSeq sequenced in this study
9492_S52	MiSeq (93 samples)	BRAF	protein_coding	ENSG00000157764	ENST00000288602	ENSE00003485507	7:140453136	-1	15	A->T	Val600Glu	Het	179	437	0.40	2	NA	34.4086	32.5581	104/249, 41,8% (Tuupanen et al.)	yes	yes	yes	adrenal gland, biliary tract, bone, breast, central nervous system, eye, hematopoietic and lymphoid tissue, liver, lung, esophagus, ovary, pancreas, postate, skin, small intestine, stomach, thyroid, upper aerodigestive tract, soft tissue, urinary tract, endometrium	prostate, skin, biliary tract, thyroid, lung, endometrium, stomach, pancreas, hematopoietic and lymphoid tissue	yes	yes	no	no	no	This hot spot was Sanger sequenced by Tuupanen et. Al, the entire gene was MiSeq sequenced in this study
9536_S88	MiSeq (93 samples)	BRAF	protein_coding	ENSG00000157764	ENST00000288602	ENSE00003485507	7:140453136	-1	15	A->T	Val600Glu	Het	111	365	0.30	2	NA	34.4086	32.5581	104/249, 41,8% (Tuupanen et al.)	yes	yes	yes	adrenal gland, biliary tract, bone, breast, central nervous system, eye, hematopoietic and lymphoid tissue, liver, lung, esophagus, ovary, pancreas, postate, skin, small intestine, stomach, thyroid, upper aerodigestive tract, soft tissue, urinary tract, endometrium	prostate, skin, biliary tract, thyroid, lung, endometrium, stomach, pancreas, hematopoietic and lymphoid tissue	yes	yes	no	no	no	This hot spot was Sanger sequenced by Tuupanen et. Al, the entire gene was MiSeq sequenced in this study
9574_S17	MiSeq (93 samples)	BRAF	protein_coding	ENSG00000157764	ENST00000288602	ENSE00003485507	7:140453136	-1	15	A->T	Val600Glu	Het	91	398	0.22	2	NA	34.4086	32.5581	104/249, 41,8% (Tuupanen et al.)	yes	yes	yes	adrenal gland, biliary tract, bone, breast, central nervous system, eye, hematopoietic and lymphoid tissue, liver, lung, esophagus, ovary, pancreas, postate, skin, small intestine, stomach, thyroid, upper aerodigestive tract, soft tissue, urinary tract, endometrium	prostate, skin, biliary tract, thyroid, lung, endometrium, stomach, pancreas, hematopoietic and lymphoid tissue	yes	yes	no	no	no	This hot spot was Sanger sequenced by Tuupanen et. Al, the entire gene was MiSeq sequenced in this study
9644_S29	MiSeq (93 samples)	BRAF	protein_coding	ENSG00000157764	ENST00000288602	ENSE00003485507	7:140453136	-1	15	A->T	Val600Glu	Het	106	454	0.23	2	NA	34.4086	32.5581	104/249, 41,8% (Tuupanen et al.)	yes	yes	yes	adrenal gland, biliary tract, bone, breast, central nervous system, eye, hematopoietic and lymphoid tissue, liver, lung, esophagus, ovary, pancreas, postate, skin, small intestine, stomach, thyroid, upper aerodigestive tract, soft tissue, urinary tract, endometrium	prostate, skin, biliary tract, thyroid, lung, endometrium, stomach, pancreas, hematopoietic and lymphoid tissue	yes	yes	no	no	no	This hot spot was Sanger sequenced by Tuupanen et. Al, the entire gene was MiSeq sequenced in this study
9824_S65	MiSeq (93 samples)	BRAF	protein_coding	ENSG00000157764	ENST00000288602	ENSE00003485507	7:140453136	-1	15	A->T	Val600Glu	Het	98	490	0.2	2	NA	34.4086	32.5581	104/249, 41,8% (Tuupanen et al.)	yes	yes	yes	adrenal gland, biliary tract, bone, breast, central nervous system, eye, hematopoietic and lymphoid tissue, liver, lung, esophagus, ovary, pancreas, postate, skin, small intestine, stomach, thyroid, upper aerodigestive tract, soft tissue, urinary tract, endometrium	prostate, skin, biliary tract, thyroid, lung, endometrium, stomach, pancreas, hematopoietic and lymphoid tissue	yes	yes	no	no	no	This hot spot was Sanger sequenced by Tuupanen et. Al, the entire gene was MiSeq sequenced in this study
05-0003_S57	MiSeq (93 samples)	BRAF	protein_coding	ENSG00000157764	ENST00000288602	ENSE00001034876	7:140434413	-1	18	G->A	Ala762Val	Het	90	423	0.21	2	NA	NA	NA	NA	yes	no	no	stomach	no	yes	yes	no	no	no	The entire gene was MiSeq sequenced in this study
05-0034_S81	MiSeq (93 samples)	BRAF	protein_coding	ENSG00000157764	ENST00000288602	ENSE00003485507	7:140453087	-1	15	G->A	syn Ser616Ser	Het	168	465	0.36	0	NA	NA	NA	NA	yes	no	no	skin, pancreas	skin, bone	yes	yes	no	no	no	The entire gene was MiSeq sequenced in this study
The samples marked in grey were included in the original set of 36 NGS samples
The samples marked in white were included in the MiSeq validation of 93 MSI CRCs
The cells marked in orange, blue, red, and green stand for different mutation hot spots
