# Supplementary material for: Comprehensive evaluation of coding region point mutations in microsatellite‐unstable colorectal cancer
Source: EMBO Mol Med. 2018 Aug 14;10(9):e8552. doi: 10.15252/emmm.201708552 (PMC6402450; doi:10.15252/emmm.201708552)
Supplement: Supplementary file 10 — Dataset EV8 [file EMMM-10-e8552-s010.xlsx]

## Sheet: Discovery set of 36 MSI CRCs
Dataset EV8 A. Patient information from the 36 MSI CRCs sequenced with exome or whole genome sequencing
Sample	Patient Gender (F/M)	Location	Histology	Grade	Duke's Stage	Age at Diagnosis	Tumor Content (%)*	Exome/Genome	Sequencing Service	Sample Name
c10	F	liver flexure	adenocarcinoma	II	B	69	100	exome	Illumina	100302_HWI-EAS418_104_s_3_s_3.nodup.realigned
c1023	M	caecum	adenocarcinoma	II	A	83	85	exome	Illumina	9923_100706_HWUSI-EAS1679_0007_PERHONEN12_61VY7AAXX_s_5.nodup.realigned
c104	F	transverse colon	adenocarcinoma	II	B	88	90	exome	Illumina	100427_HWUSI-EAS1683_0002_perhonen8_s_2_s_2.nodup.realigned
c136	M	ascending colon	adenocarcinoma	II	B	81	75	genome	Illumina	Fam_c136_1_6110_T_LP6005745-DNA_H06.snps_indels.ug
c139	M	ascending colon	adenocarcinoma	II	C	79	90	exome	Illumina	100302_HWI-EAS418_104_s_4_s_4.nodup.realigned
c144	F	ascending colon	adenocarcinoma	I	B	83	90	exome	Illumina	100427_HWUSI-EAS1683_0002_perhonen8_s_4_s_4.nodup.realigned
c17	F	ascending colon	adenocarcinoma	II	B	67	80	genome	Illumina	Fam_c17_1_5199_T_LP6005743-DNA_H03.snps_indels.ug
c226	F	ascending colon	adenocarcinoma	III	C	70	90	exome	Illumina	Fam_c226_1_03-0046_100429_HWUSI-EAS1679_0002_perhonen9_s_4
c229	F	ascending colon	adenocarcinoma	III	B	72	90	exome	Illumina	10871_100427_HWUSI-EAS1683_0002_perhonen8_s_8.nodup.realigned
c233	F	ascending colon	adenocarcinoma	III	B	87	90	exome	Illumina	100429_HWUSI-EAS1679_0002_perhonen9_s_2_s_2.nodup.realigned
c239	M	rectum	adenocarcinoma	II	B	77	90	exome	Illumina	Fam_c239_1_02-0135_100427_HWUSI-EAS1683_0002_perhonen8_s_6_s_6.nodup.realigned
c265+c680	F	ascending colon	adenocarcinoma	II	D	82	70	genome	Illumina	Fam_c265+c680_1_9256_T_LP6005798-DNA_H04.snps_indels
c277	M	liver flexure	adenocarcinoma	II	C	57	80	exome	Illumina	100706_HWUSI-EAS1679_0007_PERHONEN12_61VY7AAXX_s_7_s_7.nodup.realigned
c287	M	ascending colon	partially mucinotic adenocarcinoma	II	A	75	90	exome	Illumina	7023_100429_HWUSI-EAS1679_0002_perhonen9_s_6.nodup.realigned
c324	M	rectum	adenocarcinoma	II	B	64	100	exome	Illumina	7284_Fam_c324_1_101129_HWUSI-EAS1679_00020_FC_20101129_PERHONEN16_628OPAAXX_s_4_s_4.nodup.realigned
c355	F	liver flexure	adenocarcinoma	III	B	74	100	genome	Complete Genomics	c355.1T_GS000011212-ASM-T1-N1_all
c371	M	ascending colon	adenocarcinoma	IV	B	65	90	exome	Illumina	100420_HWI-EAS418_108_s_7.nodup.realigned
c39	M	liver flexure	adenocarcinoma	II	C	81	50	genome	Illumina	Fam_c39_1_5205_T_LP6005743-DNA_B03.snps_indels.ug
c406	F	ascending colon	adenocarcinoma	III	C	83	85	exome	Illumina	100302_HWI-EAS418_104_s_5.nodup.realigned
c411	M	transverse colon	mucinotic adenocarcinoma	II	B	80	90	exome	Illumina	7522_lanes_6_and_8_merged.nodup.realigned
c426	F	ascending colon	mucinotic adenocarcinoma	II	D	68	85	exome	Illumina	7583_100520_HWUSI-EAS1679_0003_61GPLAAXX_perhonen10_s_6.nodup.realigned
c484	M	descending colon	adenocarcinoma	II	D	64	80	exome	Illumina	101001_HWUSI_EAS1679_00009_FC_PERHONEN13_627UDAAXX_s_1.nodup.realigned
c543	M	sigma	adenocarcinoma	II	B	30	90	exome	Illumina	100226_HWUSI-EAS1679_Perhonen4_s_3.nodup.realigned
c56	F	liver flexure	adenocarcinoma	III	C	67	50	genome	Illumina	Fam_c56_1_5395_T_LP6005743-DNA_H01.snps_indels.ug
c568	F	caecum	adenocarcinoma	III	B	81	70	genome	Illumina	Fam_c568_1_02-0410_T_LP6005798-DNA_A04.snps_indels
c572	F	transverse colon	mucinotic adenocarcinoma	II	B	76	85	exome	Illumina	8210_100520_HWUSI-EAS1679_0003_61GPLAAXX_perhonen10_s_7.nodup.realigned
c604	F	liver flexure	mucinotic adenocarcinoma	II	B	67	80	genome	Illumina	Fam_c604_1_9228_T_LP6005743-DNA_B07.snps_indels.ug
c708	F	liver flexure	adenocarcinoma	II	B	79	80	exome	Illumina	100924_ILLUMINA-8C38E9_0118_s_8.nodup.realigned
c758	M	sigma	adenocarcinoma	II	B	82	85	exome	Illumina	9657_100706_HWUSI-EAS1679_0007_PERHONEN12_61VY7AAXX_s_3.nodup.realigned
c778	F	ascending colon	adenocarcinoma	II	C	68	90	exome	Illumina	9665_lanes_5_and_8_merged.nodup.realigned
c852	M	caecum	adenocarcinoma	II	C	87	75	exome	Illumina	Fam_c852_1_03-0063_110218_HWUSI-EAS1679_00028_FC_PERHONEN19_64JVNAAXX_s_1.nodup.realigned
c910	F	caecum	adenocarcinoma	II	C	81	70	genome	Complete Genomics	Fam_c604_1_9228_T_LP6005743-DNA_B07.snps_indels.ug
c958	F	ascending colon	adenocarcinoma	II	B	85	85	exome	Illumina	100706_HWUSI-EAS1679_0007_PERHONEN12_61VY7AAXX_s_4.nodup.realigned
s10	F	caecum	adenocarcinoma	I	A	82	65	genome	Illumina	Fam_s10_1_11767_T_LP6005798-DNA_C02.snps_indels.ug
s151	M	ascending colon	adenocarcinoma	I	B	74	NA	genome	Illumina	Fam_s151_1_02-0530_T_LP6005745-DNA_H05.snps_indels.ug
s26	M	liver flexure	partially mucinotic adenocarcinoma	NA	NA	75	NA	genome	Illumina	Fam_s26_1_03-0343_T_LP6005743-DNA_D06.snps_indels.ug
* Histologically evaluated

## Sheet: Validation set of 93 MSI CRCs
Dataset EV8 B. Patient information from the 93 additional MSI CRCs sequenced with MiSeq sequencing
Sample	Patient Gender (F/M)	Location	Histology	Grade	Duke's Stage	Age at Diagnosis	Tumor Content (%)	Diagnosed with Lynch syndrome	Sample Name
c1015	M	ascending colon	adenocarcinoma	I	B	51	50	no	9904_S77
c1034	M	transverse colon	adenocarcinoma	II	C	80	70	no	03-0084_S13
c1037	M	ascending colon	adenocarcinoma	III	C	68	60	no	9972_S6
c11	M	rectum	adenocarcinoma	II	B	52	80	no	5185_S38
c171	M	caecum	adenocarcinoma	II	B	62	75	no	6756_S74
c18	F	caecum	partially mucinotic	III	A	83	90	no	5255_S26
c208	F	caecum	adenocarcinoma	I	B	58	70	no	7728_S2
c250	F	ascending colon	adenocarcinoma	I	A	41	80	no	6944_S86
c331	F	caecum	adenocarcinoma	III	A	74	90	no	7288_S85
c390	F	transverse colon	adenocarcinoma	II	C	61	75	no	7485_S3
c396	M	transverse colon	adenocarcinoma	IV	B	71	95	no	7502_S73
c43	F	ascending colon	adenocarcinoma	II	A	78	70	no	5461_S50
c440	M	caecum	adenocarcinoma	III	B	83	80	no	7601_S61
c451	F	descending colon	adenocarcinoma	II	B	71	80	no	7747_S15
c459	F	ascending colon	adenocarcinoma	III	C	83	60	no	10879_S49
c469	F	caecum	adenocarcinoma	II	B	77	70	no	7951_S51
c493	F	caecum	adenocarcinoma	I	B	83	75	no	7814_S27
c500	M	ascending colon	adenocarcinoma	II	B	80	75	no	7828_S39
c521	F	transverse colon	adenocarcinoma	III	D	70	70	no	7984_S63
c532	F	sigma	adenocarcinoma	I	B	47	75	no	8059_S37
c549	M	caecum	adenocarcinoma	II	A	63	80	no	8027_S25
c553	F	caecum	adenocarcinoma	II	A	71	80	no	10979_S30
s521	M	ascending colon	adenocarcinoma	III	C	83	60	no	07-2504_S1
c567	M	caecum	adenocarcinoma	II	B	65	85	no	8196_S75
c575	F	ascending colon	adenocarcinoma	IV	B	65	70	no	8214_S87
c578	F	caecum	adenocarcinoma	II	B	69	85	no	10881_S18
c583	F	ascending colon	adenocarcinoma	II	C	85	75	no	9375_S40
c612	F	ascending colon	adenocarcinoma	II	B	81	80	no	9238_S16
c621	F	rectum	adenocarcinoma	II	B	63	70	no	03-0095_S67
c643	F	ascending colon	adenocarcinoma	IV	B	74	60	no	9528_S64
c656	F	ascending colon	mucinotic adenocarcinoma	II	C	76	70	no	9536_S88
c677	M	caecum	adenocarcinoma	II	C	72	60	no	9535_S76
c694	F	caecum	adenocarcinoma	II	B	63	75	no	9567_S5
c703	F	transverse colon	adenocarcinoma	II	A	74	75	no	9574_S17
c732	M	transverse colon	adenocarcinoma	II	A	80	60	no	9644_S29
c744	M	ascending colon	mucinotic adenocarcinoma	II	B	46	70	no	8896_S4
c789	M	ascending colon	adenocarcinoma	II	A	71	50	no	9672_S41
c844	F	sigma	mucinotic adenocarcinoma	II	B	75	70	no	9704_S53
c87	M	ascending colon	adenocarcinoma	III	C	81	10	no	5960_S62
c937	F	caecum	mucinotic adenocarcinoma	II	C	82	70	no	9824_S65
c940	M	ascending colon	adenocarcinoma	II	C	43	65	no	9338_S28
c941	F	ascending colon	adenocarcinoma	II	B	51	75	no	9492_S52
c976	F	caecum	adenocarcinoma	I	A	76	65	no	9906_S89
s106	F	ascending colon	adenocarcinoma	III	C	56	NA	no	02-0189_S78
s1142	M	caecum	adenocarcinoma	NA	B	58	30	no	11679_S54
s1193	F	transverse colon	mucinotic adenocarcinoma	I	A	73	65	no	11697_S66
s1199	M	caecum	adenocarcinoma	I	A	66	65	no	11643_S42
s13	F	hepatic flexure	adenocarcinoma	II	B	49	NA	no	02-0368_S90
s157	F	transverse colon	adenocarcinoma	III	C	45	NA	no	02-0517_S31
s164	F	ascending colon	adenocarcinoma	I	A	79	NA	no	02-0535_S55
s170	F	caecum	adenocarcinoma	I	B	75	NA	no	02-0513_S19
s171	M	sigma	adenocarcinoma	I	B	35	NA	yes	02-0518_S43
s177	F	caecum	adenocarcinoma	I	C	70	NA	no	03-0337TK_S79
s210	F	caecum	adenocarcinoma	II	B	82	70	no	04-0224_S56
s222	F	transverse colon	adenocarcinoma	II	B	81	35	no	04-0178_S44
s223	F	ascending colon	adenocarcinoma	I	B	81	30	no	04-0092_S20
s23	M	caecum	adenocarcinoma	III	B	80	NA	no	02-0377_S7
s230	F	ascending colon	adenocarcinoma	II	A	65	45	no	04-0309_S80
s232	F	caecum	adenocarcinoma	II	A	84	90	no	04-0176_S32
s269	F	caecum	adenocarcinoma	II	B	55	NA	yes	04-0281_S68
s273	F	caecum	adenocarcinoma	II	B	74	70	no	04-0552_S33
s288	F	descending colon	adenocarcinoma	I	B	80	80	no	03-0394_S8
s293	M	ascending colon	adenocarcinoma	II	B	81	NA	no	04-0456_S21
s294	F	ascending colon	adenocarcinoma	II	B	80	90	no	03-0340_S91
s335	M	transverse colon	adenocarcinoma	I	C	62	NA	no	04-0576_S45
s339	M	ascending colon	adenocarcinoma	III	C	75	NA	no	04-0412_S9
s358	F	hepatic flexure	adenocarcinoma	III	B	73	NA	no	05-0133_S93
s362	F	sigma	partially mucinotic	III	B	76	NA	no	05-0034_S81
s37	M	ascending colon	adenocarcinoma	III	C	65	60	no	04-0391_S92
s371	F	caecum	adenocarcinoma	I	A	74	NA	no	05-0189_S10
s427	F	caecum	adenocarcinoma	II	B	59	NA	no	05-0003_S57
s428	F	caecum	adenocarcinoma	I	A	71	NA	yes	05-0004_S69
s466	M	caecum	mucinotic adenocarcinoma	III	C	65	80	no	07-0168_S34
s468	M	ascending colon	adenocarcinoma	II	B	64	70	no	07-0251_S94
s475	F	descending colon	adenocarcinoma	III	C	63	10	no	07-0244_S82
s478	F	ascending colon	mucinotic adenocarcinoma	I	A	76	65	no	07-0177_S58
s481	F	transverse colon	adenocarcinoma	II	C	68	60	no	07-0174_S46
s483	F	caecum	mucinotic adenocarcinoma	III	C	81	65	no	07-0239_S70
s485	F	caecum	adenocarcinoma	III	B	74	50	no	07-0166_S22
c204	F	transverse colon	adenocarcinoma	I	B	72	70	no	10554_S11
c1027	M	sigma	adenocarcinoma	II	B	57	65	yes	9953TK_S95
c145	F	ascending colon	adenocarcinoma	III	B	42	70	yes	10861TK_S23
c430	F	ascending colon	adenocarcinoma	II	B	36	60	yes	10546TK_S35
c560	F	caecum	adenocarcinoma	II	B	82	65	no	8042TK_S47
c587	F	rectum	adenocarcinoma	II	B	45	65	yes	02-0433TK_S59
c615	M	transverse colon	adenocarcinoma	II	B	39	70	yes	8935TK_S71
c676	M	transverse colon	adenocarcinoma	III	B	41	60	yes	8793TK_S83
s53	F	transverse colon	adenocarcinoma	III	C	59	80	no	02-0130TK_S24
c1056	F	ascending colon	adenocarcinoma	II	C	60	60	no	9976_S36
c800	F	transverse colon	adenocarcinoma	II	B	68	70	no	9668_S48
s299	F	ascending colon	adenocarcinoma	II-III	B	41	80	yes	03-0397TK_S60
c899	M	caecum	adenocarcinoma	I	C	59	75	yes	10990_S84
s17	F	descending colon	adenocarcinoma	II	C	27	80	yes	02-0194_S96
